# Supplementary material for: NF90/ILF3 is a transcription factor that promotes proliferation over differentiation by hierarchical regulation in K562 erythroleukemia cells
Source: PLoS One. 2018 Mar 28;13(3):e0193126. doi: 10.1371/journal.pone.0193126 (PMC5873942; doi:10.1371/journal.pone.0193126)
Supplement: S1 Table — NF90/NF110 ChIP-seq peaks in K562 cells from IDR analysis, annotated by determining peak distance from nearest TSS. Peak lists are sorted by category of genomic annotation. (XLSX) [file pone.0193126.s001.xlsx]

## Sheet: NF90+NF110_promoters
	PeakID..cmd.annotatePeaks.pl.NF90_IDR_final_optimal.narrowPeak.hg19.	Chr	Start	End	Strand	Peak.Score	Focus.Ratio.Region.Size	Annotation	Detailed.Annotation	Distance.to.TSS	Nearest.PromoterID	Entrez.ID	Nearest.Unigene	Nearest.Refseq	Nearest.Ensembl	Gene.Name	Gene.Alias	Gene.Description	Gene.Type
1	7370-01-01	chr11	64008199	64008578	+	1000	NA	promoter-TSS (NM_001135208)	promoter-TSS (NM_001135208)	-25	NM_004470	2286	Hs.227729	NM_004470	ENSG00000173486	FKBP2	FKBP-13|PPIase	FK506 binding protein 2	protein-coding
2	8420-01-01	chr6	41754081	41754460	+	1000	NA	promoter-TSS (NM_001134493)	promoter-TSS (NM_001134493)	-911	NM_001134493	100188893	Hs.731633	NM_001134493	ENSG00000214736	TOMM6	OBTP|TOM6	translocase of outer mitochondrial membrane 6	protein-coding
4	8744-01-01	chr11	36531584	36531963	+	1000	NA	promoter-TSS (NM_145803)	promoter-TSS (NM_145803)	90	NM_145803	7189	Hs.444172	NM_004620	ENSG00000175104	TRAF6	MGC:3310|RNF85	TNF receptor associated factor 6	protein-coding
6	8452-01-01	chr22	18120593	18120972	+	1000	NA	promoter-TSS (NM_015367)	promoter-TSS (NM_015367)	-568	NM_001270732	23786	Hs.631672	NM_015367	ENSG00000099968	BCL2L13	BCL-RAMBO|Bcl2-L-13|MIL1	BCL2 like 13	protein-coding
12	3841-01-01	chr17	73841004	73841383	+	1000	NA	promoter-TSS (NM_199242)	promoter-TSS (NM_199242)	-395	NM_199242	201294	Hs.41045	NM_199242	ENSG00000092929	UNC13D	FHL3|HLH3|HPLH3|Munc13-4	unc-13 homolog D	protein-coding
14	8089-01-01	chr16	21610748	21611127	+	1000	NA	promoter-TSS (NR_110930)	promoter-TSS (NR_110930)	140	NM_001077180	51108	Hs.279583	NM_016025	ENSG00000197006	METTL9	CGI-81|DREV|DREV1|PAP1	methyltransferase like 9	protein-coding
16	8715-01-01	chr5	53606499	53606878	+	1000	NA	promoter-TSS (NM_019087)	promoter-TSS (NM_019087)	-285	NM_019087	54622	Hs.659125	NM_019087	ENSG00000185305	ARL15	ARFRP2	ADP ribosylation factor like GTPase 15	protein-coding
20	6834-01-01	chr11	62494500	62494879	+	1000	NA	promoter-TSS (NM_001318812)	promoter-TSS (NM_001318812)	167	NR_037946	100534595	Hs.533709	NR_037946	ENSG00000234857	HNRNPUL2-BSCL2	-	HNRNPUL2-BSCL2 readthrough (NMD candidate)	ncRNA
21	5407-01-01	chr19	1021632	1022011	+	1000	NA	promoter-TSS (NM_033420)	promoter-TSS (NM_033420)	300	NR_125730	103625684		NR_125730	ENSG00000207357	RNU6-2	U6-2	RNA, U6 small nuclear 2	snRNA
22	8494-01-01	chr2	27805599	27805978	+	1000	NA	promoter-TSS (NM_001271289)	promoter-TSS (NM_001271289)	-48	NM_001271318	84450	Hs.529178	NM_032434	ENSG00000243943	ZNF512	-	zinc finger protein 512	protein-coding
23	7525-01-01	chr21	45526707	45527086	+	1000	NA	promoter-TSS (NM_005049)	promoter-TSS (NM_005049)	-312	NM_005049	5822	Hs.449076	NM_005049	ENSG00000241945	PWP2	EHOC-17|PWP2H|UTP1	PWP2 periodic tryptophan protein homolog (yeast)	protein-coding
27	8240-01-01	chr17	8279980	8280359	+	1000	NA	promoter-TSS (NM_001304947)	promoter-TSS (NM_001304947)	-140	NM_001304947	124751	Hs.304604	NM_213597	ENSG00000184619	KRBA2	-	KRAB-A domain containing 2	protein-coding
29	8107-01-01	chr1	23671180	23671559	+	1000	NA	promoter-TSS (NM_001102397)	promoter-TSS (NM_001102397)	-512	NM_001297621	10236	Hs.373763	NM_005826	ENSG00000125944	HNRNPR	HNRPR|hnRNP-R	heterogeneous nuclear ribonucleoprotein R	protein-coding
30	7483-01-01	chr1	1310296	1310675	+	1000	NA	promoter-TSS (NM_001127229)	promoter-TSS (NM_001127229)	77	NM_001127230	54998	Hs.632515	NM_017900	ENSG00000175756	AURKAIP1	AIP|AKIP|MRP-S38	aurora kinase A interacting protein 1	protein-coding
31	8959-01-01	chr1	212208492	212208871	+	1000	NA	promoter-TSS (NM_001286229)	promoter-TSS (NM_001286229)	-214	NM_016448	51514	Hs.656473	NM_016448	ENSG00000143476	DTL	CDT2|DCAF2|L2DTL|RAMP	denticleless E3 ubiquitin protein ligase homolog	protein-coding
33	6521-01-01	chr16	69345190	69345569	+	1000	NA	promoter-TSS (NM_013245)	promoter-TSS (NM_013245)	92	NM_013245	27183	Hs.128420	NM_013245	ENSG00000132612	VPS4A	SKD1|SKD1A|SKD2|VPS4|VPS4-1	vacuolar protein sorting 4 homolog A	protein-coding
34	7638-01-01	chr22	17082308	17082687	+	1000	NA	promoter-TSS (NR_001591)	promoter-TSS (NR_001591)	-304	NR_001591	387590	Hs.474116	NR_001591	ENSG00000100181	TPTEP1	psiTPTE22	transmembrane phosphatase with tensin homology pseudogene 1	pseudo
37	9001-01-01	chr2	24307270	24307649	+	1000	NA	promoter-TSS (NM_001206802)	promoter-TSS (NM_001206802)	-258	NM_001206802	9540	Hs.50649	NM_004881	ENSG00000115129	TP53I3	PIG3	tumor protein p53 inducible protein 3	protein-coding
41	8095-01-01	chr17	27278923	27279302	+	1000	NA	promoter-TSS (NM_001033561)	promoter-TSS (NM_001033561)	-604	NM_001290131	57649	Hs.444173	NM_020889	ENSG00000109118	PHF12	PF1	PHD finger protein 12	protein-coding
45	1-479	chr15	65903420	65903799	+	1000	NA	promoter-TSS (NM_001207058)	promoter-TSS (NM_001207058)	18	NR_045104	81556	Hs.6686	NM_030800	ENSG00000138614	INTS14	C15orf44|VWA9	integrator complex subunit 14	protein-coding
46	7735-01-01	chr1	149982464	149982843	+	1000	NA	promoter-TSS (NM_020205)	promoter-TSS (NM_020205)	33	NM_020205	56957	Hs.98322	NM_020205	ENSG00000264522	OTUD7B	CEZANNE|ZA20D1	OTU deubiquitinase 7B	protein-coding
48	8359-01-01	chr17	48474732	48475111	+	1000	NA	promoter-TSS (NM_018509)	promoter-TSS (NM_018509)	-7	NM_018509	55379	Hs.370927	NM_018509	ENSG00000108829	LRRC59	PRO1855|p34	leucine rich repeat containing 59	protein-coding
49	8159-01-01	chr1	227505776	227506155	+	1000	NA	promoter-TSS (NM_003607)	promoter-TSS (NM_003607)	-139	NM_014826	8476	Hs.35433	NM_003607	ENSG00000143776	CDC42BPA	MRCK|MRCKA|PK428	CDC42 binding protein kinase alpha	protein-coding
50	7979-01-01	chr1	145382959	145383338	+	1000	NA	promoter-TSS (NR_125967)	promoter-TSS (NR_125967)	-744	NR_125968	101928979	Hs.735893	NR_125967	ENSG00000233396	LINC01719	-	long intergenic non-protein coding RNA 1719	ncRNA
52	5659-01-01	chr1	43232262	43232641	+	1000	NA	promoter-TSS (NM_024097)	promoter-TSS (NM_024097)	304	NM_022356	64175	Hs.720014	NM_022356	ENSG00000117385	P3H1	GROS1|LEPRE1|OI8	prolyl 3-hydroxylase 1	protein-coding
55	8506-01-01	chr7	26239990	26240369	+	1000	NA	promoter-TSS (NM_007276)	promoter-TSS (NM_007276)	234	NM_002137	3181	Hs.487774	NM_002137	ENSG00000122566	HNRNPA2B1	HNRNPA2|HNRNPB1|HNRPA2|HNRPA2B1|HNRPB1|IBMPFD2|RNPA2|SNRPB1	heterogeneous nuclear ribonucleoprotein A2/B1	protein-coding
56	6437-01-01	chr1	84944541	84944920	+	1000	NA	promoter-TSS (NM_025065)	promoter-TSS (NM_025065)	-190	NM_025065	80135	Hs.481202	NM_025065	ENSG00000117133	RPF1	BXDC5	ribosome production factor 1 homolog	protein-coding
57	8145-01-01	chr9	130213425	130213804	+	1000	NA	promoter-TSS (NM_000976)	promoter-TSS (NM_000976)	97	NM_000976	6136	Hs.408054	NM_000976	ENSG00000197958	RPL12	L12	ribosomal protein L12	protein-coding
59	8778-01-01	chr2	75937774	75938153	+	1000	NA	promoter-TSS (NM_001201334)	promoter-TSS (NM_001201334)	148	NM_003203	6936	Hs.303808	NM_003203	ENSG00000005436	GCFC2	C2orf3|DNABF|GCF|TCF9	GC-rich sequence DNA-binding factor 2	protein-coding
62	5464-01-01	chr7	1543974	1544353	+	1000	NA	promoter-TSS (NM_001080453)	promoter-TSS (NM_001080453)	-145	NM_001080453	26173	Hs.532188	NM_001080453	ENSG00000164880	INTS1	INT1|NET28	integrator complex subunit 1	protein-coding
68	6377-01-01	chr5	150138368	150138747	+	1000	NA	promoter-TSS (NM_001135644)	promoter-TSS (NM_001135644)	100	NM_016221	51164	Hs.675564	NM_016221	ENSG00000132912	DCTN4	DYN4|P62	dynactin subunit 4	protein-coding
69	7590-01-01	chr6	52284522	52284901	+	1000	NA	promoter-TSS (NM_018100)	promoter-TSS (NM_018100)	-283	NM_018100	114327	Hs.403171	NM_018100	ENSG00000096093	EFHC1	EJM1|dJ304B14.2	EF-hand domain containing 1	protein-coding
73	7605-01-01	chr19	41815995	41816374	+	1000	NA	promoter-TSS (NM_001346100)	promoter-TSS (NM_001346100)	116	NM_052848	90324	Hs.437497	NM_052848	ENSG00000142039	CCDC97	-	coiled-coil domain containing 97	protein-coding
75	6673-01-01	chr1	26437325	26437704	+	1000	NA	promoter-TSS (NM_001243533)	promoter-TSS (NM_001243533)	-142	NM_001243532	149420	Hs.468801	NM_152835	ENSG00000175087	PDIK1L	CLIK1L|STK35L2	PDLIM1 interacting kinase 1 like	protein-coding
76	8448-01-01	chr19	14248030	14248409	+	1000	NA	promoter-TSS (NM_018154)	promoter-TSS (NM_018154)	255	NR_045214	100507373	Hs.720437	NR_045214	ENSG00000267169	LOC100507373	-	uncharacterized LOC100507373	ncRNA
82	7797-01-01	chr11	64879225	64879604	+	1000	NA	promoter-TSS (NM_001277233)	promoter-TSS (NM_001277233)	88	NM_003273	7108	Hs.31130	NM_003273	ENSG00000149809	TM7SF2	ANG1|DHCR14A|NET47	transmembrane 7 superfamily member 2	protein-coding
83	7476-01-01	chr5	176873176	176873555	+	1000	NA	promoter-TSS (NM_001174101)	promoter-TSS (NM_001174101)	-431	NM_001174101	80758	Hs.534492	NM_030567	ENSG00000131188	PRR7	-	proline rich 7, synaptic	protein-coding
86	8840-01-01	chr15	91444933	91445312	+	1000	NA	promoter-TSS (NM_001320977)	promoter-TSS (NM_001320977)	-326	NM_001320977	4122	Hs.116459	NM_006122	ENSG00000196547	MAN2A2	MANA2X	mannosidase alpha class 2A member 2	protein-coding
87	8526-01-01	chr3	9438328	9438707	+	1000	NA	promoter-TSS (NR_132781)	promoter-TSS (NR_132781)	-210	NR_132781	440944	Hs.598958	NM_001013713	ENSG00000206573	THUMPD3-AS1	SETD5-AS1	THUMPD3 antisense RNA 1	ncRNA
92	7354-01-01	chr12	122064092	122064471	+	1000	NA	promoter-TSS (NM_032790)	promoter-TSS (NM_032790)	-174	NM_032790	84876	Hs.55148	NM_032790		ORAI1	CRACM1|IMD9|ORAT1|TAM2|TMEM142A	ORAI calcium release-activated calcium modulator 1	protein-coding
94	8904-01-01	chr6	26157796	26157904	+	1000	NA	promoter-TSS (NM_138720)	promoter-TSS (NM_138720)	-499	NM_021063	3017	Hs.591797	NM_021063	ENSG00000158373	HIST1H2BD	H2B.1B|H2B/b|H2BFB|HIRIP2|dJ221C16.6	histone cluster 1 H2B family member d	protein-coding
101	8254-01-01	chr8	17941820	17942199	+	1000	NA	promoter-TSS (NM_177924)	promoter-TSS (NM_177924)	-130	NM_177924	427	Hs.527412	NM_004315	ENSG00000104763	ASAH1	AC|ACDase|ASAH|PHP|PHP32|SMAPME	N-acylsphingosine amidohydrolase 1	protein-coding
102	6488-01-01	chr5	72143832	72144211	+	1000	NA	promoter-TSS (NM_153188)	promoter-TSS (NM_153188)	91	NM_153188	3842	Hs.482497	NM_002270	ENSG00000083312	TNPO1	IPO2|KPNB2|MIP|MIP1|TRN	transportin 1	protein-coding
103	2721-01-01	chr20	47662982	47663361	+	1000	NA	promoter-TSS (NR_110624)	promoter-TSS (NR_110624)	388	NM_001256135	1434	Hs.90073	NM_001316	ENSG00000124207	CSE1L	CAS|CSE1|XPO2	chromosome segregation 1 like	protein-coding
106	6850-01-01	chr2	39347324	39347703	+	1000	NA	promoter-TSS (NM_005633)	promoter-TSS (NM_005633)	91	NM_005633	6654	Hs.709893	NM_005633	ENSG00000115904	SOS1	GF1|GGF1|GINGF|HGF|NS4	SOS Ras/Rac guanine nucleotide exchange factor 1	protein-coding
107	7406-01-01	chr11	20408669	20409048	+	1000	NA	promoter-TSS (NM_001145166)	promoter-TSS (NM_001145166)	-218	NM_005788	10196	Hs.152337	NM_005788	ENSG00000185238	PRMT3	HRMT1L3	protein arginine methyltransferase 3	protein-coding
108	7584-01-01	chr1	36554262	36554641	+	1000	NA	promoter-TSS (NM_017825)	promoter-TSS (NM_017825)	-2	NM_017825	54936	Hs.18021	NM_017825	ENSG00000116863	ADPRHL2	ARH3	ADP-ribosylhydrolase like 2	protein-coding
109	8663-01-01	chr6	37225475	37225854	+	1000	NA	promoter-TSS (NM_145316)	promoter-TSS (NM_145316)	184	NR_130108	55633	Hs.731702	NM_017772	ENSG00000065491	TBC1D22B	C6orf197	TBC1 domain family member 22B	protein-coding
110	5352-01-01	chr4	83350601	83350980	+	1000	NA	promoter-TSS (NM_001292017)	promoter-TSS (NM_001292017)	588	NR_003249	9987	Hs.527105	NM_005463	ENSG00000152795	HNRNPDL	HNRNP|HNRPDL|JKTBP|JKTBP2|LGMD1G|laAUF1	heterogeneous nuclear ribonucleoprotein D like	protein-coding
112	6403-01-01	chr9	138391599	138391978	+	1000	NA	promoter-TSS (NR_051967)	promoter-TSS (NR_051967)	-27	NM_001048265	138162	Hs.414028	NM_144654	ENSG00000160345	C9orf116	PIERCE1|RbEST47	chromosome 9 open reading frame 116	protein-coding
117	5960-01-01	chr18	2655154	2655533	+	1000	NA	promoter-TSS (NR_033754)	promoter-TSS (NR_033754)	51	NR_033754	645158	Hs.712861	NR_033754	ENSG00000266405	CBX3P2	-	chromobox 3 pseudogene 2	pseudo
118	7956-01-01	chr14	90863189	90863568	+	1000	NA	promoter-TSS (NM_006888)	promoter-TSS (NM_006888)	51	NM_006888	801	Hs.282410	NM_006888	ENSG00000198668	CALM1	CALML2|CAMI|CPVT4|DD132|LQT14|PHKD|caM	calmodulin 1	protein-coding
119	6364-01-01	chr13	111568080	111568459	+	1000	NA	promoter-TSS (NM_017664)	promoter-TSS (NM_017664)	-815	NR_104587	55608	Hs.525163	NM_017664	ENSG00000088448	ANKRD10	-	ankyrin repeat domain 10	protein-coding
122	7916-01-01	chr3	196045121	196045500	+	1000	NA	promoter-TSS (NM_152773)	promoter-TSS (NM_152773)	107	NR_121665	100874214	Hs.672105	NR_046724	ENSG00000235897	TM4SF19-AS1	-	TM4SF19 antisense RNA 1	ncRNA
124	6621-01-01	chr16	66864599	66864978	+	1000	NA	promoter-TSS (NM_001286500)	promoter-TSS (NM_001286500)	91	NM_001286500	8883	Hs.460978	NM_003905	ENSG00000159593	NAE1	A-116A10.1|APPBP1|HPP1|ula-1	NEDD8 activating enzyme E1 subunit 1	protein-coding
129	8292-01-01	chr8	145734065	145734444	+	1000	NA	promoter-TSS (NM_138431)	promoter-TSS (NM_138431)	-165	NR_130120	113655	Hs.7678	NM_138431	ENSG00000167700	MFSD3	-	major facilitator superfamily domain containing 3	protein-coding
131	9045-01-01	chr19	1383627	1383796	+	1000	NA	promoter-TSS (NM_024407)	promoter-TSS (NM_024407)	-172	NM_024407	374291	Hs.211914	NM_024407	ENSG00000115286	NDUFS7	CI-20|CI-20KD|MY017|PSST	NADH:ubiquinone oxidoreductase core subunit S7	protein-coding
134	6524-01-01	chr12	49716284	49716663	+	1000	NA	promoter-TSS (NM_005480)	promoter-TSS (NM_005480)	-498	NM_001278324	10024	Hs.524399	NM_005480	ENSG00000135451	TROAP	TASTIN	trophinin associated protein	protein-coding
136	8357-01-01	chr19	41304388	41304767	+	1000	NA	promoter-TSS (NM_080732)	promoter-TSS (NM_080732)	-471	NM_080732	112398	Hs.515417	NM_017555	ENSG00000269858	EGLN2	EIT6|HIF-PH1|HIFPH1|HPH-1|HPH-3|PHD1	egl-9 family hypoxia inducible factor 2	protein-coding
137	6098-01-01	chr16	88636284	88636663	+	1000	NA	promoter-TSS (NM_001294340)	promoter-TSS (NM_001294340)	-316	NM_001294340	124245	Hs.93670	NM_144604	ENSG00000158545	ZC3H18	NHN1	zinc finger CCCH-type containing 18	protein-coding
138	1-415	chr16	1823470	1823849	+	1000	NA	promoter-TSS (NM_001300900)	promoter-TSS (NM_001300900)	430	NM_001257370	197342	Hs.7247	NM_001010865	ENSG00000197774	EME2	SLX2B|gs125	essential meiotic structure-specific endonuclease subunit 2	protein-coding
139	8717-01-01	chr1	173831556	173831825	+	1000	NA	promoter-TSS (NR_037605)	promoter-TSS (NR_037605)	-696	NR_037605	100506046	Hs.656411	NR_037605	ENSG00000270084	GAS5-AS1	-	GAS5 antisense RNA 1	ncRNA
140	9030-01-01	chr19	13056359	13056572	+	1000	NA	promoter-TSS (NM_005053)	promoter-TSS (NM_005053)	-163	NM_005053	5886	Hs.643267	NM_005053	ENSG00000179262	RAD23A	HHR23A|HR23A	RAD23 homolog A, nucleotide excision repair protein	protein-coding
141	8832-01-01	chr6	35436028	35436407	+	1000	NA	promoter-TSS (NM_007104)	promoter-TSS (NM_007104)	39	NM_007104	4736	Hs.148340	NM_007104	ENSG00000198755	RPL10A	CSA19|Csa-19|L10A|NEDD6	ribosomal protein L10a	protein-coding
145	7080-01-01	chr16	30076439	30076818	+	1000	NA	promoter-TSS (NM_001243177)	promoter-TSS (NM_001243177)	-366	NM_184041	226	Hs.513490	NM_000034	ENSG00000149925	ALDOA	ALDA|GSD12|HEL-S-87p	aldolase, fructose-bisphosphate A	protein-coding
150	7422-01-01	chr4	174255127	174255506	+	1000	NA	promoter-TSS (NM_001130689)	promoter-TSS (NM_001130689)	193	NM_001130688	3148	Hs.434953	NM_002129	ENSG00000164104	HMGB2	HMG2	high mobility group box 2	protein-coding
151	7765-01-01	chr17	77813451	77813830	+	1000	NA	promoter-TSS (NM_003655)	promoter-TSS (NM_003655)	-427	NM_003655	8535	Hs.405046	NM_003655	ENSG00000141582	CBX4	NBP16|PC2	chromobox 4	protein-coding
158	8251-01-01	chr6	27860667	27861046	+	1000	NA	promoter-TSS (NM_003527)	promoter-TSS (NM_003527)	107	NM_003514	8336	Hs.134999	NM_003514	ENSG00000278677	HIST1H2AM	H2A.1|H2A/n|H2AFN|dJ193B12.1	histone cluster 1 H2A family member m	protein-coding
161	8767-01-01	chr15	89877783	89878162	+	1000	NA	promoter-TSS (NM_002693)	promoter-TSS (NM_002693)	54	NM_002693	5428	Hs.706868	NM_002693	ENSG00000140521	POLG	MDP1|MIRAS|MTDPS4A|MTDPS4B|PEO|POLG1|POLGA|SANDO|SCAE	DNA polymerase gamma, catalytic subunit	protein-coding
165	4087-01-01	chr2	39348162	39348541	+	1000	NA	promoter-TSS (NM_005633)	promoter-TSS (NM_005633)	-747	NM_005633	6654	Hs.709893	NM_005633	ENSG00000115904	SOS1	GF1|GGF1|GINGF|HGF|NS4	SOS Ras/Rac guanine nucleotide exchange factor 1	protein-coding
172	6791-01-01	chr1	229643797	229644176	+	1000	NA	promoter-TSS (NR_110630)	promoter-TSS (NR_110630)	102	NM_018230	55746	Hs.12457	NM_018230	ENSG00000069248	NUP133	hNUP133	nucleoporin 133	protein-coding
174	7500-01-01	chr16	22308428	22308807	+	1000	NA	promoter-TSS (NM_001258033)	promoter-TSS (NM_001258033)	-79	NM_018119	55718	Hs.460298	NM_018119	ENSG00000058600	POLR3E	RPC5|SIN	RNA polymerase III subunit E	protein-coding
177	6754-01-01	chr1	25664953	25665332	+	1000	NA	promoter-TSS (NM_001321772)	promoter-TSS (NM_001321772)	353	NM_014313	23585	Hs.705699	NM_014313	ENSG00000183726	TMEM50A	IFNRC|SMP1	transmembrane protein 50A	protein-coding
179	6692-01-01	chr9	128023918	128024297	+	1000	NA	promoter-TSS (NM_001282679)	promoter-TSS (NM_001282679)	34	NM_015635	26130	Hs.42376	NM_015635	ENSG00000165219	GAPVD1	GAPEX5|GAPex-5|RAP6	GTPase activating protein and VPS9 domains 1	protein-coding
180	7037-01-01	chr12	100536356	100536735	+	1000	NA	promoter-TSS (NM_015054)	promoter-TSS (NM_015054)	97	NM_015054	23074	Hs.572154	NM_015054	ENSG00000111647	UHRF1BP1L	SHIP164	UHRF1 binding protein 1 like	protein-coding
181	6957-01-01	chr18	6729664	6730043	+	1000	NA	promoter-TSS (NR_134645)	promoter-TSS (NR_134645)	8	NR_134645	101927168	Hs.242240	NR_134645		LOC101927168	-	uncharacterized LOC101927168	ncRNA
183	7732-01-01	chr15	44719427	44719806	+	1000	NA	promoter-TSS (NM_016396)	promoter-TSS (NM_016396)	37	NM_016396	51496	Hs.497967	NM_016396	ENSG00000137770	CTDSPL2	HSPC058|HSPC129	CTD small phosphatase like 2	protein-coding
185	7951-01-01	chr19	58906615	58906994	+	1000	NA	promoter-TSS (NM_001195135)	promoter-TSS (NM_001195135)	-653	NM_001195135	646862	Hs.728121	NM_001195135	ENSG00000269855	RNF225	-	ring finger protein 225	protein-coding
190	3877-01-01	chr1	52521853	52522232	+	1000	NA	promoter-TSS (NM_015913)	promoter-TSS (NM_015913)	185	NM_152265	91408	Hs.429839	NM_152265	ENSG00000134717	BTF3L4	-	basic transcription factor 3 like 4	protein-coding
195	6627-01-01	chr12	112123312	112123691	+	1000	NA	promoter-TSS (NM_001136538)	promoter-TSS (NM_001136538)	299	NM_006768	8315	Hs.530940	NM_006768	ENSG00000089234	BRAP	BRAP2|IMP|RNF52	BRCA1 associated protein	protein-coding
196	8646-01-01	chr16	68297987	68298366	+	1000	NA	promoter-TSS (NM_001076785)	promoter-TSS (NM_001076785)	-243	NM_001076785	9057	Hs.679580	NM_003983	ENSG00000103064	SLC7A6	LAT-2|LAT3|y+LAT-2	solute carrier family 7 member 6	protein-coding
201	5904-01-01	chr16	14726207	14726586	+	1000	NA	promoter-TSS (NM_016561)	promoter-TSS (NM_016561)	-272	NM_001330500	51283	Hs.435556	NM_016561	ENSG00000103429	BFAR	BAR|RNF47	bifunctional apoptosis regulator	protein-coding
203	7945-01-01	chr5	68665284	68665663	+	1000	NA	promoter-TSS (NM_133342)	promoter-TSS (NM_133342)	-64	NM_003187	6880	Hs.653163	NM_003187	ENSG00000273841	TAF9	MGC:5067|STAF31/32|TAF2G|TAFII-31|TAFII-32|TAFII31|TAFII32|TAFIID32	TATA-box binding protein associated factor 9	protein-coding
208	7681-01-01	chr2	153574648	153575027	+	1000	NA	promoter-TSS (NM_017892)	promoter-TSS (NM_017892)	430	NM_152522	151188	Hs.643580	NM_152522	ENSG00000177917	ARL6IP6	AIP-6|AIP6|PFAAP1	ADP ribosylation factor like GTPase 6 interacting protein 6	protein-coding
210	8927-01-01	chr7	99063539	99063918	+	1000	NA	promoter-TSS (NM_004889)	promoter-TSS (NM_004889)	96	NM_001039178	9551	Hs.521056	NM_004889	ENSG00000241468	ATP5J2	ATP5JL	ATP synthase, H+ transporting, mitochondrial Fo complex subunit F2	protein-coding
212	7348-01-01	chr2	240964795	240965174	+	1000	NA	promoter-TSS (NM_001322020)	promoter-TSS (NM_001322020)	-165	NM_004544	4705	Hs.277677	NM_004544	ENSG00000130414	NDUFA10	CI-42KD|CI-42k	NADH:ubiquinone oxidoreductase subunit A10	protein-coding
218	4065-01-01	chr14	23564003	23564382	+	1000	NA	promoter-TSS (NM_017924)	promoter-TSS (NM_017924)	-491	NM_017924	55017	Hs.525238	NM_017924	ENSG00000179933	C14orf119	-	chromosome 14 open reading frame 119	protein-coding
221	8606-01-01	chr2	8822010	8822389	+	1000	NA	promoter-TSS (NR_110154)	promoter-TSS (NR_110154)	86	NM_002166	3398	Hs.180919	NM_002166	ENSG00000115738	ID2	GIG8|ID2A|ID2H|bHLHb26	inhibitor of DNA binding 2, HLH protein	protein-coding
222	8389-01-01	chr9	136214967	136215346	+	1000	NA	promoter-TSS (NM_000972)	promoter-TSS (NM_000972)	87	NM_000972	6130	Hs.499839	NM_000972	ENSG00000148303	RPL7A	L7A|SURF3|TRUP	ribosomal protein L7a	protein-coding
226	8675-01-01	chr17	60143053	60143432	+	1000	NA	promoter-TSS (NM_005121)	promoter-TSS (NM_005121)	-599	NM_005121	9969	Hs.282678	NM_005121	ENSG00000108510	MED13	ARC250|DRIP250|HSPC221|THRAP1|TRAP240	mediator complex subunit 13	protein-coding
230	8180-01-01	chr11	118958475	118958854	+	1000	NA	promoter-TSS (NM_001024382)	promoter-TSS (NM_001024382)	-33	NM_001024382	3145	Hs.82609	NM_000190	ENSG00000256269	HMBS	PBG-D|PBGD|PORC|UPS	hydroxymethylbilane synthase	protein-coding
235	7378-01-01	chr12	69201844	69202223	+	1000	NA	promoter-TSS (NM_001278462)	promoter-TSS (NM_001278462)	81	NM_001145339	4193	Hs.484551	NM_002392	ENSG00000135679	MDM2	ACTFS|HDMX|hdm2	MDM2 proto-oncogene	protein-coding
240	7818-01-01	chr21	33984640	33985019	+	1000	NA	promoter-TSS (NR_036552)	promoter-TSS (NR_036552)	84	NR_036552	56683	Hs.5811	NM_017835	ENSG00000159079	C21orf59	C21orf48|CILD26|FBB18|Kur	chromosome 21 open reading frame 59	protein-coding
244	8509-01-01	chr1	93544544	93544923	+	1000	NA	promoter-TSS (NM_001164392)	promoter-TSS (NM_001164392)	-59	NM_001164393	22823	Hs.31016	NM_007358	ENSG00000143033	MTF2	M96|PCL2|TDRD19A|dJ976O13.2	metal response element binding transcription factor 2	protein-coding
247	8534-01-01	chr6	151773599	151773978	+	1000	NA	promoter-TSS (NM_001271937)	promoter-TSS (NM_001271937)	395	NM_024573	79624	Hs.15929	NM_024573	ENSG00000146476	ARMT1	C6orf211	acidic residue methyltransferase 1	protein-coding
250	7671-01-01	chr16	87350504	87350883	+	1000	NA	promoter-TSS (NR_135180)	promoter-TSS (NR_135180)	333	NM_001195124	100506581	Hs.729380	NM_001195124	ENSG00000260456	C16orf95	-	chromosome 16 open reading frame 95	protein-coding
254	7111-01-01	chr3	15247623	15248002	+	1000	NA	promoter-TSS (NR_027927)	promoter-TSS (NR_027927)	79	NM_014296	23473	Hs.595234	NM_014296	ENSG00000131375	CAPN7	CALPAIN7|PALBH	calpain 7	protein-coding
256	6817-01-01	chr3	15373852	15374231	+	1000	NA	promoter-TSS (NM_004844)	promoter-TSS (NM_004844)	95	NM_004844	9467	Hs.257761	NM_004844	ENSG00000131370	SH3BP5	SAB|SH3BP-5	SH3 domain binding protein 5	protein-coding
257	1-1571	chr8	145634861	145635240	+	1000	NA	promoter-TSS (NM_013291)	promoter-TSS (NM_013291)	-317	NM_013291	29894	Hs.493202	NM_013291	ENSG00000071894	CPSF1	CPSF160|HSU37012|P/cl.18	cleavage and polyadenylation specific factor 1	protein-coding
263	6683-01-01	chr11	34937419	34937798	+	1000	NA	promoter-TSS (NM_001135024)	promoter-TSS (NM_001135024)	-69	NM_003477	8050	Hs.502315	NM_003477	ENSG00000110435	PDHX	DLDBP|E3BP|OPDX|PDX1|proX	pyruvate dehydrogenase complex component X	protein-coding
267	7927-01-01	chr11	65686630	65687009	+	1000	NA	promoter-TSS (NM_001135635)	promoter-TSS (NM_001135635)	91	NM_006442	10589	Hs.356742	NM_006442	ENSG00000175550	DRAP1	NC2-alpha	DR1 associated protein 1	protein-coding
268	8931-01-01	chr1	46806380	46806759	+	1000	NA	promoter-TSS (NM_001256128)	promoter-TSS (NM_001256128)	-281	NM_001256128	387338	Hs.163424	NM_199044	ENSG00000117481	NSUN4	SHTAP	NOP2/Sun RNA methyltransferase family member 4	protein-coding
271	5496-01-01	chr17	7589941	7590320	+	1000	NA	promoter-TSS (NM_001143991)	promoter-TSS (NM_001143991)	-628	NM_001143991	55135	Hs.408312	NM_018081	ENSG00000141499	WRAP53	DKCB3|TCAB1|WDR79	WD repeat containing antisense to TP53	protein-coding
273	7478-01-01	chr9	114393502	114393881	+	1000	NA	promoter-TSS (NM_001015882)	promoter-TSS (NM_001015882)	59	NM_001015882	548645	Hs.534196	NM_001015882	ENSG00000059769	DNAJC25	bA16L21.2.1	DnaJ heat shock protein family (Hsp40) member C25	protein-coding
274	2017-01-27	chr19	13030204	13030583	+	1000	NA	promoter-TSS (NM_001105578)	promoter-TSS (NM_001105578)	-307	NM_001105578	256126	Hs.655173	NM_001105578	ENSG00000161860	SYCE2	CESC1	synaptonemal complex central element protein 2	protein-coding
279	7367-01-01	chr8	21966983	21967362	+	1000	NA	promoter-TSS (NM_024815)	promoter-TSS (NM_024815)	-240	NM_024815	79873	Hs.527101	NM_024815	ENSG00000275074	NUDT18	MTH3	nudix hydrolase 18	protein-coding
281	8786-01-01	chr19	5690185	5690564	+	1000	NA	promoter-TSS (NM_015414)	promoter-TSS (NM_015414)	28	NM_015414	25873	Hs.408018	NM_015414	ENSG00000130255	RPL36	L36	ribosomal protein L36	protein-coding
282	8873-01-01	chr17	55038148	55038527	+	1000	NA	promoter-TSS (NM_004645)	promoter-TSS (NM_004645)	74	NM_004645	8161	Hs.532795	NM_004645	ENSG00000121058	COIL	CLN80|p80-coilin	coilin	protein-coding
283	8760-01-01	chr1	172412973	172413352	+	1000	NA	promoter-TSS (NM_153747)	promoter-TSS (NM_153747)	68	NM_153747	5279	Hs.188456	NM_002642	ENSG00000135845	PIGC	GPI2	phosphatidylinositol glycan anchor biosynthesis class C	protein-coding
285	1-1401	chr10	75910500	75910879	+	1000	NA	promoter-TSS (NM_001320264)	promoter-TSS (NM_001320264)	-140	NM_001320264	26985	Hs.500104	NM_012095	ENSG00000185009	AP3M1	-	adaptor related protein complex 3 mu 1 subunit	protein-coding
292	8447-01-01	chr7	87849115	87849494	+	1000	NA	promoter-TSS (NM_003130)	promoter-TSS (NM_003130)	95	NM_003130	6717	Hs.489040	NM_003130	ENSG00000075142	SRI	CP-22|CP22|SCN|V19	sorcin	protein-coding
294	8700-01-01	chr19	47729393	47729772	+	1000	NA	promoter-TSS (NR_036158)	promoter-TSS (NR_036158)	-617	NR_036158	100422899		NR_036158	ENSG00000265134	MIR3190	mir-3190	microRNA 3190	ncRNA
295	7026-01-01	chr6	33168761	33169140	+	1000	NA	promoter-TSS (NM_001270401).6	promoter-TSS (NM_001270401).6	-320	NM_001291989	6257	Hs.388034	NM_021976	ENSG00000204231	RXRB	DAUDI6|H-2RIIBP|NR2B2|RCoR-1	retinoid X receptor beta	protein-coding
296	6342-01-01	chr9	137000754	137001133	+	1000	NA	promoter-TSS (NM_017588)	promoter-TSS (NM_017588)	-267	NM_017588	11091	Hs.397638	NM_017588	ENSG00000196363	WDR5	BIG-3|CFAP89|SWD3	WD repeat domain 5	protein-coding
297	8945-01-01	chr7	148823173	148823552	+	1000	NA	promoter-TSS (NM_020781)	promoter-TSS (NM_020781)	76	NM_001001661	155054	Hs.31743	NM_001001661	ENSG00000204947	ZNF425	-	zinc finger protein 425	protein-coding
299	8255-01-01	chr8	145051137	145051516	+	1000	NA	promoter-TSS (NM_000445)	promoter-TSS (NM_000445)	-413	NM_000445	5339	Hs.434248	NM_000445	ENSG00000178209	PLEC	EBS1|EBSMD|EBSND|EBSO|EBSOG|EBSPA|HD1|LGMD2Q|PCN|PLEC1|PLEC1b|PLTN	plectin	protein-coding
302	8442-01-01	chr1	205091277	205091656	+	1000	NA	promoter-TSS (NM_001193273)	promoter-TSS (NM_001193273)	-316	NM_005057	5929	Hs.519230	NM_005057	ENSG00000117222	RBBP5	RBQ3|SWD1	RB binding protein 5, histone lysine methyltransferase complex subunit	protein-coding
304	1-1880	chr6	126101769	126102148	+	1000	NA	promoter-TSS (NM_001199619)	promoter-TSS (NM_001199619)	-349	NM_001199620	135112	Hs.171426	NM_181782	ENSG00000111912	NCOA7	ERAP140|ESNA1|NCOA7-AS|Nbla00052|Nbla10993|TLDC4|dJ187J11.3	nuclear receptor coactivator 7	protein-coding
306	7679-01-01	chr12	110906869	110907248	+	1000	NA	promoter-TSS (NM_016301)	promoter-TSS (NM_016301)	-532	NM_001164372	51184	Hs.634680	NM_016301	ENSG00000111231	GPN3	ATPBD1C	GPN-loop GTPase 3	protein-coding
309	6980-01-01	chr22	20747811	20748190	+	1000	NA	promoter-TSS (NM_001256523)	promoter-TSS (NM_001256523)	-405	NM_001256523	7625	Hs.517418	NM_003426	ENSG00000185252	ZNF74	COS52|ZFP520|ZNF520|hZNF7	zinc finger protein 74	protein-coding
312	8599-01-01	chr6	2903283	2903662	+	1000	NA	promoter-TSS (NM_004155)	promoter-TSS (NM_004155)	74	NM_004155	5272	Hs.104879	NM_004155	ENSG00000170542	SERPINB9	CAP-3|CAP3|PI-9|PI9	serpin family B member 9	protein-coding
321	6821-01-01	chr17	18684505	18684884	+	1000	NA	promoter-TSS (NM_001316919)	promoter-TSS (NM_001316919)	67	NM_001316919	51030	Hs.87295	NM_016078	ENSG00000171928	TVP23B	CGI-148|FAM18B|FAM18B1|NPD008|YDR084C	trans-golgi network vesicle protein 23 homolog B	protein-coding
323	7140-01-01	chr7	117823482	117823861	+	1000	NA	promoter-TSS (NM_016200)	promoter-TSS (NM_016200)	-415	NM_016200	51691	Hs.655046	NM_016200	ENSG00000128534	LSM8	NAA38	LSM8 homolog, U6 small nuclear RNA associated	protein-coding
324	8191-01-01	chr21	40685523	40685902	+	1000	NA	promoter-TSS (NM_018963)	promoter-TSS (NM_018963)	0	NM_033656	54014	Hs.627139	NM_018963	ENSG00000185658	BRWD1	C21orf107|DCAF19|N143|WDR9	bromodomain and WD repeat domain containing 1	protein-coding
327	7939-01-01	chr6	15245859	15246238	+	1000	NA	promoter-TSS (NM_004973)	promoter-TSS (NM_004973)	-158	NM_004973	3720	Hs.269059	NM_004973	ENSG00000008083	JARID2	JMJ	jumonji and AT-rich interaction domain containing 2	protein-coding
329	6974-01-01	chr20	47538057	47538436	+	1000	NA	promoter-TSS (NM_006420)	promoter-TSS (NM_006420)	-29	NM_006420	10564	Hs.62578	NM_006420	ENSG00000124198	ARFGEF2	BIG2|PVNH2|dJ1164I10.1	ADP ribosylation factor guanine nucleotide exchange factor 2	protein-coding
331	7858-01-01	chr16	2317837	2318216	+	1000	NA	promoter-TSS (NR_132988)	promoter-TSS (NR_132988)	-139	NM_006711	10921	Hs.355643	NM_006711	ENSG00000205937	RNPS1	E5.1	RNA binding protein with serine rich domain 1	protein-coding
333	6605-01-01	chr1	26324777	26325156	+	1000	NA	promoter-TSS (NM_000437)	promoter-TSS (NM_000437)	-318	NM_000437	5051	Hs.477083	NM_000437	ENSG00000158006	PAFAH2	HSD-PLA2	platelet activating factor acetylhydrolase 2	protein-coding
336	7210-01-01	chr8	99956510	99956889	+	1000	NA	promoter-TSS (NM_001142462)	promoter-TSS (NM_001142462)	68	NM_001286841	116039	Hs.253247	NM_053001	ENSG00000164920	OSR2	-	odd-skipped related transciption factor 2	protein-coding
339	7759-01-01	chr1	146556088	146556467	+	1000	NA	promoter-TSS (NR_121645)	promoter-TSS (NR_121645)	26	NR_121645	101447996		NR_121645		RNVU1-8	RNU1-145|vU1.8	RNA, variant U1 small nuclear 8	snRNA
342	6779-01-01	chr16	3073384	3073763	+	1000	NA	promoter-TSS (NM_024339)	promoter-TSS (NM_024339)	-447	NM_024339	79228	Hs.412304	NM_024339	ENSG00000131652	THOC6	WDR58|fSAP35	THO complex 6	protein-coding
343	6908-01-01	chr9	139742855	139743234	+	1000	NA	promoter-TSS (NM_001287342)	promoter-TSS (NM_001287342)	-224	NR_109807	29085	Hs.409834	NM_014172	ENSG00000054148	PHPT1	CGI-202|HEL-S-132P|HSPC141|PHP|PHP14	phosphohistidine phosphatase 1	protein-coding
351	6897-01-01	chr2	160471710	160472089	+	1000	NA	promoter-TSS (NR_110587)	promoter-TSS (NR_110587)	94	NR_110587	643072	Hs.632541	NR_110587		LOC643072	-	uncharacterized LOC643072	ncRNA
352	6381-01-01	chr8	101734085	101734464	+	1000	NA	promoter-TSS (NM_002568)	promoter-TSS (NM_002568)	41	NM_002568	26986	Hs.387804	NM_002568	ENSG00000070756	PABPC1	PAB1|PABP|PABP1|PABPC2|PABPL1	poly(A) binding protein cytoplasmic 1	protein-coding
355	6536-01-01	chr21	34099913	34100292	+	1000	NA	promoter-TSS (NR_038880)	promoter-TSS (NR_038880)	148	NM_001160302	8867	Hs.473632	NM_003895	ENSG00000159082	SYNJ1	INPP5G|PARK20	synaptojanin 1	protein-coding
356	1-1717	chr6	41754847	41755226	+	1000	NA	promoter-TSS (NM_001134493)	promoter-TSS (NM_001134493)	-145	NM_001134493	100188893	Hs.731633	NM_001134493	ENSG00000214736	TOMM6	OBTP|TOM6	translocase of outer mitochondrial membrane 6	protein-coding
357	8131-01-01	chr1	112298315	112298694	+	1000	NA	promoter-TSS (NM_198926)	promoter-TSS (NM_198926)	-85	NM_198926	55924	Hs.193406	NM_019099	ENSG00000197852	FAM212B	C1orf183	family with sequence similarity 212 member B	protein-coding
358	7459-01-01	chr3	49131740	49132119	+	1000	NA	promoter-TSS (NM_198880)	promoter-TSS (NM_198880)	-123	NM_198880	54870	Hs.297389	NM_017730	ENSG00000198218	QRICH1	-	glutamine rich 1	protein-coding
360	6697-01-01	chr1	29451045	29451424	+	1000	NA	promoter-TSS (NM_001003682)	promoter-TSS (NM_001003682)	-813	NM_001003682	399474	Hs.712722	NM_001003682	ENSG00000253304	TMEM200B	TTMB	transmembrane protein 200B	protein-coding
362	8900-01-01	chr1	41157340	41157719	+	1000	NA	promoter-TSS (NM_001142590)	promoter-TSS (NM_001142590)	-151	NM_001142590	4802	Hs.713051	NM_014223	ENSG00000066136	NFYC	CBF-C|CBFC|H1TF2A|HAP5|HSM|NF-YC	nuclear transcription factor Y subunit gamma	protein-coding
368	7133-01-01	chr1	26185996	26186375	+	1000	NA	promoter-TSS (NM_001287490)	promoter-TSS (NM_001287490)	-236	NM_001287490	79000	Hs.149305	NM_024037	ENSG00000127423	AUNIP	AIBP|C1orf135	aurora kinase A and ninein interacting protein	protein-coding
371	6538-01-01	chr1	19638406	19638785	+	1000	NA	promoter-TSS (NM_001040125)	promoter-TSS (NM_001040125)	45	NM_001320979	8574	Hs.571886	NM_003689	ENSG00000053371	AKR7A2	AFAR|AFAR1|AFB1-AR1|AKR7	aldo-keto reductase family 7 member A2	protein-coding
374	6511-01-01	chr17	33906194	33906573	+	1000	NA	promoter-TSS (NM_000286)	promoter-TSS (NM_000286)	-727	NM_000286	5193	Hs.591190	NM_000286	ENSG00000108733	PEX12	PAF-3|PBD3A	peroxisomal biogenesis factor 12	protein-coding
376	4113-01-01	chr6	32121311	32121690	+	1000	NA	promoter-TSS (NM_005155)	promoter-TSS (NM_005155)	271	NM_138717	9374	Hs.332138	NM_005155	ENSG00000221988	PPT2	C6orf8|G14|PPT-2	palmitoyl-protein thioesterase 2	protein-coding
379	7533-01-01	chr19	18392051	18392430	+	1000	NA	promoter-TSS (NR_036155)	promoter-TSS (NR_036155)	226	NM_001286968	3727	Hs.2780	NM_005354	ENSG00000130522	JUND	AP-1	JunD proto-oncogene, AP-1 transcription factor subunit	protein-coding
380	6915-01-01	chr17	1532224	1532603	+	1000	NA	promoter-TSS (NM_001284498)	promoter-TSS (NM_001284498)	-233	NM_001321364	124935	Hs.160550	NM_152346	ENSG00000167703	SLC43A2	LAT4	solute carrier family 43 member 2	protein-coding
381	1-1144	chr1	11072340	11072719	+	1000	NA	promoter-TSS (NM_007375)	promoter-TSS (NM_007375)	-150	NM_007375	23435	Hs.300624	NM_007375	ENSG00000120948	TARDBP	ALS10|TDP-43	TAR DNA binding protein	protein-coding
385	8290-01-01	chr1	224517754	224518133	+	1000	NA	promoter-TSS (NM_001243146)	promoter-TSS (NM_001243146)	-52	NM_002533	4931	Hs.497867	NM_002533	ENSG00000143748	NVL	NVL2	nuclear VCP-like	protein-coding
386	8476-01-01	chr3	41240743	41241122	+	1000	NA	promoter-TSS (NM_001904)	promoter-TSS (NM_001904)	-10	NM_001098210	1499	Hs.476018	NM_001904	ENSG00000168036	CTNNB1	CTNNB|MRD19|armadillo	catenin beta 1	protein-coding
390	7974-01-01	chr16	66785254	66785633	+	1000	NA	promoter-TSS (NM_006141)	promoter-TSS (NM_006141)	82	NM_001286157	1783	Hs.369068	NM_006141	ENSG00000135720	DYNC1LI2	DNCLI2|LIC2	dynein cytoplasmic 1 light intermediate chain 2	protein-coding
392	6744-01-01	chr3	186501661	186502040	+	1000	NA	promoter-TSS (NR_002587)	promoter-TSS (NR_002587)	489	NM_001967	1974	Hs.518475	NM_001967	ENSG00000156976	EIF4A2	BM-010|DDX2B|EIF4A|EIF4F|eIF-4A-II|eIF4A-II	eukaryotic translation initiation factor 4A2	protein-coding
400	5369-01-01	chr11	47270097	47270476	+	1000	NA	promoter-TSS (NM_001302489)	promoter-TSS (NM_001302489)	-107	NM_001302489	53	Hs.532492	NM_001610	ENSG00000134575	ACP2	LAP	acid phosphatase 2, lysosomal	protein-coding
404	8253-01-01	chr2	26987025	26987404	+	1000	NA	promoter-TSS (NM_017877)	promoter-TSS (NM_017877)	72	NM_017877	54978	Hs.1594	NM_017877	ENSG00000213699	SLC35F6	ANT2BP|C2orf18|TANGO9	solute carrier family 35 member F6	protein-coding
405	1-1249	chr19	893172	893551	+	1000	NA	promoter-TSS (NM_005481)	promoter-TSS (NM_005481)	-123	NR_125730	103625684		NR_125730	ENSG00000207357	RNU6-2	U6-2	RNA, U6 small nuclear 2	snRNA
408	8500-01-01	chr1	212964978	212965357	+	1000	NA	promoter-TSS (NM_001042552)	promoter-TSS (NM_001042552)	-3	NM_001146169	128387	Hs.530538	NM_001042552	ENSG00000203705	TATDN3	-	TatD DNase domain containing 3	protein-coding
415	7021-01-01	chr1	244615631	244616010	+	1000	NA	promoter-TSS (NM_001126)	promoter-TSS (NM_001126)	-384	NM_001126	159	Hs.498313	NM_001126	ENSG00000035687	ADSS	ADEH|ADSS 2	adenylosuccinate synthase	protein-coding
416	8994-01-01	chr11	62623038	62623417	+	1000	NA	promoter-TSS (NM_002394)	promoter-TSS (NM_002394)	-124	NR_002565	9303		NR_002565	ENSG00000275043	SNORD25	RNU25|U25	small nucleolar RNA, C/D box 25	snoRNA
417	7372-01-01	chr5	138088642	138089021	+	1000	NA	promoter-TSS (NM_001323986)	promoter-TSS (NM_001323986)	167	NR_134245	105379194	Hs.445981	NR_134244	ENSG00000253404	LOC105379194	-	uncharacterized LOC105379194	ncRNA
428	7565-01-01	chr5	179051040	179051419	+	1000	NA	promoter-TSS (NM_005520)	promoter-TSS (NM_005520)	-507	NM_005520	3187	Hs.604001	NM_005520	ENSG00000169045	HNRNPH1	HNRPH|HNRPH1|hnRNPH	heterogeneous nuclear ribonucleoprotein H1 (H)	protein-coding
430	7324-01-01	chr9	138392322	138392701	+	1000	NA	promoter-TSS (NR_051967)	promoter-TSS (NR_051967)	34	NM_016034	51116	Hs.382044	NM_016034	ENSG00000122140	MRPS2	CGI-91|MRP-S2|S2mt	mitochondrial ribosomal protein S2	protein-coding
436	7375-01-01	chr14	20811232	20811611	+	1000	NA	promoter-TSS (NM_005484)	promoter-TSS (NM_005484)	149	NR_002312	85495	Hs.613102	NR_002312	ENSG00000277209	RPPH1	H1RNA|RPPH1-1	ribonuclease P RNA component H1	ncRNA
438	8762-01-01	chr1	145589244	145589623	+	1000	NA	promoter-TSS (NM_001012758)	promoter-TSS (NM_001012758)	2	NM_001012758	200035	Hs.585066	NM_001012758	ENSG00000186364	NUDT17	-	nudix hydrolase 17	protein-coding
444	6885-01-01	chr6	64345551	64345930	+	1000	NA	promoter-TSS (NM_001290259)	promoter-TSS (NM_001290259)	33	NM_001290259	23469	Hs.348921	NM_015153	ENSG00000118482	PHF3	-	PHD finger protein 3	protein-coding
445	5720-01-01	chr11	62389364	62389743	+	1000	NA	promoter-TSS (NM_001288721)	promoter-TSS (NM_001288721)	94	NM_001288722	26229	Hs.502759	NM_012200	ENSG00000149541	B3GAT3	GLCATI|JDSCD|glcUAT-I	beta-1,3-glucuronyltransferase 3	protein-coding
446	8531-01-01	chr6	26286523	26286902	+	1000	NA	promoter-TSS (NM_003543)	promoter-TSS (NM_003543)	-985	NM_003543	8365	Hs.591790	NM_003543	ENSG00000158406	HIST1H4H	H4/h|H4FH	histone cluster 1 H4 family member h	protein-coding
448	8507-01-01	chr12	57984814	57985193	+	1000	NA	promoter-TSS (NM_001146258)	promoter-TSS (NM_001146258)	61	NM_001146258	79837	Hs.745011	NM_024779	ENSG00000166908	PIP4K2C	PIP5K2C	phosphatidylinositol-5-phosphate 4-kinase type 2 gamma	protein-coding
449	6781-01-01	chr8	134309290	134309669	+	1000	NA	promoter-TSS (NM_001258432)	promoter-TSS (NM_001258432)	68	NM_001258432	10397	Hs.372914	NM_006096	ENSG00000104419	NDRG1	CAP43|CMT4D|DRG-1|DRG1|GC4|HMSNL|NDR1|NMSL|PROXY1|RIT42|RTP|TARG1|TDD5	N-myc downstream regulated 1	protein-coding
452	1-732	chr19	50879384	50879763	+	1000	NA	promoter-TSS (NM_001256647)	promoter-TSS (NM_001256647)	-107	NM_001256647	7376	Hs.432976	NM_007121	ENSG00000131408	NR1H2	LXR-b|LXRB|NER|NER-I|RIP15|UNR	nuclear receptor subfamily 1 group H member 2	protein-coding
453	7531-01-01	chr18	43753349	43753728	+	1000	NA	promoter-TSS (NM_001008239)	promoter-TSS (NM_001008239)	-450	NM_145055	147339	Hs.116486	NM_145055	ENSG00000152242	C18orf25	ARKL1|RNF111L1	chromosome 18 open reading frame 25	protein-coding
454	8668-01-01	chr7	75544423	75544802	+	1000	NA	promoter-TSS (NR_039795)	promoter-TSS (NR_039795)	97	NR_039795	100616270		NR_039795	ENSG00000127948	MIR4651	mir-4651	microRNA 4651	ncRNA
457	6565-01-01	chr7	99698133	99698512	+	1000	NA	promoter-TSS (NM_182776)	promoter-TSS (NM_182776)	81	NM_182776	4176	Hs.438720	NM_005916	ENSG00000166508	MCM7	CDC47|MCM2|P1.1-MCM3|P1CDC47|P85MCM|PNAS146|PPP1R104	minichromosome maintenance complex component 7	protein-coding
458	6157-01-01	chr4	74124539	74124918	+	1000	NA	promoter-TSS (NM_015574)	promoter-TSS (NM_015574)	-213	NM_032217	26057	Hs.601206	NM_015574	ENSG00000132466	ANKRD17	GTAR|MASK2|NY-BR-16	ankyrin repeat domain 17	protein-coding
461	7716-01-01	chr1	211432077	211432456	+	1000	NA	promoter-TSS (NM_001136224)	promoter-TSS (NM_001136224)	-442	NM_001136224	55758	Hs.356399	NM_018254	ENSG00000117625	RCOR3	-	REST corepressor 3	protein-coding
466	8401-01-01	chr11	65272511	65272888	+	1000	NA	promoter-TSS (NR_144569)	promoter-TSS (NR_144569)	-889	NR_144569	109136578		NR_144569		MASCRNA	-	MALAT1-associated small cytoplasmic RNA	scRNA
467	6796-01-01	chr11	47600484	47600863	+	1000	NA	promoter-TSS (NM_001318722)	promoter-TSS (NM_001318722)	-106	NM_001318718	55709	Hs.718483	NM_016506	ENSG00000123444	KBTBD4	BKLHD4|HSPC252	kelch repeat and BTB domain containing 4	protein-coding
468	2186-01-01	chr1	1342732	1343111	+	1000	NA	promoter-TSS (NM_017971)	promoter-TSS (NM_017971)	-228	NM_017971	55052	Hs.182698	NM_017971	ENSG00000242485	MRPL20	L20mt|MRP-L20	mitochondrial ribosomal protein L20	protein-coding
472	8533-01-01	chr7	75931781	75932160	+	1000	NA	promoter-TSS (NM_001540)	promoter-TSS (NM_001540)	95	NM_001540	3315	Hs.520973	NM_001540	ENSG00000106211	HSPB1	CMT2F|HEL-S-102|HMN2B|HS.76067|HSP27|HSP28|Hsp25|SRP27	heat shock protein family B (small) member 1	protein-coding
474	1-472	chr15	59063617	59063996	+	1000	NA	promoter-TSS (NR_135474)	promoter-TSS (NR_135474)	245	NM_001040453	54629	Hs.591122	NM_019092	ENSG00000128923	FAM63B	-	family with sequence similarity 63 member B	protein-coding
475	8932-01-01	chr6	11094012	11094391	+	1000	NA	promoter-TSS (NM_001135575)	promoter-TSS (NM_001135575)	-65	NM_001135575	221710	Hs.656600	NM_001135575	ENSG00000224531	SMIM13	C6orf228	small integral membrane protein 13	protein-coding
476	1-160	chr12	50236804	50237183	+	1000	NA	promoter-TSS (NM_181708)	promoter-TSS (NM_181708)	-81	NM_181708	144233	Hs.142736	NM_181708	ENSG00000186666	BCDIN3D	-	BCDIN3 domain containing RNA methyltransferase	protein-coding
477	8350-01-01	chr12	58026684	58027063	+	1000	NA	promoter-TSS (NM_001276468)	promoter-TSS (NM_001276468)	149	NM_001276469	2583	Hs.159481	NM_001478	ENSG00000135454	B4GALNT1	GALGT|GALNACT|GalNAc-T|SPG26	beta-1,4-N-acetyl-galactosaminyltransferase 1	protein-coding
478	7989-01-01	chr2	209119970	209120349	+	1000	NA	promoter-TSS (NM_005896)	promoter-TSS (NM_005896)	202	NR_046452	100507475	Hs.668038	NR_046452	ENSG00000231908	IDH1-AS1	-	IDH1 antisense RNA 1	ncRNA
483	7072-01-01	chr14	23398234	23398613	+	1000	NA	promoter-TSS (NR_110002)	promoter-TSS (NR_110002)	371	NM_001282953	10419	Hs.367854	NM_006109	ENSG00000100462	PRMT5	HRMT1L5|IBP72|JBP1|SKB1|SKB1Hs	protein arginine methyltransferase 5	protein-coding
485	7944-01-01	chr1	35325061	35325440	+	1000	NA	promoter-TSS (NM_001164824)	promoter-TSS (NM_001164824)	88	NM_001164825	113444	Hs.27160	NM_138428	ENSG00000163866	SMIM12	C1orf212	small integral membrane protein 12	protein-coding
487	8056-01-01	chr11	44117076	44117455	+	1000	NA	promoter-TSS (NM_000401)	promoter-TSS (NM_000401)	166	NM_207122	2132	Hs.368404	NM_000401	ENSG00000151348	EXT2	SOTV|SSMS	exostosin glycosyltransferase 2	protein-coding
488	9079-01-01	chr1	78469783	78470256	+	1000	NA	promoter-TSS (NM_001317103)	promoter-TSS (NM_001317103)	-493	NM_001317103	11080	Hs.13852	NM_007034	ENSG00000162616	DNAJB4	DNAJW|DjB4|HLJ1	DnaJ heat shock protein family (Hsp40) member B4	protein-coding
489	8891-01-01	chr19	13030005	13030384	+	1000	NA	promoter-TSS (NM_001105578)	promoter-TSS (NM_001105578)	-108	NM_001105578	256126	Hs.655173	NM_001105578	ENSG00000161860	SYCE2	CESC1	synaptonemal complex central element protein 2	protein-coding
494	7640-01-01	chr17	27037983	27038362	+	1000	NA	promoter-TSS (NM_001304952)	promoter-TSS (NM_001304952)	-63	NM_001304954	147011	Hs.207471	NM_152465	ENSG00000167525	PROCA1	-	protein interacting with cyclin A1	protein-coding
495	1939-01-01	chr1	235324779	235325158	+	1000	NA	promoter-TSS (NR_027762)	promoter-TSS (NR_027762)	-37	NR_144491	23029	Hs.535224	NM_015014	ENSG00000188739	RBM34	-	RNA binding motif protein 34	protein-coding
496	8780-01-01	chr2	114361542	114361921	+	1000	NA	promoter-TSS (NR_024004)	promoter-TSS (NR_024004)	-437	NR_024004	84771	Hs.712940	NR_024004		DDX11L2	-	DEAD/H-box helicase 11 like 2	pseudo
499	7101-01-01	chr3	48130728	48131107	+	1000	NA	promoter-TSS (NM_002375)	promoter-TSS (NM_002375)	-148	NM_030885	4134	Hs.517949	NM_002375	ENSG00000047849	MAP4	-	microtubule associated protein 4	protein-coding
500	5597-01-01	chr11	62368800	62369179	+	1000	NA	promoter-TSS (NM_001330292)	promoter-TSS (NM_001330292)	-225	NM_001330292	9219	Hs.173043	NM_004739	ENSG00000149480	MTA2	MTA1L1|PID	metastasis associated 1 family member 2	protein-coding
501	6497-01-01	chr12	93964252	93964631	+	1000	NA	promoter-TSS (NM_001270468)	promoter-TSS (NM_001270468)	266	NM_001270467	8835	Hs.485572	NM_003877	ENSG00000120833	SOCS2	CIS2|Cish2|SOCS-2|SSI-2|SSI2|STATI2	suppressor of cytokine signaling 2	protein-coding
505	7241-01-01	chr9	102668910	102669289	+	1000	NA	promoter-TSS (NR_038853)	promoter-TSS (NR_038853)	184	NM_017919	55014	Hs.704031	NM_017919	ENSG00000136874	STX17	-	syntaxin 17	protein-coding
506	2835-01-01	chr1	28879148	28879527	+	1000	NA	promoter-TSS (NR_003109)	promoter-TSS (NR_003109)	-192	NR_003109	54952	Hs.533626	NM_017846	ENSG00000180098	TRNAU1AP	PRO1902|SECP43|TRSPAP1	tRNA selenocysteine 1 associated protein 1	protein-coding
508	8561-01-01	chr7	148684220	148684599	+	1000	NA	promoter-TSS (NR_130107)	promoter-TSS (NR_130107)	-210	NR_130107	102723099	Hs.621982	NR_130107	ENSG00000281189	GHET1	lncRNA-GHET1	gastric carcinoma proliferation enhancing transcript 1	ncRNA
509	5928-01-01	chr20	30194616	30194995	+	1000	NA	promoter-TSS (NR_036161)	promoter-TSS (NR_036161)	-184	NR_036161	100422904		NR_036161	ENSG00000264395	MIR3193	-	microRNA 3193	ncRNA
510	8190-01-01	chr8	144512986	144513365	+	1000	NA	promoter-TSS (NM_201589)	promoter-TSS (NM_201589)	-573	NM_201589	389692	Hs.521914	NM_201589	ENSG00000182759	MAFA	RIPE3b1|hMafA	MAF bZIP transcription factor A	protein-coding
518	6360-01-01	chr8	71581094	71581473	+	1000	NA	promoter-TSS (NM_001011720)	promoter-TSS (NM_001011720)	164	NM_016027	51110	Hs.118554	NM_016027	ENSG00000147592	LACTB2	CGI-83	lactamase beta 2	protein-coding
519	8911-01-01	chr5	43484184	43484563	+	1000	NA	promoter-TSS (NM_022483)	promoter-TSS (NM_022483)	-381	NM_022483	64417	Hs.732093	NM_022483	ENSG00000151881	TMEM267	C5orf28	transmembrane protein 267	protein-coding
521	7266-01-01	chr7	99716730	99717109	+	1000	NA	promoter-TSS (NR_033792)	promoter-TSS (NR_033792)	76	NM_005641	6878	Hs.489309	NM_005641	ENSG00000106290	TAF6	ALYUS|MGC:8964|TAF(II)70|TAF(II)80|TAF2E|TAFII-70|TAFII-80|TAFII70|TAFII80|TAFII85	TATA-box binding protein associated factor 6	protein-coding
523	8029-01-01	chr12	57039405	57039784	+	1000	NA	promoter-TSS (NR_002737)	promoter-TSS (NR_002737)	258	NM_001686	506	Hs.406510	NM_001686	ENSG00000110955	ATP5B	ATPMB|ATPSB|HEL-S-271	ATP synthase, H+ transporting, mitochondrial F1 complex, beta polypeptide	protein-coding
524	1-396	chr9	139622597	139622976	+	1000	NA	promoter-TSS (NR_024542)	promoter-TSS (NR_024542)	-150	NR_024543	84973	Hs.495480	NR_003672	ENSG00000233016	SNHG7	NCRNA00061	small nucleolar RNA host gene 7	ncRNA
525	8329-01-01	chr8	56986776	56987155	+	1000	NA	promoter-TSS (NR_002437)	promoter-TSS (NR_002437)	175	NM_001146227	6224	Hs.8102	NM_001023	ENSG00000008988	RPS20	S20	ribosomal protein S20	protein-coding
529	6952-01-01	chr6	13574336	13574715	+	1000	NA	promoter-TSS (NM_001242827)	promoter-TSS (NM_001242827)	-236	NM_031244	23408	Hs.567431	NM_012241	ENSG00000124523	SIRT5	SIR2L5	sirtuin 5	protein-coding
530	9017-01-01	chr6	33244769	33244964	+	1000	NA	promoter-TSS (NM_003782)	promoter-TSS (NM_003782)	-51	NM_003782	8705	Hs.534375	NM_003782	ENSG00000235863	B3GALT4	BETA3GALT4|GALT2|GALT4	beta-1,3-galactosyltransferase 4	protein-coding
531	8737-01-01	chr12	57118817	57119196	+	1000	NA	promoter-TSS (NM_005594)	promoter-TSS (NM_005594)	70	NM_001113201	4666	Hs.505735	NM_005594	ENSG00000196531	NACA	HSD48|NAC-alpha|NACA1|skNAC	nascent polypeptide-associated complex alpha subunit	protein-coding
532	7556-01-01	chr1	11795940	11796319	+	1000	NA	promoter-TSS (NM_020350)	promoter-TSS (NM_020350)	-13	NM_001040194	57085	Hs.464438	NM_020350	ENSG00000177674	AGTRAP	ATRAP	angiotensin II receptor associated protein	protein-coding
542	7859-01-01	chr11	72525117	72525496	+	1000	NA	promoter-TSS (NM_001318766)	promoter-TSS (NM_001318766)	-145	NM_001318766	89849	Hs.653186	NM_033388	ENSG00000168010	ATG16L2	ATG16B|WDR80	autophagy related 16 like 2	protein-coding
544	8966-01-01	chr17	62493475	62493611	+	1000	NA	promoter-TSS (NM_007215)	promoter-TSS (NM_007215)	-359	NM_007215	11232	Hs.437009	NM_007215	ENSG00000256525	POLG2	HP55|MTPOLB|PEOA4|POLB|POLG-BETA|POLGB	DNA polymerase gamma 2, accessory subunit	protein-coding
548	7846-01-01	chr21	46238067	46238446	+	1000	NA	promoter-TSS (NM_006936)	promoter-TSS (NM_006936)	-212	NM_006936	6612	Hs.474005	NM_006936	ENSG00000184900	SUMO3	SMT3A|SMT3H1|SUMO-3|Smt3B	small ubiquitin-like modifier 3	protein-coding
550	5357-01-01	chr17	58603318	58603697	+	1000	NA	promoter-TSS (NM_001282476)	promoter-TSS (NM_001282476)	94	NM_006380	10513	Hs.84084	NM_006380	ENSG00000062725	APPBP2	APP-BP2|HS.84084|PAT1	amyloid beta precursor protein binding protein 2	protein-coding
551	5481-01-01	chr11	64901954	64902333	+	1000	NA	promoter-TSS (NM_032431)	promoter-TSS (NM_032431)	-140	NM_172230	84447	Hs.75859	NM_032431	ENSG00000162298	SYVN1	DER3|HRD1	synoviolin 1	protein-coding
552	8612-01-01	chr20	35806720	35807099	+	1000	NA	promoter-TSS (NM_002951)	promoter-TSS (NM_002951)	-540	NM_001324305	6185	Hs.370895	NM_002951	ENSG00000118705	RPN2	RIBIIR|RPN-II|RPNII|SWP1	ribophorin II	protein-coding
557	6233-01-01	chr19	1248159	1248538	+	1000	NA	promoter-TSS (NM_177401)	promoter-TSS (NM_177401)	-204	NM_177401	90007	Hs.465529	NM_177401	ENSG00000167470	MIDN	-	midnolin	protein-coding
558	6669-01-01	chr5	52856243	52856622	+	1000	NA	promoter-TSS (NR_134473)	promoter-TSS (NR_134473)	-31	NM_002495	4724	Hs.528222	NM_002495	ENSG00000164258	NDUFS4	AQDQ|CI-18|CI-18 kDa|CI-AQDQ	NADH:ubiquinone oxidoreductase subunit S4	protein-coding
560	8753-01-01	chr10	61666187	61666566	+	1000	NA	promoter-TSS (NM_005436)	promoter-TSS (NM_005436)	38	NM_005436	8030	Hs.591360	NM_005436	ENSG00000108091	CCDC6	D10S170|H4|PTC|TPC|TST1	coiled-coil domain containing 6	protein-coding
563	6477-01-01	chr3	183966424	183966803	+	1000	NA	promoter-TSS (NM_014693)	promoter-TSS (NM_014693)	146	NR_024533	10195	Hs.478481	NM_005787	ENSG00000214160	ALG3	CDG1D|CDGS4|CDGS6|D16Ertd36e|NOT56L|Not56|not	ALG3, alpha-1,3- mannosyltransferase	protein-coding
564	7474-01-01	chr1	32756906	32757285	+	1000	NA	promoter-TSS (NM_004964)	promoter-TSS (NM_004964)	-613	NM_004964	3065	Hs.88556	NM_004964	ENSG00000116478	HDAC1	GON-10|HD1|RPD3|RPD3L1	histone deacetylase 1	protein-coding
565	6173-01-01	chr2	74753188	74753567	+	1000	NA	promoter-TSS (NM_133637)	promoter-TSS (NM_133637)	31	NM_133637	165545	Hs.191705	NM_133637	ENSG00000144045	DQX1	-	DEAQ-box RNA dependent ATPase 1	protein-coding
568	8194-01-01	chr1	8021440	8021819	+	1000	NA	promoter-TSS (NM_001123377)	promoter-TSS (NM_001123377)	-85	NM_007262	11315	Hs.419640	NM_007262	ENSG00000116288	PARK7	DJ-1|DJ1|HEL-S-67p	Parkinsonism associated deglycase	protein-coding
571	8052-01-01	chr12	118814042	118814421	+	1000	NA	promoter-TSS (NM_022491)	promoter-TSS (NM_022491)	-127	NM_022491	64426	Hs.416630	NM_022491	ENSG00000111707	SUDS3	SAP45|SDS3	SDS3 homolog, SIN3A corepressor complex component	protein-coding
578	6654-01-01	chr7	45038883	45039262	+	1000	NA	promoter-TSS (NR_030770)	promoter-TSS (NR_030770)	-273	NR_030770	83605	Hs.148272	NM_031443	ENSG00000136280	CCM2	C7orf22|OSM|PP10187	CCM2 scaffolding protein	protein-coding
580	9057-01-01	chr1	145382797	145383112	+	1000	NA	promoter-TSS (NR_125967)	promoter-TSS (NR_125967)	-550	NR_125968	101928979	Hs.735893	NR_125967	ENSG00000233396	LINC01719	-	long intergenic non-protein coding RNA 1719	ncRNA
585	7086-01-01	chr19	12662644	12663023	+	1000	NA	promoter-TSS (NM_144976)	promoter-TSS (NM_144976)	-477	NM_144976	163050	Hs.655615	NM_144976	ENSG00000249709	ZNF564	-	zinc finger protein 564	protein-coding
588	1-745	chr1	224517964	224518343	+	1000	NA	promoter-TSS (NM_001243146)	promoter-TSS (NM_001243146)	-262	NM_002533	4931	Hs.497867	NM_002533	ENSG00000143748	NVL	NVL2	nuclear VCP-like	protein-coding
594	7012-01-01	chr1	33116309	33116688	+	1000	NA	promoter-TSS (NM_001308141)	promoter-TSS (NM_001308141)	-251	NM_005610	5928	Hs.16003	NM_005610	ENSG00000162521	RBBP4	NURF55|RBAP48|lin-53	RB binding protein 4, chromatin remodeling factor	protein-coding
596	5819-01-01	chr1	95582804	95583183	+	1000	NA	promoter-TSS (NM_152487)	promoter-TSS (NM_152487)	99	NM_152487	148534	Hs.483512	NM_152487	ENSG00000152078	TMEM56	-	transmembrane protein 56	protein-coding
598	8953-01-01	chr7	102937750	102938129	+	1000	NA	promoter-TSS (NM_004279)	promoter-TSS (NM_004279)	66	NM_004279	9512	Hs.184211	NM_004279	ENSG00000105819	PMPCB	Beta-MPP|MPP11|MPPB|MPPP52|P-52	peptidase, mitochondrial processing beta subunit	protein-coding
600	7304-01-01	chr15	77712194	77712573	+	1000	NA	promoter-TSS (NM_001304505)	promoter-TSS (NM_001304505)	63	NM_024776	79834	Hs.9587	NM_024776	ENSG00000173517	PEAK1	SGK269	pseudopodium enriched atypical kinase 1	protein-coding
601	5757-01-01	chr4	159593387	159593766	+	1000	NA	promoter-TSS (NM_001008393)	promoter-TSS (NM_001008393)	-169	NR_077235	201725	Hs.380920	NM_001008393	ENSG00000205208	C4orf46	RCDG1	chromosome 4 open reading frame 46	protein-coding
604	6806-01-01	chr8	82633264	82633643	+	1000	NA	promoter-TSS (NR_033195)	promoter-TSS (NR_033195)	86	NR_033194	79752	Hs.655453	NM_024699	ENSG00000104231	ZFAND1	-	zinc finger AN1-type containing 1	protein-coding
606	8404-01-01	chr16	1755845	1756224	+	1000	NA	promoter-TSS (NM_015133)	promoter-TSS (NM_015133)	-150	NM_001318852	23162	Hs.207763	NM_015133	ENSG00000138834	MAPK8IP3	JIP-3|JIP3|JSAP1|SYD2|syd	mitogen-activated protein kinase 8 interacting protein 3	protein-coding
607	6892-01-01	chr10	75935871	75936250	+	1000	NA	promoter-TSS (NM_001202449)	promoter-TSS (NM_001202449)	-187	NM_001123	132	Hs.656586	NM_001123	ENSG00000156110	ADK	AK	adenosine kinase	protein-coding
609	6352-01-01	chr11	6633439	6633818	+	1000	NA	promoter-TSS (NM_006284)	promoter-TSS (NM_006284)	-153	NM_006284	6881	Hs.5158	NM_006284	ENSG00000166337	TAF10	TAF2A|TAF2H|TAFII30	TATA-box binding protein associated factor 10	protein-coding
610	7121-01-01	chr17	74732392	74732771	+	1000	NA	promoter-TSS (NM_001242534)	promoter-TSS (NM_001242534)	49	NR_030366	693221		NR_030366	ENSG00000161547	MIR636	MIRN636|hsa-mir-636	microRNA 636	ncRNA
612	8086-01-01	chr1	204381326	204381705	+	1000	NA	promoter-TSS (NM_032833)	promoter-TSS (NM_032833)	-570	NM_032833	84919	Hs.304376	NM_032833	ENSG00000158615	PPP1R15B	CREP|MSSGM2	protein phosphatase 1 regulatory subunit 15B	protein-coding
616	8432-01-01	chr19	2269395	2269774	+	1000	NA	promoter-TSS (NM_001301020)	promoter-TSS (NM_001301020)	99	NM_001301020	4946	Hs.446427	NM_004152	ENSG00000104904	OAZ1	AZI|OAZ	ornithine decarboxylase antizyme 1	protein-coding
619	8929-01-01	chr7	155437261	155437640	+	1000	NA	promoter-TSS (NR_126344)	promoter-TSS (NR_126344)	247	NM_053043	155435	Hs.591815	NM_053043	ENSG00000184863	RBM33	PRR8	RNA binding motif protein 33	protein-coding
622	8147-01-01	chr3	5163754	5164133	+	1000	NA	promoter-TSS (NM_018184)	promoter-TSS (NM_018184)	13	NM_018184	55207	Hs.250009	NM_018184	ENSG00000134108	ARL8B	ARL10C|Gie1	ADP ribosylation factor like GTPase 8B	protein-coding
624	7723-01-01	chr1	154974132	154974511	+	1000	NA	promoter-TSS (NM_001252406)	promoter-TSS (NM_001252406)	-785	NR_049765	51043	Hs.729279	NM_001252406	ENSG00000160685	ZBTB7B	CKROX|THPOK|ZBTB15|ZFP-67|ZFP67|ZNF857B|c-KROX|hcKROX	zinc finger and BTB domain containing 7B	protein-coding
625	6555-01-01	chr8	101965628	101966007	+	1000	NA	promoter-TSS (NM_003406)	promoter-TSS (NM_003406)	-194	NM_003406	7534	Hs.492407	NM_003406	ENSG00000164924	YWHAZ	14-3-3-zeta|HEL-S-3|HEL-S-93|HEL4|KCIP-1|YWHAD	tyrosine 3-monooxygenase/tryptophan 5-monooxygenase activation protein zeta	protein-coding
626	7729-01-01	chr12	123718032	123718411	+	1000	NA	promoter-TSS (NM_022782)	promoter-TSS (NM_022782)	-70	NM_001143905	91574	Hs.319128	NM_152269	ENSG00000130921	C12orf65	COXPD7|SPG55	chromosome 12 open reading frame 65	protein-coding
628	5858-01-01	chr2	27273937	27274316	+	1000	NA	promoter-TSS (NR_104246)	promoter-TSS (NR_104246)	-165	NR_138023	60509	Hs.138207	NM_021831	ENSG00000084693	AGBL5	CCP5|RP75	ATP/GTP binding protein like 5	protein-coding
630	8497-01-01	chr16	30709438	30709817	+	1000	NA	promoter-TSS (NM_006662)	promoter-TSS (NM_006662)	183	NM_001256932	730183	Hs.535456	NM_001256932		LOC730183	-	uncharacterized LOC730183	protein-coding
635	8486-01-01	chr8	107669757	107670136	+	1000	NA	promoter-TSS (NM_181354)	promoter-TSS (NM_181354)	-90	NM_181354	55074	Hs.127286	NM_018002	ENSG00000164830	OXR1	Nbla00307|TLDC3	oxidation resistance 1	protein-coding
636	7767-01-01	chr5	179159698	179160077	+	1000	NA	promoter-TSS (NM_014757)	promoter-TSS (NM_014757)	36	NM_014757	9794	Hs.631951	NM_014757	ENSG00000161021	MAML1	Mam-1|Mam1	mastermind like transcriptional coactivator 1	protein-coding
637	6907-01-01	chr11	77531523	77531902	+	1000	NA	promoter-TSS (NM_001316957)	promoter-TSS (NM_001316957)	168	NM_016578	51773	Hs.420229	NM_016578	ENSG00000048649	RSF1	HBXAP|RSF-1|XAP8|p325	remodeling and spacing factor 1	protein-coding
640	7392-01-01	chr2	132249973	132250352	+	1000	NA	promoter-TSS (NR_026922)	promoter-TSS (NR_026922)	-98	NM_001085365	653784	Hs.655067	NM_001085365	ENSG00000173272	MZT2A	FAM128A|MOZART2A	mitotic spindle organizing protein 2A	protein-coding
643	8166-01-01	chr1	24018166	24018545	+	1000	NA	promoter-TSS (NM_000975)	promoter-TSS (NM_000975)	86	NM_000975	6135	Hs.719951	NM_000975	ENSG00000142676	RPL11	DBA7|GIG34|L11	ribosomal protein L11	protein-coding
644	6426-01-01	chr3	3221275	3221654	+	1000	NA	promoter-TSS (NM_001173482)	promoter-TSS (NM_001173482)	-63	NM_001173482	51185	Hs.18925	NM_016302	ENSG00000113851	CRBN	MRT2|MRT2A	cereblon	protein-coding
645	7145-01-01	chr1	10490257	10490636	+	1000	NA	promoter-TSS (NR_036462)	promoter-TSS (NR_036462)	287	NM_199294	378708	Hs.412311	NM_199294	ENSG00000175279	CENPS	APITD1|CENP-S|FAAP16|MHF1	centromere protein S	protein-coding
649	8569-01-01	chr17	34136342	34136721	+	1000	NA	promoter-TSS (NM_003487)	promoter-TSS (NM_003487)	72	NM_139215	8148	Hs.402752	NM_003487	ENSG00000270647	TAF15	Npl3|RBP56|TAF2N|TAFII68	TATA-box binding protein associated factor 15	protein-coding
651	5789-01-01	chr6	34216715	34217094	+	1000	NA	promoter-TSS (NM_001008703)	promoter-TSS (NM_001008703)	-19	NM_001287396	221491	Hs.381300	NM_178508	ENSG00000186577	C6orf1	LBH	chromosome 6 open reading frame 1	protein-coding
653	7028-01-01	chr14	39736204	39736583	+	1000	NA	promoter-TSS (NR_038935)	promoter-TSS (NR_038935)	65	NM_001247990	4253	Hs.287694	NM_005930	ENSG00000150526	MIA2	CTAGE5|MEA6|MGEA|MGEA11|MGEA6	melanoma inhibitory activity 2	protein-coding
654	7191-01-01	chr17	37824511	37824890	+	1000	NA	promoter-TSS (NM_002686)	promoter-TSS (NM_002686)	-6	NM_002686	5409	Hs.1892	NM_002686	ENSG00000141744	PNMT	PENT|PNMTase	phenylethanolamine N-methyltransferase	protein-coding
657	8053-01-01	chr14	24563342	24563721	+	1000	NA	promoter-TSS (NM_001308054)	promoter-TSS (NM_001308054)	41	NM_001308054	5106	Hs.75812	NM_004563	ENSG00000100889	PCK2	PEPCK|PEPCK-M|PEPCK2	phosphoenolpyruvate carboxykinase 2, mitochondrial	protein-coding
658	8898-01-01	chr7	91763779	91764158	+	1000	NA	promoter-TSS (NM_001146152)	promoter-TSS (NM_001146152)	91	NR_122110	613126	Hs.662663	NR_122109	ENSG00000188693	CYP51A1-AS1	LRRD1-AS1	CYP51A1 antisense RNA 1	ncRNA
660	8562-01-01	chr20	52824342	52824721	+	1000	NA	promoter-TSS (NM_002623)	promoter-TSS (NM_002623)	29	NM_002623	5203	Hs.91161	NM_002623	ENSG00000101132	PFDN4	C1|PFD4	prefoldin subunit 4	protein-coding
661	1-688	chr9	140149461	140149840	+	1000	NA	promoter-TSS (NM_015456)	promoter-TSS (NM_015456)	-102	NM_015456	25920	Hs.521809	NM_015456	ENSG00000188986	NELFB	COBRA1|NELF-B	negative elongation factor complex member B	protein-coding
662	5320-01-01	chr1	41156807	41157186	+	1000	NA	promoter-TSS (NM_014223)	promoter-TSS (NM_014223)	-246	NM_014223	4802	Hs.713051	NM_014223	ENSG00000066136	NFYC	CBF-C|CBFC|H1TF2A|HAP5|HSM|NF-YC	nuclear transcription factor Y subunit gamma	protein-coding
664	7875-01-01	chr20	60877505	60877884	+	1000	NA	promoter-TSS (NM_001281438)	promoter-TSS (NM_001281438)	-258	NM_001281438	11047	Hs.90107	NM_007002	ENSG00000130706	ADRM1	ARM-1|ARM1|GP110	adhesion regulating molecule 1	protein-coding
665	7023-01-01	chr17	36981627	36982006	+	1000	NA	promoter-TSS (NR_039880)	promoter-TSS (NR_039880)	-213	NR_073428	54883	Hs.406223	NM_017748	ENSG00000273559	CWC25	CCDC49	CWC25 spliceosome associated protein homolog	protein-coding
667	8799-01-01	chr15	34659563	34659942	+	1000	NA	promoter-TSS (NM_153613)	promoter-TSS (NM_153613)	-357	NM_153613	254531	Hs.352614	NM_153613	ENSG00000176454	LPCAT4	AGPAT7|AYTL3|LPAAT-eta|LPEAT2	lysophosphatidylcholine acyltransferase 4	protein-coding
668	8710-01-01	chr1	6051992	6052371	+	1000	NA	promoter-TSS (NM_001199861)	promoter-TSS (NM_001199861)	-177	NM_001199861	8514	Hs.440497	NM_003636	ENSG00000069424	KCNAB2	AKR6A5|HKvbeta2|HKvbeta2.1|HKvbeta2.2|KCNA2B|KV-BETA-2	potassium voltage-gated channel subfamily A regulatory beta subunit 2	protein-coding
671	8012-01-01	chr14	23451801	23452180	+	1000	NA	promoter-TSS (NM_032876)	promoter-TSS (NM_032876)	-139	NM_032876	84962	Hs.655832	NM_032876	ENSG00000129474	AJUBA	JUB	ajuba LIM protein	protein-coding
673	8297-01-01	chr11	67159140	67159519	+	1000	NA	promoter-TSS (NM_004584)	promoter-TSS (NM_004584)	-94	NM_004584	5883	Hs.655354	NM_004584	ENSG00000172613	RAD9A	RAD9	RAD9 checkpoint clamp component A	protein-coding
674	6872-01-01	chr11	17099558	17099937	+	1000	NA	promoter-TSS (NM_001017)	promoter-TSS (NM_001017)	-527	NM_001017	6207	Hs.446588	NM_001017	ENSG00000110700	RPS13	S13	ribosomal protein S13	protein-coding
678	7685-01-01	chr6	41041073	41041452	+	1000	NA	promoter-TSS (NM_001329685)	promoter-TSS (NM_001329685)	555	NM_021705	4800	Hs.10441	NM_002505	ENSG00000001167	NFYA	CBF-A|CBF-B|HAP2|NF-YA	nuclear transcription factor Y subunit alpha	protein-coding
684	8379-01-01	chr6	27777719	27778098	+	1000	NA	promoter-TSS (NM_003536)	promoter-TSS (NM_003536)	66	NM_003536	8357	Hs.591778	NM_003536	ENSG00000278828	HIST1H3H	H3/k|H3F1K|H3FK	histone cluster 1 H3 family member h	protein-coding
686	7463-01-01	chr2	178976969	178977348	+	1000	NA	promoter-TSS (NM_152945)	promoter-TSS (NM_152945)	7	NM_152945	129831	Hs.377257	NM_152945	ENSG00000155636	RBM45	DRB1|RB-1	RNA binding motif protein 45	protein-coding
687	8857-01-01	chr17	7387540	7387919	+	1000	NA	promoter-TSS (NM_020899)	promoter-TSS (NM_020899)	31	NM_000937	5430	Hs.270017	NM_000937	ENSG00000181222	POLR2A	POLR2|POLRA|RPB1|RPBh1|RPO2|RPOL2|RpIILS|hRPB220|hsRPB1	RNA polymerase II subunit A	protein-coding
690	7446-01-01	chr4	39460229	39460608	+	1000	NA	promoter-TSS (NM_001278591)	promoter-TSS (NM_001278591)	150	NM_001024921	6133	Hs.412370	NM_000661	ENSG00000163682	RPL9	L9|NPC-A-16	ribosomal protein L9	protein-coding
692	6554-01-01	chr17	78075045	78075424	+	1000	NA	promoter-TSS (NR_134848)	promoter-TSS (NR_134848)	-91	NM_001079803	2548	Hs.1437	NM_000152	ENSG00000171298	GAA	LYAG	glucosidase alpha, acid	protein-coding
694	8396-01-01	chr16	2653202	2653581	+	1000	NA	promoter-TSS (NR_015441)	promoter-TSS (NR_015441)	6	NR_015441	652276	Hs.720448	NR_015441	ENSG00000215154	LOC652276	-	potassium channel tetramerization domain containing 5 pseudogene	pseudo
697	6256-01-01	chr9	117349752	117350131	+	1000	NA	promoter-TSS (NM_004888)	promoter-TSS (NM_004888)	-53	NM_004888	9550	Hs.388654	NM_004888	ENSG00000136888	ATP6V1G1	ATP6G|ATP6G1|ATP6GL|ATP6J|Vma10	ATPase H+ transporting V1 subunit G1	protein-coding
698	7512-01-01	chr10	70883741	70884120	+	1000	NA	promoter-TSS (NM_004896)	promoter-TSS (NM_004896)	21	NM_001318945	9559	Hs.499925	NM_004896	ENSG00000122958	VPS26A	HB58|Hbeta58|PEP8A|VPS26	VPS26, retromer complex component A	protein-coding
701	8851-01-01	chr11	62379873	62380252	+	1000	NA	promoter-TSS (NM_000327)	promoter-TSS (NM_000327)	-151	NM_000327	6094	Hs.281564	NM_000327	ENSG00000149489	ROM1	ROM|ROSP1|RP7|TSPAN23	retinal outer segment membrane protein 1	protein-coding
703	7724-01-01	chr19	49256892	49257271	+	1000	NA	promoter-TSS (NM_001329877)	promoter-TSS (NM_001329877)	-164	NM_001329877	2523	Hs.69747	NM_000148	ENSG00000174951	FUT1	H|HH|HSC	fucosyltransferase 1 (H blood group)	protein-coding
706	8789-01-01	chr3	23958643	23959022	+	1000	NA	promoter-TSS (NM_001253380)	promoter-TSS (NM_001253380)	179	NM_001253382	6138	Hs.381219	NM_002948	ENSG00000174748	RPL15	DBA12|EC45|L15|RPL10|RPLY10|RPYL10	ribosomal protein L15	protein-coding
707	8296-01-01	chr1	27693178	27693557	+	1000	NA	promoter-TSS (NM_001297609)	promoter-TSS (NM_001297609)	-10	NM_001297609	9064	Hs.194694	NM_004672	ENSG00000142733	MAP3K6	ASK2|MAPKKK6|MEKK6	mitogen-activated protein kinase kinase kinase 6	protein-coding
708	8208-01-01	chr10	69644165	69644544	+	1000	NA	promoter-TSS (NM_012238)	promoter-TSS (NM_012238)	-73	NM_012238	23411	Hs.369779	NM_012238	ENSG00000096717	SIRT1	SIR2|SIR2L1|SIR2alpha	sirtuin 1	protein-coding
709	6680-01-01	chr8	145550344	145550723	+	1000	NA	promoter-TSS (NM_012079)	promoter-TSS (NM_012079)	49	NM_012079	8694	Hs.521954	NM_012079	ENSG00000185000	DGAT1	ARAT|ARGP1|DGAT|DIAR7	diacylglycerol O-acyltransferase 1	protein-coding
711	9004-01-01	chr19	49457825	49458204	+	1000	NA	promoter-TSS (NM_138764)	promoter-TSS (NM_138764)	-103	NM_001291430	581	Hs.624291	NM_004324	ENSG00000087088	BAX	BCL2L4	BCL2 associated X, apoptosis regulator	protein-coding
713	8686-01-01	chr17	56409477	56409856	+	1000	NA	promoter-TSS (NR_029683)	promoter-TSS (NR_029683)	-987	NR_029683	406934		NR_029683	ENSG00000265206	MIR142	MIRN142|mir-142	microRNA 142	ncRNA
718	7727-01-01	chr11	2421168	2421547	+	1000	NA	promoter-TSS (NM_001297658)	promoter-TSS (NM_001297658)	-361	NM_001297661	10078	Hs.523424	NM_005706	ENSG00000184281	TSSC4	-	tumor suppressing subtransferable candidate 4	protein-coding
723	8018-01-01	chr6	43149493	43149872	+	1000	NA	promoter-TSS (NM_015089)	promoter-TSS (NM_015089)	-240	NM_015089	23113	Hs.485434	NM_015089	ENSG00000112659	CUL9	H7AP1|PARC	cullin 9	protein-coding
724	8203-01-01	chr9	95527385	95527764	+	1000	NA	promoter-TSS (NM_001003800)	promoter-TSS (NM_001003800)	-491	NM_015250	23299	Hs.436939	NM_015250	ENSG00000185963	BICD2	SMALED2|bA526D8.1	BICD cargo adaptor 2	protein-coding
727	7958-01-01	chr6	26027224	26027603	+	1000	NA	promoter-TSS (NM_003544)	promoter-TSS (NM_003544)	67	NM_003544	8366	Hs.143080	NM_003544	ENSG00000278705	HIST1H4B	H4/I|H4FI	histone cluster 1 H4 family member b	protein-coding
728	7409-01-01	chr19	2476003	2476382	+	1000	NA	promoter-TSS (NM_015675)	promoter-TSS (NM_015675)	69	NM_015675	4616	Hs.110571	NM_015675	ENSG00000099860	GADD45B	GADD45BETA|MYD118	growth arrest and DNA damage inducible beta	protein-coding
729	8047-01-01	chr21	45431796	45432175	+	1000	NA	promoter-TSS (NM_003274)	promoter-TSS (NM_003274)	-221	NM_003274	7109	Hs.126221	NM_003274	ENSG00000160218	TRAPPC10	EHOC-1|EHOC1|GT334|TMEM1|TRS130|TRS30	trafficking protein particle complex 10	protein-coding
732	7857-01-01	chr4	77997208	77997587	+	1000	NA	promoter-TSS (NM_006835)	promoter-TSS (NM_006835)	-272	NM_006835	10983	Hs.518827	NM_006835	ENSG00000118816	CCNI	CCNI1|CYC1|CYI	cyclin I	protein-coding
739	3944-01-01	chr11	66035104	66035483	+	1000	NA	promoter-TSS (NM_030981)	promoter-TSS (NM_030981)	-763	NM_030981	81876	Hs.300816	NM_030981	ENSG00000174903	RAB1B	-	RAB1B, member RAS oncogene family	protein-coding
751	7363-01-01	chr11	63993783	63994162	+	1000	NA	promoter-TSS (NM_031472)	promoter-TSS (NM_031472)	226	NM_032344	84304	Hs.656074	NM_032344	ENSG00000149761	NUDT22	-	nudix hydrolase 22	protein-coding
753	7035-01-01	chr6	149638186	149638565	+	1000	NA	promoter-TSS (NM_001292034)	promoter-TSS (NM_001292034)	-688	NM_001292034	23118	Hs.269775	NM_015093	ENSG00000055208	TAB2	CHTD2|MAP3K7IP2|TAB-2	TGF-beta activated kinase 1/MAP3K7 binding protein 2	protein-coding
754	4530-01-01	chr2	71356852	71357231	+	1000	NA	promoter-TSS (NM_005791)	promoter-TSS (NM_005791)	353	NM_032601	84693	Hs.94949	NM_032601	ENSG00000124370	MCEE	GLOD2	methylmalonyl-CoA epimerase	protein-coding
758	7809-01-01	chr19	39420940	39421319	+	1000	NA	promoter-TSS (NM_021107)	promoter-TSS (NM_021107)	-219	NM_033362	6183	Hs.411125	NM_021107	ENSG00000128626	MRPS12	MPR-S12|MT-RPS12|RPMS12|RPS12|RPSM12	mitochondrial ribosomal protein S12	protein-coding
759	7808-01-01	chr15	52311278	52311657	+	1000	NA	promoter-TSS (NM_002748)	promoter-TSS (NM_002748)	56	NM_002748	5597	Hs.411847	NM_002748	ENSG00000069956	MAPK6	ERK3|HsT17250|PRKM6|p97MAPK	mitogen-activated protein kinase 6	protein-coding
762	6950-01-01	chr19	17445256	17445635	+	1000	NA	promoter-TSS (NM_001195422)	promoter-TSS (NM_001195422)	193	NM_020959	57719	Hs.590990	NM_020959	ENSG00000074855	ANO8	KIAA1623|TMEM16H	anoctamin 8	protein-coding
764	8236-01-01	chr6	131949140	131949519	+	1000	NA	promoter-TSS (NM_004830)	promoter-TSS (NM_004830)	50	NM_004830	9439	Hs.29679	NM_004830	ENSG00000112282	MED23	ARC130|CRSP130|CRSP133|CRSP3|DRIP130|MRT18|SUR-2|SUR2	mediator complex subunit 23	protein-coding
768	7830-01-01	chr21	44527747	44528126	+	1000	NA	promoter-TSS (NM_001320651)	promoter-TSS (NM_001320651)	-220	NM_001320646	102724594	Hs.365116	NM_001320646	ENSG00000275895	U2AF1L5	-	U2 small nuclear RNA auxiliary factor 1 like 5	protein-coding
776	7543-01-01	chr7	152373350	152373729	+	1000	NA	promoter-TSS (NM_005431)	promoter-TSS (NM_005431)	-289	NM_005431	7516	Hs.647093	NM_005431	ENSG00000196584	XRCC2	FANCU	X-ray repair cross complementing 2	protein-coding
777	6080-01-01	chr10	75503571	75503950	+	1000	NA	promoter-TSS (NM_004922)	promoter-TSS (NM_004922)	-371	NM_198597	9632	Hs.81964	NM_004922	ENSG00000176986	SEC24C	-	SEC24 homolog C, COPII coat complex component	protein-coding
778	8077-01-01	chr19	55770045	55770424	+	1000	NA	promoter-TSS (NM_014931)	promoter-TSS (NM_014931)	-196	NM_014931	22870	Hs.515610	NM_014931	ENSG00000105063	PPP6R1	KIAA1115|PP6R1|SAP190|SAPS1	protein phosphatase 6 regulatory subunit 1	protein-coding
779	8367-01-01	chr1	15853216	15853595	+	1000	NA	promoter-TSS (NR_109898)	promoter-TSS (NR_109898)	97	NR_109898	23341	Hs.655410	NM_015291	ENSG00000116138	DNAJC16	-	DnaJ heat shock protein family (Hsp40) member C16	protein-coding
784	7814-01-01	chr3	169482576	169482955	+	1000	NA	promoter-TSS (NR_001566)	promoter-TSS (NR_001566)	83	NR_001566	7012	Hs.436182	NR_001566	ENSG00000270141	TERC	DKCA1|PFBMFT2|SCARNA19|TR|TRC3|hTR	telomerase RNA component	ncRNA
785	8070-01-01	chr21	40817782	40818161	+	1000	NA	promoter-TSS (NR_106763)	promoter-TSS (NR_106763)	170	NM_001317741	6450	Hs.473847	NM_007341	ENSG00000185437	SH3BGR	21-GARP	SH3 domain binding glutamate rich protein	protein-coding
786	6390-01-01	chr4	184365133	184365512	+	1000	NA	promoter-TSS (NM_017632)	promoter-TSS (NM_017632)	-422	NM_001317343	55602	Hs.592508	NM_017632	ENSG00000168564	CDKN2AIP	CARF	CDKN2A interacting protein	protein-coding
787	7116-01-01	chr1	33207017	33207396	+	1000	NA	promoter-TSS (NM_020888)	promoter-TSS (NM_020888)	-306	NM_020888	57648	Hs.591502	NM_020888	ENSG00000162522	KIAA1522	-	KIAA1522	protein-coding
790	1-930	chr16	30103470	30103849	+	1000	NA	promoter-TSS (NM_004608)	promoter-TSS (NM_004608)	-454	NM_004608	6911	Hs.198301	NM_004608	ENSG00000149922	TBX6	SCDO5	T-box 6	protein-coding
795	8436-01-01	chr1	149858360	149858739	+	1000	NA	promoter-TSS (NM_003517)	promoter-TSS (NM_003517)	24	NM_003517	8338	Hs.408067	NM_003517	ENSG00000184260	HIST2H2AC	H2A|H2A-GL101|H2A/q|H2AFQ	histone cluster 2 H2A family member c	protein-coding
796	7898-01-01	chr6	17987996	17988375	+	1000	NA	promoter-TSS (NM_001105566)	promoter-TSS (NM_001105566)	-331	NM_001105568	63971	Hs.94499	NM_022113	ENSG00000137177	KIF13A	RBKIN|bA500C11.2	kinesin family member 13A	protein-coding
798	7022-01-01	chr3	47555156	47555535	+	1000	NA	promoter-TSS (NM_001031703)	promoter-TSS (NM_001031703)	-146	NM_001031703	54859	Hs.311100	NM_017713	ENSG00000163832	ELP6	C3orf75|TMEM103	elongator acetyltransferase complex subunit 6	protein-coding
799	7527-01-01	chr8	144679512	144679891	+	1000	NA	promoter-TSS (NM_032862)	promoter-TSS (NM_032862)	-118	NM_001330646	1936	Hs.333388	NM_001960	ENSG00000104529	EEF1D	EF-1D|EF1D|FP1047	eukaryotic translation elongation factor 1 delta	protein-coding
800	8328-01-01	chr19	58919510	58919889	+	1000	NA	promoter-TSS (NM_001318002)	promoter-TSS (NM_001318002)	-342	NM_001318002	201514	Hs.439551	NM_173548	ENSG00000171574	ZNF584	-	zinc finger protein 584	protein-coding
804	8409-01-01	chr19	19302849	19303228	+	1000	NA	promoter-TSS (NM_134440)	promoter-TSS (NM_134440)	30	NM_134440	8625	Hs.153629	NM_003721	ENSG00000064490	RFXANK	ANKRA1|BLS|F14150_1|RFX-B	regulatory factor X associated ankyrin containing protein	protein-coding
805	8878-01-01	chr20	33680376	33680755	+	1000	NA	promoter-TSS (NM_199368)	promoter-TSS (NM_199368)	53	NM_199368	26133	Hs.168073	NM_015638	ENSG00000100991	TRPC4AP	C20orf188|PPP1R158|TRRP4AP|TRUSS	transient receptor potential cation channel subfamily C member 4 associated protein	protein-coding
807	7887-01-01	chr6	49917589	49917968	+	1000	NA	promoter-TSS (NM_001166478)	promoter-TSS (NM_001166478)	-621	NM_001166478	403339	Hs.558270	NM_001166478	ENSG00000214643	DEFB133	-	defensin beta 133	protein-coding
808	7630-01-01	chr7	30634202	30634581	+	1000	NA	promoter-TSS (NM_001316772)	promoter-TSS (NM_001316772)	40	NM_001316772	2617	Hs.404321	NM_002047	ENSG00000106105	GARS	CMT2D|DSMAV|GlyRS|HMN5|SMAD1	glycyl-tRNA synthetase	protein-coding
809	8361-01-01	chr11	120206604	120206983	+	1000	NA	promoter-TSS (NM_001198665)	promoter-TSS (NM_001198665)	-825	NM_001198665	23365	Hs.24598	NM_015313	ENSG00000196914	ARHGEF12	LARG|PRO2792	Rho guanine nucleotide exchange factor 12	protein-coding
810	1-186	chr1	229478672	229479051	+	1000	NA	promoter-TSS (NM_145257)	promoter-TSS (NM_145257)	-173	NM_145257	126731	Hs.585011	NM_145257	ENSG00000154429	CCSAP	C1orf96|CSAP	centriole, cilia and spindle associated protein	protein-coding
812	1-623	chr12	110907069	110907448	+	1000	NA	promoter-TSS (NM_001164372)	promoter-TSS (NM_001164372)	-732	NM_001164372	51184	Hs.634680	NM_016301	ENSG00000111231	GPN3	ATPBD1C	GPN-loop GTPase 3	protein-coding
813	8992-01-01	chr22	43011258	43011474	+	1000	NA	promoter-TSS (NM_001278657)	promoter-TSS (NM_001278657)	115	NR_029422	267010	Hs.574857	NR_029422	ENSG00000276027	RNU12	RNU12-1|RNU12L|RNU12P|dJ222E13.7	RNA, U12 small nuclear	snRNA
815	8755-01-01	chr19	892927	893306	+	1000	NA	promoter-TSS (NR_125730).6	promoter-TSS (NR_125730).6	102	NM_005481	10025	Hs.365207	NM_005481	ENSG00000175221	MED16	DRIP92|THRAP5|TRAP95	mediator complex subunit 16	protein-coding
816	8205-01-01	chr15	93447378	93447757	+	1000	NA	promoter-TSS (NR_036136)	promoter-TSS (NR_036136)	-62	NR_036136	100422995		NR_036136	ENSG00000173575	MIR3175	mir-3175	microRNA 3175	ncRNA
817	7778-01-01	chr1	205719607	205719986	+	1000	NA	promoter-TSS (NM_022731)	promoter-TSS (NM_022731)	-424	NM_022731	64710	Hs.213061	NM_022731	ENSG00000069275	NUCKS1	JC7|NUCKS	nuclear casein kinase and cyclin dependent kinase substrate 1	protein-coding
819	6963-01-01	chr9	101983977	101984356	+	1000	NA	promoter-TSS (NM_033087)	promoter-TSS (NM_033087)	80	NR_024532	85365	Hs.40919	NM_033087	ENSG00000119523	ALG2	CDG1I|CDGIi|CMS14|CMSTA3|NET38|hALPG2	ALG2, alpha-1,3/1,6-mannosyltransferase	protein-coding
820	4905-01-01	chr19	925149	925528	+	1000	NA	promoter-TSS (NM_005224)	promoter-TSS (NM_005224)	-699	NM_005224	1820	Hs.501296	NM_005224	ENSG00000116017	ARID3A	BRIGHT|DRIL1|DRIL3|E2FBP1	AT-rich interaction domain 3A	protein-coding
821	7386-01-01	chr7	100472225	100472604	+	1000	NA	promoter-TSS (NM_001128854)	promoter-TSS (NM_001128854)	-287	NM_001128854	51593	Hs.111801	NM_015908	ENSG00000087087	SRRT	ARS2|ASR2|serrate	serrate, RNA effector molecule	protein-coding
826	7906-01-01	chr20	49548072	49548451	+	1000	NA	promoter-TSS (NM_001282531)	promoter-TSS (NM_001282531)	-511	NM_001347511	23394	Hs.293736	NM_015339	ENSG00000101126	ADNP	ADNP1|HVDAS|MRD28	activity dependent neuroprotector homeobox	protein-coding
828	7180-01-01	chr1	211432736	211433115	+	1000	NA	promoter-TSS (NM_018254)	promoter-TSS (NM_018254)	217	NM_001136225	55758	Hs.356399	NM_018254	ENSG00000117625	RCOR3	-	REST corepressor 3	protein-coding
831	7620-01-01	chr10	6244632	6245011	+	1000	NA	promoter-TSS (NM_001314063)	promoter-TSS (NM_001314063)	-19	NM_001314063	5209	Hs.195471	NM_004566	ENSG00000170525	PFKFB3	IPFK2|PFK2|iPFK-2	6-phosphofructo-2-kinase/fructose-2,6-biphosphatase 3	protein-coding
832	7423-01-01	chr16	81040430	81040809	+	1000	NA	promoter-TSS (NM_020188)	promoter-TSS (NM_020188)	-117	NM_020188	56942	Hs.55028	NM_020188	ENSG00000103121	CMC2	2310061C15Rik|C16orf61|DC13	C-X9-C motif containing 2	protein-coding
837	8557-01-01	chr7	100183451	100183830	+	1000	NA	promoter-TSS (NM_033506)	promoter-TSS (NM_033506)	171	NM_001289934	4034	Hs.125742	NM_002319	ENSG00000077454	LRCH4	LRN|LRRN1|LRRN4|PP14183	leucine rich repeats and calponin homology domain containing 4	protein-coding
845	7447-01-01	chr19	2328390	2328769	+	1000	NA	promoter-TSS (NM_152988)	promoter-TSS (NM_152988)	35	NM_016199	51690	Hs.512610	NM_016199	ENSG00000130332	LSM7	YNL147W	LSM7 homolog, U6 small nuclear RNA and mRNA degradation associated	protein-coding
851	7725-01-01	chr1	11322849	11323228	+	1000	NA	promoter-TSS (NM_004958)	promoter-TSS (NM_004958)	-430	NM_004958	2475	Hs.338207	NM_004958	ENSG00000198793	MTOR	FRAP|FRAP1|FRAP2|RAFT1|RAPT1|SKS	mechanistic target of rapamycin	protein-coding
857	7428-01-01	chr11	34126644	34127023	+	1000	NA	promoter-TSS (NM_001144030)	promoter-TSS (NM_001144030)	-278	NM_024662	55226	Hs.577281	NM_024662	ENSG00000135372	NAT10	ALP|NET43	N-acetyltransferase 10	protein-coding
860	6741-01-01	chr1	116916384	116916763	+	1000	NA	promoter-TSS (NM_001160233)	promoter-TSS (NM_001160233)	84	NM_001160233	476	Hs.371889	NM_000701	ENSG00000163399	ATP1A1	-	ATPase Na+/K+ transporting subunit alpha 1	protein-coding
861	7045-01-01	chr1	46768922	46769301	+	1000	NA	promoter-TSS (NM_001297566)	promoter-TSS (NM_001297566)	-73	NM_006369	10489	Hs.144941	NM_006369	ENSG00000132128	LRRC41	MUF1|PP7759	leucine rich repeat containing 41	protein-coding
864	8522-01-01	chr6	20402036	20402415	+	1000	NA	promoter-TSS (NM_001949)	promoter-TSS (NM_001949)	88	NM_001949	1871	Hs.269408	NM_001949	ENSG00000112242	E2F3	E2F-3	E2F transcription factor 3	protein-coding
866	8273-01-01	chr6	161412632	161413011	+	1000	NA	promoter-TSS (NR_120425)	promoter-TSS (NR_120425)	62	NR_120425	4216	Hs.390428	NM_005922	ENSG00000085511	MAP3K4	MAPKKK4|MEKK 4|MEKK4|MTK1|PRO0412	mitogen-activated protein kinase kinase kinase 4	protein-coding
867	8011-01-01	chr1	29063355	29063734	+	1000	NA	promoter-TSS (NM_001172828)	promoter-TSS (NM_001172828)	92	NM_001172828	51441	Hs.532286	NM_016258	ENSG00000198492	YTHDF2	CAHL|HGRG8|NY-REN-2	YTH N6-methyladenosine RNA binding protein 2	protein-coding
868	1-308	chr3	183966626	183967005	+	1000	NA	promoter-TSS (NM_014693)	promoter-TSS (NM_014693)	-56	NM_005787	10195	Hs.478481	NM_005787	ENSG00000214160	ALG3	CDG1D|CDGS4|CDGS6|D16Ertd36e|NOT56L|Not56|not	ALG3, alpha-1,3- mannosyltransferase	protein-coding
871	7404-01-01	chr1	36348599	36348978	+	1000	NA	promoter-TSS (NM_001317122)	promoter-TSS (NM_001317122)	-8	NM_012199	26523	Hs.22867	NM_012199	ENSG00000092847	AGO1	EIF2C|EIF2C1|GERP95|Q99|hAgo1	argonaute 1, RISC catalytic component	protein-coding
872	8739-01-01	chr5	43556961	43557340	+	1000	NA	promoter-TSS (NM_006451)	promoter-TSS (NM_006451)	45	NM_182789	10605	Hs.482038	NM_006451	ENSG00000172239	PAIP1	-	poly(A) binding protein interacting protein 1	protein-coding
874	7766-01-01	chr15	30114354	30114733	+	1000	NA	promoter-TSS (NM_001301026)	promoter-TSS (NM_001301026)	163	NM_175610	7082	Hs.743990	NM_003257	ENSG00000104067	TJP1	ZO-1	tight junction protein 1	protein-coding
876	6523-01-01	chr16	25268854	25269233	+	1000	NA	promoter-TSS (NM_001012981)	promoter-TSS (NM_001012981)	-188	NM_001012981	342357	Hs.513451	NM_001012981	ENSG00000155592	ZKSCAN2	ZNF694|ZSCAN31|ZSCAN34	zinc finger with KRAB and SCAN domains 2	protein-coding
877	1-881	chr2	71221899	71222278	+	1000	NA	promoter-TSS (NM_144582)	promoter-TSS (NM_144582)	-87	NM_144582	113419	Hs.516087	NM_144582	ENSG00000144043	TEX261	TEG-261	testis expressed 261	protein-coding
878	8685-01-01	chr1	47697897	47698276	+	1000	NA	promoter-TSS (NM_001287347)	promoter-TSS (NM_001287347)	-79	NM_003189	6886	Hs.705618	NM_003189	ENSG00000162367	TAL1	SCL|TCL5|bHLHa17|tal-1	TAL bHLH transcription factor 1, erythroid differentiation factor	protein-coding
883	9053-01-01	chr6	155054413	155054712	+	1000	NA	promoter-TSS (NM_001286188)	promoter-TSS (NM_001286188)	50	NM_001286188	22828	Hs.591329	NM_014892	ENSG00000213079	SCAF8	RBM16	SR-related CTD associated factor 8	protein-coding
886	7204-01-01	chrX	118602778	118603157	+	1000	NA	promoter-TSS (NR_134915)	promoter-TSS (NR_134915)	94	NR_134914	100303728	Hs.714405	NR_028443	ENSG00000224281	SLC25A5-AS1	-	SLC25A5 antisense RNA 1	ncRNA
888	8313-01-01	chr8	145653663	145654042	+	1000	NA	promoter-TSS (NM_016208)	promoter-TSS (NM_016208)	94	NM_183057	51160	Hs.418175	NM_016208	ENSG00000160948	VPS28	-	VPS28, ESCRT-I subunit	protein-coding
889	7254-01-01	chr6	24667265	24667644	+	1000	NA	promoter-TSS (NM_016614)	promoter-TSS (NM_016614)	191	NM_001160094	55856	Hs.731605	NM_018473	ENSG00000112304	ACOT13	HT012|PNAS-27|THEM2	acyl-CoA thioesterase 13	protein-coding
897	7519-01-01	chr5	39074278	39074657	+	1000	NA	promoter-TSS (NM_001285439)	promoter-TSS (NM_001285439)	43	NM_001285440	253260	Hs.407926	NM_152756	ENSG00000164327	RICTOR	AVO3|PIA|hAVO3	RPTOR independent companion of MTOR complex 2	protein-coding
898	1-194	chr22	18120792	18121171	+	1000	NA	promoter-TSS (NM_015367)	promoter-TSS (NM_015367)	-369	NM_001270732	23786	Hs.631672	NM_015367	ENSG00000099968	BCL2L13	BCL-RAMBO|Bcl2-L-13|MIL1	BCL2 like 13	protein-coding
899	7609-01-01	chr6	42988961	42989340	+	1000	NA	promoter-TSS (NM_001329704)	promoter-TSS (NM_001329704)	-190	NR_138081	88745	Hs.309231	NM_033112	ENSG00000124541	RRP36	C6orf153|dJ20C7.4	ribosomal RNA processing 36	protein-coding
901	8921-01-01	chr6	31670780	31671159	+	1000	NA	promoter-TSS (NM_001177515).2	promoter-TSS (NM_001177515).2	-119	NM_001177515	7920	Hs.388188	NM_021160	ENSG00000204427	ABHD16A	BAT5|D6S82E|NG26|PP199	abhydrolase domain containing 16A	protein-coding
902	6272-01-01	chr6	35265396	35265775	+	1000	NA	promoter-TSS (NM_022047)	promoter-TSS (NM_022047)	-10	NM_022047	50619	Hs.15476	NM_022047	ENSG00000023892	DEF6	IBP|SLAT|SWAP70L	DEF6, guanine nucleotide exchange factor	protein-coding
907	8601-01-01	chr8	22102295	22102674	+	1000	NA	promoter-TSS (NM_001722)	promoter-TSS (NM_001722)	72	NR_029714	407037		NR_029714	ENSG00000208037	MIR320A	MIRN320|MIRN320A|hsa-mir-320a|mir-320a	microRNA 320a	ncRNA
908	7692-01-01	chr16	75182324	75182703	+	1000	NA	promoter-TSS (NM_001318475)	promoter-TSS (NM_001318475)	174	NM_001318474	162239	Hs.388813	NM_153688	ENSG00000184517	ZFP1	ZNF475	ZFP1 zinc finger protein	protein-coding
913	6800-01-01	chr13	111367477	111367856	+	1000	NA	promoter-TSS (NM_001267728)	promoter-TSS (NM_001267728)	-118	NM_001267728	3621	Hs.46700	NM_005537	ENSG00000153487	ING1	p24ING1c|p33|p33ING1|p33ING1b|p47|p47ING1a	inhibitor of growth family member 1	protein-coding
915	8847-01-01	chr1	76262235	76262614	+	1000	NA	promoter-TSS (NM_002440)	promoter-TSS (NM_002440)	-132	NM_002440	4438	Hs.216639	NM_002440	ENSG00000057468	MSH4	-	mutS homolog 4	protein-coding
917	6207-01-01	chr10	16859949	16860328	+	1000	NA	promoter-TSS (NM_012425)	promoter-TSS (NM_012425)	-685	NM_152724	6251	Hs.524161	NM_012425	ENSG00000148484	RSU1	RSP-1	Ras suppressor protein 1	protein-coding
920	8201-01-01	chr1	165667423	165667802	+	1000	NA	promoter-TSS (NR_036683)	promoter-TSS (NR_036683)	288	NM_000696	223	Hs.2533	NM_000696	ENSG00000143149	ALDH9A1	ALDH4|ALDH7|ALDH9|E3|TMABADH	aldehyde dehydrogenase 9 family member A1	protein-coding
921	8883-01-01	chr16	18812546	18812925	+	1000	NA	promoter-TSS (NM_001313858)	promoter-TSS (NM_001313858)	-43	NM_001313858	23204	Hs.634882	NM_015161	ENSG00000170540	ARL6IP1	AIP1|ARL6IP|ARMER|SPG61	ADP ribosylation factor like GTPase 6 interacting protein 1	protein-coding
923	7316-01-01	chr22	39915628	39916007	+	1000	NA	promoter-TSS (NM_001675)	promoter-TSS (NM_001675)	-747	NM_001675	468	Hs.496487	NM_001675	ENSG00000128272	ATF4	CREB-2|CREB2|TAXREB67|TXREB	activating transcription factor 4	protein-coding
928	1-860	chr2	71357377	71357756	+	1000	NA	promoter-TSS (NM_032601)	promoter-TSS (NM_032601)	122	NM_005791	10199	Hs.656208	NM_005791	ENSG00000124383	MPHOSPH10	CT90|MPP10|MPP10P|PPP1R106	M-phase phosphoprotein 10	protein-coding
931	6645-01-01	chr6	27114836	27115215	+	1000	NA	promoter-TSS (NM_001312653)	promoter-TSS (NM_001312653)	164	NM_080596	85235	Hs.352225	NM_080596	ENSG00000274997	HIST1H2AH	H2A/S|H2AFALii|H2AH|dJ86C11.1	histone cluster 1 H2A family member h	protein-coding
933	8377-01-01	chr15	58358392	58358771	+	1000	NA	promoter-TSS (NM_001206897)	promoter-TSS (NM_001206897)	-460	NM_001206897	8854	Hs.643455	NM_003888	ENSG00000128918	ALDH1A2	RALDH(II)|RALDH2|RALDH2-T	aldehyde dehydrogenase 1 family member A2	protein-coding
934	6400-01-01	chr12	120907508	120907887	+	1000	NA	promoter-TSS (NM_003769)	promoter-TSS (NM_003769)	37	NM_001037494	8655	Hs.5120	NM_003746	ENSG00000088986	DYNLL1	DLC1|DLC8|DNCL1|DNCLC1|LC8|LC8a|PIN|hdlc1	dynein light chain LC8-type 1	protein-coding
936	7690-01-01	chr6	159290396	159290775	+	1000	NA	promoter-TSS (NM_001302839)	promoter-TSS (NM_001302839)	-314	NM_001302840	100130967	Hs.32804	NM_001195032		C6orf99	yR211F11.1	chromosome 6 open reading frame 99	protein-coding
938	7902-01-01	chr21	40555179	40555558	+	1000	NA	promoter-TSS (NM_001320795)	promoter-TSS (NM_001320795)	72	NM_001320795	8624	Hs.473838	NM_003720	ENSG00000183527	PSMG1	C21LRP|DSCR2|LRPC21|PAC-1|PAC1	proteasome assembly chaperone 1	protein-coding
939	7722-01-01	chr9	5832836	5833215	+	1000	NA	promoter-TSS (NM_024896)	promoter-TSS (NM_024896)	56	NM_024896	79956	Hs.591078	NM_024896	ENSG00000099219	ERMP1	FXNA|KIAA1815|bA207C16.3	endoplasmic reticulum metallopeptidase 1	protein-coding
942	7643-01-01	chr10	14879676	14880055	+	1000	NA	promoter-TSS (NM_001278205)	promoter-TSS (NM_001278205)	118	NM_001029954	441549	Hs.559067	NM_001029954	ENSG00000185267	CDNF	ARMETL1	cerebral dopamine neurotrophic factor	protein-coding
946	5504-01-01	chr1	28695766	28696145	+	1000	NA	promoter-TSS (NM_001048183)	promoter-TSS (NM_001048183)	-138	NM_001048183	65979	Hs.225641	NM_023923	ENSG00000204138	PHACTR4	PPP1R124	phosphatase and actin regulator 4	protein-coding
952	1-180	chr7	150101721	150102100	+	1000	NA	promoter-TSS (NR_027237)	promoter-TSS (NR_027237)	-930	NR_027237	728743	Hs.650365	NM_001080852		LOC728743	-	zinc finger protein pseudogene	pseudo
953	8917-01-01	chr4	10118804	10118928	+	1000	NA	promoter-TSS (NM_005112)	promoter-TSS (NM_005112)	-293	NM_005112	9948	Hs.128548	NM_005112	ENSG00000071127	WDR1	AIP1|HEL-S-52|NORI-1	WD repeat domain 1	protein-coding
955	6777-01-01	chr20	54967604	54967983	+	1000	NA	promoter-TSS (NM_001323303)	promoter-TSS (NM_001323303)	86	NM_001033522	1477	Hs.172865	NM_001324	ENSG00000101138	CSTF1	CstF-50|CstFp50	cleavage stimulation factor subunit 1	protein-coding
956	8988-01-01	chr11	68227559	68227670	+	1000	NA	promoter-TSS (NM_001164164)	promoter-TSS (NM_001164164)	-572	NM_001164160	55291	Hs.503022	NM_018312	ENSG00000110075	PPP6R3	C11orf23|PP6R3|SAP190|SAPL|SAPLa|SAPS3	protein phosphatase 6 regulatory subunit 3	protein-coding
962	8116-01-01	chr17	73150237	73150616	+	1000	NA	promoter-TSS (NM_001288609)	promoter-TSS (NM_001288609)	-88	NM_001288609	51155	Hs.532803	NM_016185	ENSG00000189159	HN1	ARM2|HN1A	hematological and neurological expressed 1	protein-coding
963	8054-01-01	chr9	34048737	34049116	+	1000	NA	promoter-TSS (NM_018449)	promoter-TSS (NM_018449)	21	NM_001282529	55833	Hs.493739	NM_018449	ENSG00000137073	UBAP2	UBAP-2	ubiquitin associated protein 2	protein-coding
965	8431-01-01	chr7	156686054	156686433	+	1000	NA	promoter-TSS (NM_022458)	promoter-TSS (NM_022458)	-341	NM_022458	64327	Hs.209989	NM_022458	ENSG00000105983	LMBR1	ACHP|C7orf2|DIF14|LSS|PPD2|THYP|TPT|ZRS	limb development membrane protein 1	protein-coding
966	7662-01-01	chr1	46664153	46664532	+	1000	NA	promoter-TSS (NM_017739)	promoter-TSS (NM_017739)	-221	NM_017739	55624	Hs.525134	NM_017739	ENSG00000085998	POMGNT1	GNTI.2|GnT I.2|LGMD2O|MEB|MGAT1.2|RP76|gnT-I.2	protein O-linked mannose N-acetylglucosaminyltransferase 1 (beta 1,2-)	protein-coding
967	8546-01-01	chr17	80251323	80251702	+	1000	NA	promoter-TSS (NR_135639)	promoter-TSS (NR_135639)	-822	NR_135639	101929511	Hs.147682	NR_135639	ENSG00000265692	LINC01970	-	long intergenic non-protein coding RNA 1970	ncRNA
968	8174-01-01	chr4	87927786	87928165	+	1000	NA	promoter-TSS (NM_005935)	promoter-TSS (NM_005935)	-165	NM_001313959	4299	Hs.480190	NM_005935	ENSG00000172493	AFF1	AF4|MLLT2|PBM1	AF4/FMR2 family member 1	protein-coding
975	7953-01-01	chr8	101962753	101963132	+	1000	NA	promoter-TSS (NM_001135702)	promoter-TSS (NM_001135702)	-143	NM_001135702	7534	Hs.492407	NM_003406	ENSG00000164924	YWHAZ	14-3-3-zeta|HEL-S-3|HEL-S-93|HEL4|KCIP-1|YWHAD	tyrosine 3-monooxygenase/tryptophan 5-monooxygenase activation protein zeta	protein-coding
976	6344-01-01	chr4	153456937	153457316	+	1000	NA	promoter-TSS (NR_039658)	promoter-TSS (NR_039658)	-290	NR_033797	54553	Hs.142307	NR_033797	ENSG00000268471	DKFZP434I0714	-	uncharacterized protein DKFZP434I0714	ncRNA
978	7186-01-01	chr17	80415986	80416365	+	1000	NA	promoter-TSS (NM_001083608)	promoter-TSS (NM_001083608)	115	NM_001038618	26502	Hs.256526	NM_012336	ENSG00000141562	NARF	IOP2	nuclear prelamin A recognition factor	protein-coding
981	8411-01-01	chr6	134496152	134496531	+	1000	NA	promoter-TSS (NM_005627)	promoter-TSS (NM_005627)	-307	NM_001291995	6446	Hs.510078	NM_005627	ENSG00000118515	SGK1	SGK	serum/glucocorticoid regulated kinase 1	protein-coding
983	7087-01-01	chr22	42084933	42085312	+	1000	NA	promoter-TSS (NM_005008)	promoter-TSS (NM_005008)	-209	NM_005008	4809	Hs.182255	NM_005008	ENSG00000100138	SNU13	15.5K|FA-1|FA1|NHP2L1|NHPX|OTK27|SNRNP15-5|SPAG12|SSFA1	SNU13 homolog, small nuclear ribonucleoprotein (U4/U6.U5)	protein-coding
985	8013-01-01	chr1	156711216	156711595	+	1000	NA	promoter-TSS (NM_145729)	promoter-TSS (NM_145729)	-482	NM_145729	79590	Hs.418233	NM_024540	ENSG00000143314	MRPL24	L24mt|MRP-L18|MRP-L24	mitochondrial ribosomal protein L24	protein-coding
986	6948-01-01	chr10	102758964	102759343	+	1000	NA	promoter-TSS (NM_001318100)	promoter-TSS (NM_001318100)	-418	NM_001318100	84445	Hs.523221	NM_032429	ENSG00000107816	LZTS2	LAPSER1	leucine zipper tumor suppressor 2	protein-coding
987	3560-01-01	chr10	3827570	3827949	+	1000	NA	promoter-TSS (NR_027653)	promoter-TSS (NR_027653)	-286	NR_027653	1316	Hs.4055	NM_001300	ENSG00000067082	KLF6	BCD1|CBA1|COPEB|CPBP|GBF|PAC1|ST12|ZF9	Kruppel like factor 6	protein-coding
992	8187-01-01	chr9	136283025	136283404	+	1000	NA	promoter-TSS (NM_001279349)	promoter-TSS (NM_001279349)	2	NM_001279350	57109	Hs.438409	NM_020385	ENSG00000148300	REXO4	REX4|XPMC2|XPMC2H	REX4 homolog, 3'-5' exonuclease	protein-coding
995	7355-01-01	chr21	47705904	47706283	+	1000	NA	promoter-TSS (NM_003906)	promoter-TSS (NM_003906)	-151	NM_001314025	54059	Hs.474066	NM_058181	ENSG00000182362	YBEY	C21orf57	ybeY metallopeptidase (putative)	protein-coding
997	7309-01-01	chr6	159185874	159186253	+	1000	NA	promoter-TSS (NR_037482)	promoter-TSS (NR_037482)	-278	NR_037482	100500851		NR_037482	ENSG00000265558	MIR3918	mir-3918	microRNA 3918	ncRNA
998	7993-01-01	chr11	65405468	65405847	+	1000	NA	promoter-TSS (NM_006747)	promoter-TSS (NM_006747)	79	NM_006747	6494	Hs.530477	NM_006747	ENSG00000213445	SIPA1	SPA1	signal-induced proliferation-associated 1	protein-coding
999	7831-01-01	chr6	27805743	27806122	+	1000	NA	promoter-TSS (NM_003520)	promoter-TSS (NM_003520)	185	NM_003510	8330	Hs.734717	NM_003510	ENSG00000275221	HIST1H2AK	H2A/d|H2AFD	histone cluster 1 H2A family member k	protein-coding
1000	6657-01-01	chr4	1340196	1340575	+	1000	NA	promoter-TSS (NM_001317935)	promoter-TSS (NM_001317935)	-669	NM_001317934	57654	Hs.380475	NM_020894	ENSG00000163945	UVSSA	KIAA1530|UVSS3	UV stimulated scaffold protein A	protein-coding
1003	8073-01-01	chr6	29596351	29596730	+	1000	NA	promoter-TSS (NM_021903).3	promoter-TSS (NM_021903).3	-535	NM_021903	2550	Hs.167017	NM_001470	ENSG00000204681	GABBR1	GABABR1|GABBR1-3|GB1|GPRC3A	gamma-aminobutyric acid type B receptor subunit 1	protein-coding
1008	8484-01-01	chr1	153963141	153963520	+	1000	NA	promoter-TSS (NM_001030)	promoter-TSS (NM_001030)	91	NM_001030	6232	Hs.546291	NM_001030	ENSG00000177954	RPS27	MPS-1|MPS1|S27	ribosomal protein S27	protein-coding
1010	6923-01-01	chr16	69599373	69599752	+	1000	NA	promoter-TSS (NM_173214)	promoter-TSS (NM_173214)	209	NR_031719	100302119		NR_031719	ENSG00000223109	MIR1538	MIRN1538|hsa-mir-1538	microRNA 1538	ncRNA
1015	6306-01-01	chr6	27799300	27799679	+	1000	NA	promoter-TSS (NM_003541)	promoter-TSS (NM_003541)	-184	NM_003541	8362	Hs.528055	NM_003541	ENSG00000273542	HIST1H4K	H4/d|H4F2iii|H4FD|dJ160A22.1	histone cluster 1 H4 family member k	protein-coding
1020	8464-01-01	chr3	195808677	195809056	+	1000	NA	promoter-TSS (NM_003234)	promoter-TSS (NM_003234)	95	NM_003234	7037	Hs.529618	NM_003234	ENSG00000072274	TFRC	CD71|IMD46|T9|TFR|TFR1|TR|TRFR|p90	transferrin receptor	protein-coding
1021	7317-01-01	chr21	38445706	38446085	+	1000	NA	promoter-TSS (NM_001320480)	promoter-TSS (NM_001320480)	411	NM_001330682	7267	Hs.368214	NM_003316	ENSG00000182670	TTC3	DCRR1|RNF105|TPRDIII	tetratricopeptide repeat domain 3	protein-coding
1026	8085-01-01	chr5	133304009	133304388	+	1000	NA	promoter-TSS (NR_134247)	promoter-TSS (NR_134247)	-182	NR_134247	105379183	Hs.543907	NR_134247		LOC105379183	-	uncharacterized LOC105379183	ncRNA
1030	8551-01-01	chr7	128694941	128695320	+	1000	NA	promoter-TSS (NR_034053)	promoter-TSS (NR_034053)	97	NM_012470	23534	Hs.193613	NM_012470	ENSG00000064419	TNPO3	IPO12|LGMD1F|MTR10A|TRN-SR|TRN-SR2|TRNSR	transportin 3	protein-coding
1031	8523-01-01	chr17	56065817	56066196	+	1000	NA	promoter-TSS (NM_007146)	promoter-TSS (NM_007146)	-381	NM_001330393	7716	Hs.463569	NM_007146	ENSG00000136451	VEZF1	DB1|ZNF161	vascular endothelial zinc finger 1	protein-coding
1033	7239-01-01	chr7	99070257	99070636	+	1000	NA	promoter-TSS (NM_001013258)	promoter-TSS (NM_001013258)	-69	NM_213603	285989	Hs.440384	NM_213603	ENSG00000198556	ZNF789	-	zinc finger protein 789	protein-coding
1035	7526-01-01	chr1	52870326	52870705	+	1000	NA	promoter-TSS (NM_001190818)	promoter-TSS (NM_001190818)	296	NM_032864	84950	Hs.5301	NM_032284	ENSG00000134748	PRPF38A	PRP38A|Prp38	pre-mRNA processing factor 38A	protein-coding
1038	7345-01-01	chr3	57678661	57679040	+	1000	NA	promoter-TSS (NR_135550)	promoter-TSS (NR_135550)	-34	NM_152678	201627	Hs.91085	NM_152678	ENSG00000174839	DENND6A	AFI1A|FAM116A	DENN domain containing 6A	protein-coding
1039	6996-01-01	chr1	110881614	110881993	+	1000	NA	promoter-TSS (NR_036595)	promoter-TSS (NR_036595)	-10	NR_036595	440600	Hs.649375	NR_036595	ENSG00000227963	LOC440600	-	uncharacterized LOC440600	ncRNA
1043	8631-01-01	chr1	220445726	220446105	+	1000	NA	promoter-TSS (NM_012414)	promoter-TSS (NM_012414)	-72	NM_012414	25782	Hs.654849	NM_012414	ENSG00000118873	RAB3GAP2	RAB3-GAP150|RAB3GAP150|SPG69|WARBM2|p150	RAB3 GTPase activating non-catalytic protein subunit 2	protein-coding
1044	7099-01-01	chrX	70752766	70753145	+	1000	NA	promoter-TSS (NM_181672)	promoter-TSS (NM_181672)	43	NM_181673	8473	Hs.405410	NM_003605	ENSG00000147162	OGT	HINCUT-1|HRNT1|O-GLCNAC	O-linked N-acetylglucosamine (GlcNAc) transferase	protein-coding
1045	8938-01-01	chr3	12882804	12883183	+	1000	NA	promoter-TSS (NM_000994)	promoter-TSS (NM_000994)	88	NM_001007073	6161	Hs.265174	NM_000994	ENSG00000144713	RPL32	L32|PP9932	ribosomal protein L32	protein-coding
1052	8600-01-01	chr17	46124889	46125268	+	1000	NA	promoter-TSS (NM_003204)	promoter-TSS (NM_003204)	-589	NM_001330261	4779	Hs.514284	NM_003204	ENSG00000082641	NFE2L1	LCR-F1|NRF1|TCF11	nuclear factor, erythroid 2 like 1	protein-coding
1055	8101-01-01	chr22	19949759	19950138	+	1000	NA	promoter-TSS (NM_007310)	promoter-TSS (NM_007310)	-122	NM_007310	1312	Hs.370408	NM_000754	ENSG00000093010	COMT	HEL-S-98n	catechol-O-methyltransferase	protein-coding
1056	7048-01-01	chr16	57220200	57220579	+	1000	NA	promoter-TSS (NM_024946)	promoter-TSS (NM_024946)	193	NM_133368	89970	Hs.460885	NM_133368	ENSG00000159579	RSPRY1	SEMDFA	ring finger and SPRY domain containing 1	protein-coding
1060	8568-01-01	chr5	137673798	137674177	+	1000	NA	promoter-TSS (NM_001318098)	promoter-TSS (NM_001318098)	57	NM_001318098	995	Hs.656	NM_001790	ENSG00000158402	CDC25C	CDC25|PPP1R60	cell division cycle 25C	protein-coding
1064	6167-01-01	chr20	35402400	35402779	+	1000	NA	promoter-TSS (NM_001145316)	promoter-TSS (NM_001145316)	-359	NM_001145315	79980	Hs.632268	NM_024918	ENSG00000149636	DSN1	C20orf172|KNL3|MIS13|dJ469A13.2|hKNL-3	DSN1 homolog, MIS12 kinetochore complex component	protein-coding
1068	7580-01-01	chr6	44222266	44222645	+	1000	NA	promoter-TSS (NR_039790)	promoter-TSS (NR_039790)	-433	NR_039790	100616124		NR_039790	ENSG00000157593	MIR4647	mir-4647	microRNA 4647	ncRNA
1071	8894-01-01	chr7	100026263	100026642	+	1000	NA	promoter-TSS (NM_017984)	promoter-TSS (NM_017984)	-21	NM_017984	55063	Hs.105191	NM_017984	ENSG00000078487	ZCWPW1	ZCW1	zinc finger CW-type and PWWP domain containing 1	protein-coding
1079	7642-01-01	chr9	131182521	131182900	+	1000	NA	promoter-TSS (NM_016174)	promoter-TSS (NM_016174)	-49	NM_016174	51148	Hs.495230	NM_016174	ENSG00000167123	CERCAM	CEECAM1|GLT25D3	cerebral endothelial cell adhesion molecule	protein-coding
1084	8211-01-01	chr19	17830176	17830555	+	1000	NA	promoter-TSS (NM_001308363)	promoter-TSS (NM_001308363)	104	NM_018174	55201	Hs.66048	NM_018174	ENSG00000130479	MAP1S	BPY2IP1|C19orf5|MAP8|VCY2IP-1|VCY2IP1	microtubule associated protein 1S	protein-coding
1085	8916-01-01	chr16	2827312	2827691	+	1000	NA	promoter-TSS (NM_007108)	promoter-TSS (NM_007108)	-204	NM_007108	6923	Hs.172772	NM_007108	ENSG00000103363	ELOB	SIII|TCEB2	elongin B	protein-coding
1088	7607-01-01	chr7	56131656	56132035	+	1000	NA	promoter-TSS (NM_001130069)	promoter-TSS (NM_001130069)	-72	NM_001042469	25870	Hs.279696	NM_015411	ENSG00000129103	SUMF2	pFGE	sulfatase modifying factor 2	protein-coding
1089	4704-01-01	chr17	44270852	44271231	+	1000	NA	promoter-TSS (NM_001193466)	promoter-TSS (NM_001193466)	102	NR_034172	644246	Hs.644600	NR_034172	ENSG00000214401	KANSL1-AS1	-	KANSL1 antisense RNA 1	ncRNA
1090	8697-01-01	chr17	40021438	40021817	+	1000	NA	promoter-TSS (NM_018143)	promoter-TSS (NM_018143)	57	NM_018143	55175	Hs.13268	NM_018143	ENSG00000178502	KLHL11	-	kelch like family member 11	protein-coding
1091	8229-01-01	chr7	107220645	107221024	+	1000	NA	promoter-TSS (NM_001008405)	promoter-TSS (NM_001008405)	-370	NM_001008405	55973	Hs.303787	NM_018844	ENSG00000075790	BCAP29	BAP29	B-cell receptor associated protein 29	protein-coding
1095	6903-01-01	chr19	49993515	49993894	+	1000	NA	promoter-TSS (NR_000020)	promoter-TSS (NR_000020)	-170	NR_000020	26818		NR_000020	ENSG00000199631	SNORD33	RNU33|U33	small nucleolar RNA, C/D box 33	snoRNA
1098	8199-01-01	chr6	149886827	149887206	+	1000	NA	promoter-TSS (NM_138785)	promoter-TSS (NM_138785)	-512	NM_138785	116254	Hs.438872	NM_138785	ENSG00000055211	GINM1	C6orf72|dJ12G14.2	glycoprotein integral membrane 1	protein-coding
1100	8615-01-01	chr1	1311551	1311930	+	1000	NA	promoter-TSS (NM_017900)	promoter-TSS (NM_017900)	-922	NM_017900	54998	Hs.632515	NM_017900	ENSG00000175756	AURKAIP1	AIP|AKIP|MRP-S38	aurora kinase A interacting protein 1	protein-coding
1101	8521-01-01	chr17	74723093	74723472	+	1000	NA	promoter-TSS (NM_001081461)	promoter-TSS (NM_001081461)	370	NR_038193	124512	Hs.74655	NM_001080510	ENSG00000181038	METTL23	C17orf95|MRT44	methyltransferase like 23	protein-coding
1118	7442-01-01	chr6	43739225	43739604	+	1000	NA	promoter-TSS (NM_001287044)	promoter-TSS (NM_001287044)	-308	NM_001287044	7422	Hs.73793	NM_003376	ENSG00000112715	VEGFA	MVCD1|VEGF|VPF	vascular endothelial growth factor A	protein-coding
1119	8781-01-01	chr16	69373144	69373523	+	1000	NA	promoter-TSS (NM_001199434)	promoter-TSS (NM_001199434)	-82	NM_001199434	51388	Hs.585728	NM_016101	ENSG00000132603	NIP7	CGI-37|HSPC031|KD93	NIP7, nucleolar pre-rRNA processing protein	protein-coding
1125	1-936	chr12	57914034	57914413	+	1000	NA	promoter-TSS (NM_004083)	promoter-TSS (NM_004083)	77	NM_001195055	1649	Hs.505777	NM_004083	ENSG00000175197	DDIT3	CEBPZ|CHOP|CHOP-10|CHOP10|GADD153	DNA damage inducible transcript 3	protein-coding
1132	7528-01-01	chr17	7146120	7146499	+	1000	NA	promoter-TSS (NM_007278)	promoter-TSS (NM_007278)	-556	NM_007278	11337	Hs.647421	NM_007278	ENSG00000170296	GABARAP	ATG8A|GABARAP-a|MM46	GABA type A receptor-associated protein	protein-coding
1135	4574-01-01	chr8	145634655	145635034	+	1000	NA	promoter-TSS (NM_013291)	promoter-TSS (NM_013291)	-111	NM_013291	29894	Hs.493202	NM_013291	ENSG00000071894	CPSF1	CPSF160|HSU37012|P/cl.18	cleavage and polyadenylation specific factor 1	protein-coding
1136	8232-01-01	chr17	56406894	56407209	+	1000	NA	promoter-TSS (NM_004758)	promoter-TSS (NM_004758)	85	NR_038413	100506779	Hs.718477	NR_038410	ENSG00000265148	TSPOAP1-AS1	BZRAP1-AS1	TSPOAP1 antisense RNA 1	ncRNA
1139	6837-01-01	chrX	24167449	24167828	+	1000	NA	promoter-TSS (NM_003410)	promoter-TSS (NM_003410)	-124	NM_001178095	7543	Hs.336681	NM_003410	ENSG00000005889	ZFX	ZNF926	zinc finger protein, X-linked	protein-coding
1141	8365-01-01	chr9	131709887	131710266	+	1000	NA	promoter-TSS (NM_014908)	promoter-TSS (NM_014908)	-64	NM_014908	22845	Hs.531563	NM_014908	ENSG00000175283	DOLK	CDG1M|DK|DK1|SEC59|TMEM15	dolichol kinase	protein-coding
1142	7588-01-01	chr8	121457266	121457645	+	1000	NA	promoter-TSS (NM_022045)	promoter-TSS (NM_022045)	-183	NM_022045	27085	Hs.657656	NM_022045	ENSG00000172167	MTBP	MDM2BP	MDM2 binding protein	protein-coding
1144	1-934	chr1	228674725	228675104	+	1000	NA	promoter-TSS (NM_001010858)	promoter-TSS (NM_001010858)	-154	NM_001010858	149603	Hs.356377	NM_001010858	ENSG00000168159	RNF187	RACO-1|RACO1	ring finger protein 187	protein-coding
1145	8347-01-01	chr1	25574267	25574646	+	1000	NA	promoter-TSS (NM_020317)	promoter-TSS (NM_020317)	-446	NM_020317	57035	Hs.259412	NM_020317	ENSG00000117616	RSRP1	C1orf63|NPD014	arginine and serine rich protein 1	protein-coding
1147	8718-01-01	chr12	56651880	56652259	+	1000	NA	promoter-TSS (NM_173595)	promoter-TSS (NM_173595)	74	NM_173595	283373	Hs.524506	NM_173595	ENSG00000139645	ANKRD52	ANKRD33	ankyrin repeat domain 52	protein-coding
1149	8967-01-01	chr1	45241189	45241568	+	1000	NA	promoter-TSS (NR_000015)	promoter-TSS (NR_000015)	132	NM_001012	6202	Hs.512675	NM_001012	ENSG00000142937	RPS8	S8	ribosomal protein S8	protein-coding
1151	6671-01-01	chr9	35658241	35658620	+	1000	NA	promoter-TSS (NR_003051)	promoter-TSS (NR_003051)	143	NM_174923	203260	Hs.745107	NM_174923	ENSG00000159884	CCDC107	PSEC0222	coiled-coil domain containing 107	protein-coding
1153	8605-01-01	chr6	27441079	27441458	+	1000	NA	promoter-TSS (NM_001318893)	promoter-TSS (NM_001318893)	-371	NM_001347832	7738	Hs.158174	NM_007149	ENSG00000096654	ZNF184	kr-ZNF3	zinc finger protein 184	protein-coding
1157	8565-01-01	chr17	8022196	8022575	+	1000	NA	promoter-TSS (NM_021628)	promoter-TSS (NM_021628)	-151	NM_001165960	59344	Hs.232770	NM_021628	ENSG00000179148	ALOXE3	ARCI3|E-LOX|eLOX-3|eLOX3	arachidonate lipoxygenase 3	protein-coding
1160	7498-01-01	chr8	144679276	144679655	+	1000	NA	promoter-TSS (NM_032862)	promoter-TSS (NM_032862)	118	NM_001130057	1936	Hs.333388	NM_001960	ENSG00000104529	EEF1D	EF-1D|EF1D|FP1047	eukaryotic translation elongation factor 1 delta	protein-coding
1162	7921-01-01	chr17	79935287	79935666	+	1000	NA	promoter-TSS (NR_045351)	promoter-TSS (NR_045351)	50	NR_045351	79058	Hs.298351	NM_024083	ENSG00000169696	ASPSCR1	ASPCR1|ASPL|ASPS|RCC17|TUG|UBXD9|UBXN9	ASPSCR1, UBX domain containing tether for SLC2A4	protein-coding
1164	8179-01-01	chr7	100080813	100081192	+	1000	NA	promoter-TSS (NM_173564)	promoter-TSS (NM_173564)	-548	NM_173564	222950	Hs.320086	NM_173564	ENSG00000166924	NYAP1	C7orf51	neuronal tyrosine phosphorylated phosphoinositide-3-kinase adaptor 1	protein-coding
1166	7505-01-01	chr5	145214793	145215172	+	1000	NA	promoter-TSS (NM_138492)	promoter-TSS (NM_138492)	-50	NM_205846	153768	Hs.314261	NM_138492	ENSG00000186314	PRELID2	-	PRELI domain containing 2	protein-coding
1174	8580-01-01	chr19	41770185	41770564	+	1000	NA	promoter-TSS (NM_001321211)	promoter-TSS (NM_001321211)	110	NM_001321208	11100	Hs.155218	NM_007040	ENSG00000105323	HNRNPUL1	E1B-AP5|E1BAP5|HNRPUL1	heterogeneous nuclear ribonucleoprotein U like 1	protein-coding
1175	8774-01-01	chr7	66146685	66147064	+	1000	NA	promoter-TSS (NR_104676)	promoter-TSS (NR_104676)	-204	NR_104676	27342	Hs.530053	NM_014504	ENSG00000154710	RABGEF1	RABEX5|RAP1|rabex-5	RAB guanine nucleotide exchange factor 1	protein-coding
1177	5991-01-01	chr2	135675546	135675925	+	1000	NA	promoter-TSS (NR_037649)	promoter-TSS (NR_037649)	441	NR_036549	100129961	Hs.729028	NR_036549		CCNT2-AS1	-	CCNT2 antisense RNA 1	ncRNA
1179	8426-01-01	chr1	28834865	28835244	+	1000	NA	promoter-TSS (NR_004404)	promoter-TSS (NR_004404)	-16	NR_004404	26768		NR_004404		SNORA73B	105A|E1c|RNU105A|RNU17B|U17B	small nucleolar RNA, H/ACA box 73B	snoRNA
1186	8189-01-01	chr2	38603564	38603943	+	1000	NA	promoter-TSS (NM_001308076)	promoter-TSS (NM_001308076)	-81	NM_001308076	64225	Hs.594950	NM_022374	ENSG00000119787	ATL2	ARL3IP2|ARL6IP2|aip-2|atlastin2	atlastin GTPase 2	protein-coding
1187	7942-01-01	chr6	57037031	57037410	+	1000	NA	promoter-TSS (NR_110742)	promoter-TSS (NR_110742)	116	NM_004282	9532	Hs.745046	NM_004282	ENSG00000112208	BAG2	BAG-2|dJ417I1.2	BCL2 associated athanogene 2	protein-coding
1191	6852-01-01	chr8	23082145	23082524	+	1000	NA	promoter-TSS (NR_033928)	promoter-TSS (NR_033928)	346	NM_003844	8797	Hs.213467	NM_003844	ENSG00000104689	TNFRSF10A	APO2|CD261|DR4|TRAILR-1|TRAILR1	TNF receptor superfamily member 10a	protein-coding
1194	6606-01-01	chr16	87351047	87351426	+	1000	NA	promoter-TSS (NM_001195125)	promoter-TSS (NM_001195125)	121	NR_135180	101928659	Hs.667450	NR_135180	ENSG00000270006	LOC101928659	-	uncharacterized LOC101928659	ncRNA
1200	6882-01-01	chr1	71546689	71547068	+	1000	NA	promoter-TSS (NR_046217)	promoter-TSS (NR_046217)	94	NM_005455	9406	Hs.194718	NM_005455	ENSG00000132485	ZRANB2	ZIS|ZIS1|ZIS2|ZNF265	zinc finger RANBP2-type containing 2	protein-coding
1201	6259-01-01	chr7	150724408	150724787	+	1000	NA	promoter-TSS (NM_001282293)	promoter-TSS (NM_001282293)	-912	NM_007188	11194	Hs.647118	NM_007188	ENSG00000197150	ABCB8	EST328128|M-ABC1|MABC1	ATP binding cassette subfamily B member 8	protein-coding
1202	8068-01-01	chr3	195717207	195717586	+	1000	NA	promoter-TSS (NR_003264)	promoter-TSS (NR_003264)	-246	NR_003264	255812	Hs.566872	NR_003264	ENSG00000185485	SDHAP1	SDHAL1|SDHALP1	succinate dehydrogenase complex flavoprotein subunit A pseudogene 1	pseudo
1204	8808-01-01	chr5	41925191	41925570	+	1000	NA	promoter-TSS (NM_012176)	promoter-TSS (NM_012176)	24	NM_012176	26272	Hs.165575	NM_012176	ENSG00000151876	FBXO4	FBX4	F-box protein 4	protein-coding
1206	8459-01-01	chr11	46722287	46722666	+	1000	NA	promoter-TSS (NM_004308)	promoter-TSS (NM_004308)	159	NM_024741	79797	Hs.656931	NM_024741	ENSG00000175213	ZNF408	EVR6|RP72	zinc finger protein 408	protein-coding
1208	1-848	chr17	37009987	37010366	+	1000	NA	promoter-TSS (NR_002576)	promoter-TSS (NR_002576)	-123	NM_000978	9349	Hs.406300	NM_000978	ENSG00000125691	RPL23	L23|rpL17	ribosomal protein L23	protein-coding
1212	8954-01-01	chr1	6614351	6614730	+	1000	NA	promoter-TSS (NM_138697)	promoter-TSS (NM_138697)	118	NM_024654	79707	Hs.59425	NM_024654	ENSG00000162408	NOL9	Grc3|NET6	nucleolar protein 9	protein-coding
1214	8114-01-01	chr5	134734826	134735205	+	1000	NA	promoter-TSS (NM_138609)	promoter-TSS (NM_138609)	-87	NM_001040158	9555	Hs.420272	NM_004893	ENSG00000113648	H2AFY	H2A.y|H2A/y|H2AF12M|MACROH2A1.1|mH2A1|macroH2A1.2	H2A histone family member Y	protein-coding
1217	7783-01-01	chr1	32671145	32671524	+	1000	NA	promoter-TSS (NM_001160042)	promoter-TSS (NM_001160042)	98	NM_018134	55721	Hs.274356	NM_018134	ENSG00000160051	IQCC	-	IQ motif containing C	protein-coding
1219	7499-01-01	chr1	87170125	87170504	+	1000	NA	promoter-TSS (NM_001206652)	promoter-TSS (NM_001206652)	61	NM_001206651	51100	Hs.136309	NM_016009	ENSG00000097033	SH3GLB1	Bif-1|CGI-61|PPP1R70|dJ612B15.2	SH3 domain containing GRB2 like endophilin B1	protein-coding
1221	7295-01-01	chr12	57913832	57914211	+	1000	NA	promoter-TSS (NR_030346)	promoter-TSS (NR_030346)	279	NM_001195055	1649	Hs.505777	NM_004083	ENSG00000175197	DDIT3	CEBPZ|CHOP|CHOP-10|CHOP10|GADD153	DNA damage inducible transcript 3	protein-coding
1222	7504-01-01	chr3	184080641	184081020	+	1000	NA	promoter-TSS (NM_001278714)	intron (NM_001346879, intron 1 of 4)	59	NM_001278714	5437	Hs.432574	NM_006232	ENSG00000163882	POLR2H	RPABC3|RPB17|RPB8	RNA polymerase II subunit H	protein-coding
1224	8783-01-01	chr7	5632299	5632678	+	1000	NA	promoter-TSS (NM_003088)	promoter-TSS (NM_003088)	52	NM_003088	6624	Hs.118400	NM_003088	ENSG00000075618	FSCN1	FAN1|HSN|SNL|p55	fascin actin-bundling protein 1	protein-coding
1225	9023-01-01	chr7	138915901	138916280	+	1000	NA	promoter-TSS (NM_173569)	promoter-TSS (NM_173569)	-141	NM_173569	254048	Hs.153458	NM_173569	ENSG00000157741	UBN2	-	ubinuclein 2	protein-coding
1227	8912-01-01	chr15	66161400	66161779	+	1000	NA	promoter-TSS (NM_001206836)	promoter-TSS (NM_001206836)	-208	NM_001206836	8766	Hs.321541	NM_004663	ENSG00000103769	RAB11A	YL8	RAB11A, member RAS oncogene family	protein-coding
1228	1-900	chr7	92219578	92219957	+	1000	NA	promoter-TSS (NM_001288584)	promoter-TSS (NM_001288584)	-59	NR_109929	257415	Hs.18564	NM_152789	ENSG00000234545	FAM133B	-	family with sequence similarity 133 member B	protein-coding
1231	7597-01-01	chr17	79829296	79829675	+	1000	NA	promoter-TSS (NM_001185077)	promoter-TSS (NM_001185077)	-203	NM_004309	396	Hs.159161	NM_004309	ENSG00000141522	ARHGDIA	GDIA1|HEL-S-47e|NPHS8|RHOGDI|RHOGDI-1	Rho GDP dissociation inhibitor alpha	protein-coding
1233	8403-01-01	chr1	97187258	97187637	+	1000	NA	promoter-TSS (NR_125356)	promoter-TSS (NR_125356)	286	NM_001300990	58155	Hs.596061	NM_021190	ENSG00000117569	PTBP2	PTBLP|brPTB|nPTB	polypyrimidine tract binding protein 2	protein-coding
1245	7636-01-01	chr11	47429639	47430018	+	1000	NA	promoter-TSS (NM_152264)	promoter-TSS (NM_152264)	-218	NM_001128225	91252	Hs.523664	NM_152264	ENSG00000165915	SLC39A13	LZT-Hs9	solute carrier family 39 member 13	protein-coding
1248	7734-01-01	chr1	54518572	54518951	+	1000	NA	promoter-TSS (NR_039942)	promoter-TSS (NR_039942)	350	NM_001305066	9528	Hs.118947	NM_004872	ENSG00000116209	TMEM59	C1orf8|DCF1|HSPC001|PRO195|UNQ169	transmembrane protein 59	protein-coding
1251	1-775	chr1	40996899	40997278	+	1000	NA	promoter-TSS (NM_152373)	promoter-TSS (NM_152373)	-145	NM_152373	127396	Hs.524767	NM_152373	ENSG00000117010	ZNF684	-	zinc finger protein 684	protein-coding
1252	7695-01-01	chr21	34638605	34638984	+	1000	NA	promoter-TSS (NR_038974)	promoter-TSS (NR_038974)	129	NM_000628	3588	Hs.654593	NM_000628	ENSG00000243646	IL10RB	CDW210B|CRF2-4|CRFB4|D21S58|D21S66|IL-10R2	interleukin 10 receptor subunit beta	protein-coding
1253	7055-01-01	chr5	40835214	40835593	+	1000	NA	promoter-TSS (NM_000997)	promoter-TSS (NM_000997)	-16	NM_000997	6167	Hs.447582	NM_000997	ENSG00000145592	RPL37	L37	ribosomal protein L37	protein-coding
1261	1-616	chr7	129251409	129251788	+	1000	NA	promoter-TSS (NM_001293163)	promoter-TSS (NM_001293163)	55	NM_001293163	4899	Hs.654363	NM_005011	ENSG00000106459	NRF1	ALPHA-PAL	nuclear respiratory factor 1	protein-coding
1264	4881-01-01	chr19	6530887	6531266	+	1000	NA	promoter-TSS (NM_003811)	promoter-TSS (NM_003811)	66	NM_003811	8744	Hs.1524	NM_003811	ENSG00000125657	TNFSF9	4-1BB-L|CD137L|TNLG5A	tumor necrosis factor superfamily member 9	protein-coding
1268	7207-01-01	chrX	73163917	73164296	+	1000	NA	promoter-TSS (NR_024582)	promoter-TSS (NR_024582)	-53	NR_024582	554203	Hs.648316	NR_024582	ENSG00000225470	JPX	DCBALD06|ENOX|LINC00183|NCRNA00183	JPX transcript, XIST activator (non-protein coding)	ncRNA
1269	8914-01-01	chr1	47903387	47903766	+	1000	NA	promoter-TSS (NR_126355)	promoter-TSS (NR_126355)	-587	NR_126355	102724077	Hs.159718	NR_126355		LINC01389	-	long intergenic non-protein coding RNA 1389	ncRNA
1271	7894-01-01	chr6	26234927	26235306	+	1000	NA	promoter-TSS (NM_005320)	promoter-TSS (NM_005320)	100	NM_005320	3007	Hs.136857	NM_005320	ENSG00000124575	HIST1H1D	H1.3|H1D|H1F3|H1s-2	histone cluster 1 H1 family member d	protein-coding
1272	8699-01-01	chr1	10270245	10270624	+	1000	NA	promoter-TSS (NM_183416)	promoter-TSS (NM_183416)	-330	NM_015074	23095	Hs.97858	NM_015074	ENSG00000054523	KIF1B	CMT2|CMT2A|CMT2A1|HMSNII|KLP|NBLST1	kinesin family member 1B	protein-coding
1273	7187-01-01	chr8	146017435	146017814	+	1000	NA	promoter-TSS (NR_106909)	promoter-TSS (NR_106909)	150	NM_001317782	6132	Hs.178551	NM_000973	ENSG00000161016	RPL8	L8	ribosomal protein L8	protein-coding
1274	7972-01-01	chr7	129709685	129710064	+	1000	NA	promoter-TSS (NM_014997)	promoter-TSS (NM_014997)	-475	NM_014997	23008	Hs.520710	NM_014997	ENSG00000128607	KLHDC10	slim	kelch domain containing 10	protein-coding
1275	7123-01-01	chr11	75526248	75526627	+	1000	NA	promoter-TSS (NR_144531)	promoter-TSS (NR_144531)	225	NM_003369	7405	Hs.202470	NM_003369	ENSG00000198382	UVRAG	DHTX|VPS38|p63	UV radiation resistance associated	protein-coding
1276	8759-01-01	chr7	23571382	23571761	+	1000	NA	promoter-TSS (NM_001282758)	promoter-TSS (NM_001282758)	89	NM_013293	29896	Hs.445652	NM_013293	ENSG00000164548	TRA2A	AWMS1|HSU53209	transformer 2 alpha homolog	protein-coding
1279	7688-01-01	chr7	92076630	92077009	+	1000	NA	promoter-TSS (NM_021167)	promoter-TSS (NM_021167)	57	NM_021167	57798	Hs.21145	NM_021167	ENSG00000157259	GATAD1	CMD2B|ODAG|RG083M05.2	GATA zinc finger domain containing 1	protein-coding
1284	8716-01-01	chr1	228674510	228674889	+	1000	NA	promoter-TSS (NM_001010858)	promoter-TSS (NM_001010858)	-369	NM_001010858	149603	Hs.356377	NM_001010858	ENSG00000168159	RNF187	RACO-1|RACO1	ring finger protein 187	protein-coding
1288	7980-01-01	chr1	167904889	167905268	+	1000	NA	promoter-TSS (NM_001017977)	promoter-TSS (NM_001017977)	361	NR_026550	25874	Hs.517768	NM_015415	ENSG00000143158	MPC2	BRP44	mitochondrial pyruvate carrier 2	protein-coding
1300	7928-01-01	chr5	472759	473138	+	1000	NA	promoter-TSS (NR_125375)	promoter-TSS (NR_125375)	132	NR_024158	25845	Hs.719132	NR_024158	ENSG00000188242	PP7080	-	uncharacterized LOC25845	ncRNA
1301	6216-01-01	chr14	23564733	23565112	+	1000	NA	promoter-TSS (NM_001164815)	promoter-TSS (NM_001164815)	-99	NM_001164815	22985	Hs.124490	NM_014977	ENSG00000100813	ACIN1	ACINUS|ACN|fSAP152	apoptotic chromatin condensation inducer 1	protein-coding
1306	7707-01-01	chr6	26199167	26199546	+	1000	NA	promoter-TSS (NM_003522)	promoter-TSS (NM_003522)	165	NM_021065	3013	Hs.626666	NM_021065	ENSG00000196866	HIST1H2AD	H2A.3|H2A/g|H2AFG	histone cluster 1 H2A family member d	protein-coding
1310	6586-01-01	chr19	44669122	44669501	+	1000	NA	promoter-TSS (NM_016444)	promoter-TSS (NM_016444)	3	NM_016444	7769	Hs.145956	NM_015919	ENSG00000167380	ZNF226	-	zinc finger protein 226	protein-coding
1315	2799-01-01	chr1	173793762	173794141	+	1000	NA	promoter-TSS (NM_001171182)	promoter-TSS (NM_001171182)	154	NM_018122	55157	Hs.647707	NM_018122	ENSG00000117593	DARS2	ASPRS|LBSL|MT-ASPRS	aspartyl-tRNA synthetase 2, mitochondrial	protein-coding
1316	8006-01-01	chr1	36396178	36396557	+	1000	NA	promoter-TSS (NM_177422)	promoter-TSS (NM_177422)	-316	NM_024852	192669	Hs.657659	NM_024852	ENSG00000126070	AGO3	EIF2C3	argonaute 3, RISC catalytic component	protein-coding
1320	7227-01-01	chr7	72971651	72972030	+	1000	NA	promoter-TSS (NR_036682)	promoter-TSS (NR_036682)	225	NM_001197244	9275	Hs.647051	NM_001707	ENSG00000106635	BCL7B	-	BCL tumor suppressor 7B	protein-coding
1321	8087-01-01	chr6	44225002	44225381	+	1000	NA	promoter-TSS (NM_001286510)	promoter-TSS (NM_001286510)	-102	NM_001286510	347734	Hs.182885	NM_178148	ENSG00000157593	SLC35B2	PAPST1|SLL|UGTrel4	solute carrier family 35 member B2	protein-coding
1326	8017-01-01	chr9	127615130	127615509	+	1000	NA	promoter-TSS (NM_001045476)	promoter-TSS (NM_001045476)	-377	NM_001276376	401551	Hs.343383	NM_001045476	ENSG00000136918	WDR38	-	WD repeat domain 38	protein-coding
1328	8782-01-01	chr6	96969591	96969970	+	1000	NA	promoter-TSS (NM_015323)	promoter-TSS (NM_015323)	78	NM_015323	23376	Hs.149367	NM_015323	ENSG00000014123	UFL1	KIAA0776|Maxer|NLBP|RCAD	UFM1 specific ligase 1	protein-coding
1332	8127-01-01	chr11	72504783	72505162	+	1000	NA	promoter-TSS (NM_006645)	promoter-TSS (NM_006645)	-222	NM_006645	10809	Hs.188606	NM_006645	ENSG00000214530	STARD10	CGI-52|NY-CO-28|PCTP2|SDCCAG28	StAR related lipid transfer domain containing 10	protein-coding
1335	3721-01-01	chr6	31509862	31510241	+	1000	NA	promoter-TSS (NR_133674)	promoter-TSS (NR_133674)	-30	NR_133675	106478957		NR_133674	ENSG00000234006	DDX39B-AS1	-	DDX39B antisense RNA 1	ncRNA
1336	7205-01-01	chr2	85765903	85766282	+	1000	NA	promoter-TSS (NM_005911)	promoter-TSS (NM_005911)	-9	NM_005911	4144	Hs.516157	NM_005911	ENSG00000168906	MAT2A	MATA2|MATII|SAMS2	methionine adenosyltransferase 2A	protein-coding
1338	8794-01-01	chr19	39903216	39903595	+	1000	NA	promoter-TSS (NM_022835)	promoter-TSS (NM_022835)	-345	NM_022835	64857	Hs.631574	NM_022835	ENSG00000090924	PLEKHG2	ARHGEF42|CLG|LDAMD	pleckstrin homology and RhoGEF domain containing G2	protein-coding
1341	8632-01-01	chr15	65903218	65903597	+	1000	NA	promoter-TSS (NM_001301033)	promoter-TSS (NM_001301033)	79	NR_045105	81556	Hs.6686	NM_030800	ENSG00000138614	INTS14	C15orf44|VWA9	integrator complex subunit 14	protein-coding
1344	1-200	chr12	42538386	42538765	+	1000	NA	promoter-TSS (NM_001099650)	promoter-TSS (NM_001099650)	98	NM_001099650	283464	Hs.259347	NM_173601	ENSG00000151233	GXYLT1	GLT8D3	glucoside xylosyltransferase 1	protein-coding
1347	8352-01-01	chr19	7991119	7991498	+	1000	NA	promoter-TSS (NM_206833)	promoter-TSS (NM_206833)	-257	NM_206833	404217	Hs.657978	NM_206833	ENSG00000178531	CTXN1	CTXN	cortexin 1	protein-coding
1348	7761-01-01	chr11	10830104	10830483	+	1000	NA	promoter-TSS (NM_001172705)	promoter-TSS (NM_001172705)	289	NM_001042559	1982	Hs.183684	NM_001418	ENSG00000110321	EIF4G2	AAG1|DAP5|NAT1|P97	eukaryotic translation initiation factor 4 gamma 2	protein-coding
1354	7738-01-01	chr7	128470331	128470710	+	1000	NA	promoter-TSS (NM_001458)	promoter-TSS (NM_001458)	37	NM_001127487	2318	Hs.58414	NM_001458	ENSG00000128591	FLNC	ABP-280|ABP280A|ABPA|ABPL|CMH26|FLN2|MFM5|MPD4|RCM5	filamin C	protein-coding
1357	7321-01-01	chr9	135819895	135820274	+	1000	NA	promoter-TSS (NM_001162426)	promoter-TSS (NM_001162426)	-64	NM_001162426	7248	Hs.370854	NM_000368	ENSG00000165699	TSC1	LAM|TSC	tuberous sclerosis 1	protein-coding
1358	7255-01-01	chr11	118401569	118401948	+	1000	NA	promoter-TSS (NR_120574)	promoter-TSS (NR_120574)	-45	NM_001144036	84866	Hs.564188	NM_032780	ENSG00000149582	TMEM25	-	transmembrane protein 25	protein-coding
1360	8362-01-01	chr1	40367784	40368163	+	1000	NA	promoter-TSS (NM_001033081)	promoter-TSS (NM_001033081)	-286	NM_001033082	4610	Hs.437922	NM_005376	ENSG00000116990	MYCL	L-Myc|LMYC|MYCL1|bHLHe38	v-myc avian myelocytomatosis viral oncogene lung carcinoma derived homolog	protein-coding
1363	7396-01-01	chr19	4724474	4724853	+	1000	NA	promoter-TSS (NM_139159)	promoter-TSS (NM_139159)	-808	NM_139159	91039	Hs.515081	NM_139159	ENSG00000142002	DPP9	DP9|DPLP9|DPRP-2|DPRP2	dipeptidyl peptidase 9	protein-coding
1368	6529-01-01	chr16	23521670	23522049	+	1000	NA	promoter-TSS (NM_015044)	promoter-TSS (NM_015044)	-44	NM_015044	23062	Hs.460336	NM_015044	ENSG00000103365	GGA2	VEAR	golgi associated, gamma adaptin ear containing, ARF binding protein 2	protein-coding
1375	8225-01-01	chr6	33377763	33378142	+	1000	NA	promoter-TSS (NM_024165).2	promoter-TSS (NM_024165).2	-821	NM_002636	5252	Hs.166204	NM_002636	ENSG00000112511	PHF1	MTF2L2|PCL1|PHF2|TDRD19C|hPHF1	PHD finger protein 1	protein-coding
1386	8980-01-01	chr21	46493995	46494156	+	1000	NA	promoter-TSS (NM_001112)	promoter-TSS (NM_001112)	-418	NM_001160230	104	Hs.474018	NM_001112	ENSG00000197381	ADARB1	ADAR2|DRABA2|DRADA2|RED1	adenosine deaminase, RNA specific B1	protein-coding
1390	7914-01-01	chr2	179345080	179345459	+	1000	NA	promoter-TSS (NM_019091)	promoter-TSS (NM_019091)	70	NM_019091	65977	Hs.41086	NM_019091	ENSG00000116095	PLEKHA3	FAPP1	pleckstrin homology domain containing A3	protein-coding
1391	8719-01-01	chr6	114292242	114292621	+	1000	NA	promoter-TSS (NR_073443)	promoter-TSS (NR_073443)	-72	NR_033441	3066	Hs.3352	NM_001527	ENSG00000196591	HDAC2	HD2|RPD3|YAF1	histone deacetylase 2	protein-coding
1394	7062-01-01	chr17	45401078	45401457	+	1000	NA	promoter-TSS (NR_110881)	promoter-TSS (NR_110881)	0	NR_110880	102724508	Hs.661005	NR_110880	ENSG00000263293	THCAT158	-	thyroid cancer-associated transcript 158	ncRNA
1395	7673-01-01	chr7	35077377	35077756	+	1000	NA	promoter-TSS (NM_015283)	promoter-TSS (NM_015283)	87	NM_015283	23333	Hs.408623	NM_015283	ENSG00000173852	DPY19L1	-	dpy-19 like 1	protein-coding
1398	7837-01-01	chr17	7155494	7155873	+	1000	NA	promoter-TSS (NM_001143775)	promoter-TSS (NM_001143775)	163	NM_203414	23587	Hs.417029	NM_015362	ENSG00000170291	ELP5	C17orf81|DERP6|HSPC002|MST071|MSTP071	elongator acetyltransferase complex subunit 5	protein-coding
1399	6898-01-01	chr18	21082946	21083325	+	1000	NA	promoter-TSS (NM_001318707)	promoter-TSS (NM_001318707)	-299	NM_001318707	29919	Hs.464779	NM_013326	ENSG00000141452	C18orf8	HsT2591|MIC1|Mic-1	chromosome 18 open reading frame 8	protein-coding
1401	8833-01-01	chr1	20208790	20209169	+	1000	NA	promoter-TSS (NM_015207)	promoter-TSS (NM_015207)	91	NM_015207	23252	Hs.374987	NM_015207	ENSG00000169914	OTUD3	DUBA4	OTU deubiquitinase 3	protein-coding
1404	8360-01-01	chr17	54991364	54991743	+	1000	NA	promoter-TSS (NM_005082)	promoter-TSS (NM_005082)	-144	NM_005082	7706	Hs.528952	NM_005082	ENSG00000121060	TRIM25	EFP|RNF147|Z147|ZNF147	tripartite motif containing 25	protein-coding
1405	7225-01-01	chr3	46037057	46037436	+	1000	NA	promoter-TSS (NM_024513)	promoter-TSS (NM_024513)	70	NM_024513	79443	Hs.200227	NM_024513	ENSG00000163820	FYCO1	CATC2|CTRCT18|RUFY3|ZFYVE7	FYVE and coiled-coil domain containing 1	protein-coding
1408	8471-01-01	chr20	57225961	57226340	+	1000	NA	promoter-TSS (NM_003763)	promoter-TSS (NM_003763)	-159	NM_001134773	8675	Hs.307913	NM_003763	ENSG00000124222	STX16	SYN16	syntaxin 16	protein-coding
1412	6690-01-01	chr1	19577983	19578362	+	1000	NA	promoter-TSS (NM_001271427)	promoter-TSS (NM_001271427)	97	NM_016183	51154	Hs.463797	NM_016183	ENSG00000053372	MRTO4	C1orf33|MRT4|dJ657E11.4	MRT4 homolog, ribosome maturation factor	protein-coding
1416	1-1040	chr19	8942916	8943295	+	1000	NA	promoter-TSS (NM_144693)	promoter-TSS (NM_144693)	-125	NM_144693	148156	Hs.349444	NM_144693	ENSG00000167785	ZNF558	-	zinc finger protein 558	protein-coding
1417	8956-01-01	chr6	28831354	28831733	+	1000	NA	promoter-TSS (NR_033379)	promoter-TSS (NR_033379)	-89	NR_033379	401242	Hs.448285	NR_033379	ENSG00000225595	LINC01623	-	long intergenic non-protein coding RNA 1623	ncRNA
1420	7081-01-01	chr1	95699644	95700023	+	1000	NA	promoter-TSS (NR_125948)	promoter-TSS (NR_125948)	122	NR_103484	25950	Hs.483512	NM_015485	ENSG00000122481	RWDD3	RSUME	RWD domain containing 3	protein-coding
1434	8547-01-01	chr2	152266422	152266801	+	1000	NA	promoter-TSS (NM_001177665)	promoter-TSS (NM_001177665)	7	NM_001177665	55183	Hs.536537	NM_018151	ENSG00000080345	RIF1	-	replication timing regulatory factor 1	protein-coding
1438	8493-01-01	chr5	65440171	65440550	+	1000	NA	promoter-TSS (NM_139168)	promoter-TSS (NM_139168)	-303	NM_139168	140890	Hs.49367	NM_139168	ENSG00000153914	SREK1	SFRS12|SRrp508|SRrp86	splicing regulatory glutamic acid and lysine rich protein 1	protein-coding
1442	1-265	chr11	65272836	65273033	+	1000	NA	promoter-TSS (NR_144569)	promoter-TSS (NR_144569)	-654	NR_144569	109136578		NR_144569		MASCRNA	-	MALAT1-associated small cytoplasmic RNA	scRNA
1443	8231-01-01	chr6	3118242	3118621	+	1000	NA	promoter-TSS (NM_001302777)	promoter-TSS (NM_001302777)	-179	NR_026649	670	Hs.10136	NM_004332	ENSG00000137274	BPHL	BPH-RP|MCNAA|VACVASE	biphenyl hydrolase like	protein-coding
1448	6947-01-01	chr5	126366473	126366852	+	1000	NA	promoter-TSS (NM_178450)	promoter-TSS (NM_178450)	-162	NM_178450	115123	Hs.132441	NM_178450	ENSG00000173926	2017-03-03	MARCH-III|RNF173	membrane associated ring-CH-type finger 3	protein-coding
1450	8757-01-01	chr17	44270670	44270815	+	1000	NA	promoter-TSS (NM_001193466)	promoter-TSS (NM_001193466)	-197	NR_034172	644246	Hs.644600	NR_034172	ENSG00000214401	KANSL1-AS1	-	KANSL1 antisense RNA 1	ncRNA
1451	8560-01-01	chr1	224033748	224034127	+	1000	NA	promoter-TSS (NM_005426)	promoter-TSS (NM_005426)	-263	NM_001031685	7159	Hs.523968	NM_005426	ENSG00000143514	TP53BP2	53BP2|ASPP2|BBP|P53BP2|PPP1R13A	tumor protein p53 binding protein 2	protein-coding
1452	8000-01-01	chr2	85829539	85829918	+	1000	NA	promoter-TSS (NR_033179)	promoter-TSS (NR_033179)	94	NR_033179	129303	Hs.591559	NM_153342	ENSG00000168890	TMEM150A	TM6P1|TMEM150|TTN1	transmembrane protein 150A	protein-coding
1454	6568-01-01	chr16	88729197	88729576	+	1000	NA	promoter-TSS (NR_024402)	promoter-TSS (NR_024402)	171	NM_002461	4597	Hs.252457	NM_002461	ENSG00000167508	MVD	FP17780|MDDase|MPD|POROK7	mevalonate diphosphate decarboxylase	protein-coding
1457	7139-01-01	chr1	154934382	154934761	+	1000	NA	promoter-TSS (NM_138300)	promoter-TSS (NM_138300)	-313	NM_138300	90780	Hs.533597	NM_138300	ENSG00000163348	PYGO2	1190004M21Rik	pygopus family PHD finger 2	protein-coding
1462	8088-01-01	chr2	74405607	74405986	+	1000	NA	promoter-TSS (NM_001317111)	promoter-TSS (NM_001317111)	298	NM_018221	55233	Hs.602092	NM_018221	ENSG00000114978	MOB1A	C2orf6|MATS1|MOB1|MOBK1B|MOBKL1B|Mob4B	MOB kinase activator 1A	protein-coding
1463	6805-01-01	chr19	59030683	59031062	+	1000	NA	promoter-TSS (NM_032792)	promoter-TSS (NM_032792)	54	NM_032792	84878	Hs.515662	NM_032792	ENSG00000119574	ZBTB45	ZNF499	zinc finger and BTB domain containing 45	protein-coding
1466	6008-01-01	chr12	62996305	62996684	+	1000	NA	promoter-TSS (NR_029661)	promoter-TSS (NR_029661)	720	NR_121682	283416	Hs.375881	NM_175895	ENSG00000221949	LINC01465	C12orf61	long intergenic non-protein coding RNA 1465	ncRNA
1467	7197-01-01	chr8	67579919	67580298	+	1000	NA	promoter-TSS (NM_025054)	promoter-TSS (NM_025054)	321	NM_001204173	100533105	Hs.613417	NM_001204173	ENSG00000270024	C8orf44-SGK3	-	C8orf44-SGK3 readthrough	protein-coding
1470	7462-01-01	chr2	70528936	70529315	+	1000	NA	promoter-TSS (NM_032822)	promoter-TSS (NM_032822)	52	NM_001329752	84908	Hs.516077	NM_032822	ENSG00000035141	FAM136A	-	family with sequence similarity 136 member A	protein-coding
1472	7583-01-01	chr10	27443000	27443379	+	1000	NA	promoter-TSS (NR_135469)	promoter-TSS (NR_135469)	160	NM_014263	10730	Hs.74647	NM_014263	ENSG00000136758	YME1L1	FTSH|MEG4|PAMP|YME1L	YME1 like 1 ATPase	protein-coding
1473	7177-01-01	chr1	8938219	8938598	+	1000	NA	promoter-TSS (NR_038351)	promoter-TSS (NR_038351)	-486	NR_038351	100505975	Hs.429843	NR_038351	ENSG00000230679	ENO1-AS1	-	ENO1 antisense RNA 1	ncRNA
1476	8838-01-01	chr3	20081381	20081760	+	1000	NA	promoter-TSS (NM_003884)	promoter-TSS (NM_003884)	46	NM_003884	8850	Hs.533055	NM_003884	ENSG00000114166	KAT2B	CAF|P/CAF|PCAF	lysine acetyltransferase 2B	protein-coding
1477	8120-01-01	chr1	38325635	38326014	+	1000	NA	promoter-TSS (NM_005955)	promoter-TSS (NM_005955)	-532	NM_005955	4520	Hs.471991	NM_005955	ENSG00000188786	MTF1	MTF-1|ZRF	metal regulatory transcription factor 1	protein-coding
1482	8334-01-01	chr7	86781901	86782280	+	1000	NA	promoter-TSS (NR_136252)	promoter-TSS (NR_136252)	220	NM_021145	9988	Hs.196129	NM_021145	ENSG00000135164	DMTF1	DMP1|DMTF|MRUL|hDMP1	cyclin D binding myb like transcription factor 1	protein-coding
1483	7689-01-01	chr17	38804030	38804409	+	1000	NA	promoter-TSS (NM_003079)	promoter-TSS (NM_003079)	-116	NM_003079	6605	Hs.743978	NM_003079	ENSG00000073584	SMARCE1	BAF57|CSS5	SWI/SNF related, matrix associated, actin dependent regulator of chromatin, subfamily e, member 1	protein-coding
1484	7637-01-01	chr1	85667089	85667468	+	1000	NA	promoter-TSS (NM_032184)	promoter-TSS (NM_032184)	-550	NM_032184	84144	Hs.533853	NM_032184	ENSG00000097096	SYDE2	-	synapse defective Rho GTPase homolog 2	protein-coding
1485	7164-01-01	chr8	33371021	33371400	+	1000	NA	promoter-TSS (NM_025115)	promoter-TSS (NM_025115)	-500	NM_001330505	80185	Hs.77135	NM_025115	ENSG00000129696	TTI2	C8orf41|MRT39	TELO2 interacting protein 2	protein-coding
1489	7408-01-01	chr6	34855734	34856113	+	1000	NA	promoter-TSS (NM_005643)	promoter-TSS (NM_005643)	-75	NM_005643	6882	Hs.112444	NM_005643	ENSG00000064995	TAF11	MGC:15243|PRO2134|TAF2I|TAFII28	TATA-box binding protein associated factor 11	protein-coding
1490	7578-01-01	chr11	34938158	34938537	+	1000	NA	promoter-TSS (NM_015957)	promoter-TSS (NM_015957)	-389	NM_015957	51074	Hs.447794	NM_015957	ENSG00000149089	APIP	APIP2|CGI-29|CGI29|MMRP19|hAPIP	APAF1 interacting protein	protein-coding
1491	7359-01-01	chr16	24550772	24551151	+	1000	NA	promoter-TSS (NM_018703)	promoter-TSS (NM_018703)	53	NM_006910	5930	Hs.188553	NM_006910	ENSG00000122257	RBBP6	MY038|P2P-R|PACT|RBQ-1|SNAMA	RB binding protein 6, ubiquitin ligase	protein-coding
1492	7341-01-01	chr7	158622444	158622823	+	1000	NA	promoter-TSS (NM_020728)	promoter-TSS (NM_020728)	-314	NM_020728	57488	Hs.490795	NM_020728	ENSG00000117868	ESYT2	CHR2SYT|E-Syt2|FAM62B	extended synaptotagmin 2	protein-coding
1493	8736-01-01	chr19	47633964	47634343	+	1000	NA	promoter-TSS (NM_001145713)	promoter-TSS (NM_001145713)	38	NR_027280	10055	Hs.515500	NM_005500	ENSG00000142230	SAE1	AOS1|HSPC140|SUA1|UBLE1A	SUMO1 activating enzyme subunit 1	protein-coding
1494	7736-01-01	chr1	25559358	25559737	+	1000	NA	promoter-TSS (NM_015484)	promoter-TSS (NM_015484)	-534	NM_207170	25949	Hs.20013	NM_015484	ENSG00000117614	SYF2	CBPIN|NTC31|P29|fSAP29	SYF2 pre-mRNA splicing factor	protein-coding
1496	8163-01-01	chr7	156931541	156931920	+	1000	NA	promoter-TSS (NM_014671)	promoter-TSS (NM_014671)	75	NM_014671	9690	Hs.118351	NM_014671	ENSG00000009335	UBE3C	HECTH2	ubiquitin protein ligase E3C	protein-coding
1497	8039-01-01	chr7	121036234	121036613	+	1000	NA	promoter-TSS (NM_014888)	promoter-TSS (NM_014888)	-1	NM_014888	10447	Hs.434053	NM_014888	ENSG00000196937	FAM3C	GS3786|ILEI	family with sequence similarity 3 member C	protein-coding
1501	5719-01-01	chr9	140149242	140149621	+	1000	NA	promoter-TSS (NM_015456)	promoter-TSS (NM_015456)	-321	NM_015456	25920	Hs.521809	NM_015456	ENSG00000188986	NELFB	COBRA1|NELF-B	negative elongation factor complex member B	protein-coding
1502	8289-01-01	chr1	35734392	35734771	+	1000	NA	promoter-TSS (NM_005095)	promoter-TSS (NM_005095)	13	NM_005095	9202	Hs.269211	NM_005095	ENSG00000146463	ZMYM4	CDIR|MYM|ZNF198L3|ZNF262	zinc finger MYM-type containing 4	protein-coding
1505	6822-01-01	chr3	45635496	45635875	+	1000	NA	promoter-TSS (NM_014240)	promoter-TSS (NM_014240)	-638	NM_014240	8994	Hs.193370	NM_014240	ENSG00000144791	LIMD1	-	LIM domains containing 1	protein-coding
1508	8422-01-01	chr10	75531943	75532322	+	1000	NA	promoter-TSS (NM_001284194)	promoter-TSS (NM_001284194)	83	NM_001284194	170384	Hs.588854	NM_173540	ENSG00000196968	FUT11	-	fucosyltransferase 11	protein-coding
1512	7291-01-01	chr1	156252230	156252609	+	1000	NA	promoter-TSS (NR_026678)	promoter-TSS (NR_026678)	201	NM_015327	23381	Hs.516837	NM_015327	ENSG00000198952	SMG5	EST1B|LPTS-RP1|LPTSRP1|SMG-5	SMG5, nonsense mediated mRNA decay factor	protein-coding
1514	8628-01-01	chr15	66790194	66790573	+	1000	NA	promoter-TSS (NM_001329615)	promoter-TSS (NM_001329615)	-230	NM_001329615	10302	Hs.30174	NM_006049	ENSG00000174446	SNAPC5	SNAP19	small nuclear RNA activating complex polypeptide 5	protein-coding
1515	6361-01-01	chr14	51135284	51135663	+	1000	NA	promoter-TSS (NM_021818)	promoter-TSS (NM_021818)	-402	NM_021818	60485	Hs.642842	NM_021818	ENSG00000151748	SAV1	SAV|WW45|WWP4	salvador family WW domain containing protein 1	protein-coding
1517	7049-01-01	chr1	12678131	12678510	+	1000	NA	promoter-TSS (NM_004753)	promoter-TSS (NM_004753)	-583	NM_004753	9249	Hs.289347	NM_004753	ENSG00000162496	DHRS3	DD83.1|RDH17|Rsdr1|SDR1|SDR16C1|retSDR1	dehydrogenase/reductase 3	protein-coding
1521	8831-01-01	chr9	131314744	131315123	+	1000	NA	promoter-TSS (NM_001130438)	promoter-TSS (NM_001130438)	96	NM_003127	6709	Hs.372331	NM_003127	ENSG00000197694	SPTAN1	EIEE5|NEAS|SPTA2	spectrin alpha, non-erythrocytic 1	protein-coding
1522	8836-01-01	chr1	182360679	182361058	+	1000	NA	promoter-TSS (NM_001033056)	promoter-TSS (NM_001033056)	-329	NM_001033056	2752	Hs.132016	NM_002065	ENSG00000135821	GLUL	GLNS|GS|PIG43|PIG59	glutamate-ammonia ligase	protein-coding
1527	8482-01-01	chr17	61919975	61920354	+	1000	NA	promoter-TSS (NM_001330439)	promoter-TSS (NM_001330439)	187	NM_001098426	6603	Hs.250581	NM_003077	ENSG00000108604	SMARCD2	BAF60B|CRACD2|PRO2451|Rsc6p	SWI/SNF related, matrix associated, actin dependent regulator of chromatin, subfamily d, member 2	protein-coding
1534	8633-01-01	chr9	132388446	132388825	+	1000	NA	promoter-TSS (NM_001286799)	promoter-TSS (NM_001286799)	-88	NM_001286799	28989	Hs.744027	NM_014064	ENSG00000148335	NTMT1	AD-003|C9orf32|HOMT1A|METTL11A|NRMT|NRMT1|NTM1A	N-terminal Xaa-Pro-Lys N-methyltransferase 1	protein-coding
1535	7353-01-01	chr21	47878199	47878578	+	1000	NA	promoter-TSS (NM_206891)	promoter-TSS (NM_206891)	-474	NM_206889	23181	Hs.189585	NM_015151	ENSG00000160305	DIP2A	C21orf106|DIP2	disco interacting protein 2 homolog A	protein-coding
1536	8192-01-01	chr20	37063725	37064104	+	1000	NA	promoter-TSS (NR_015366)	promoter-TSS (NR_015366)	48	NR_015366	388796	Hs.400876	NR_015366	ENSG00000196756	SNHG17	-	small nucleolar RNA host gene 17	ncRNA
1539	7058-01-01	chr9	34178627	34179006	+	1000	NA	promoter-TSS (NM_016525)	promoter-TSS (NM_016525)	-187	NM_016525	51271	Hs.268963	NM_016525	ENSG00000165006	UBAP1	NAG20|UAP|UBAP|UBAP-1	ubiquitin associated protein 1	protein-coding
1541	8604-01-01	chr6	139695571	139695950	+	1000	NA	promoter-TSS (NM_006079)	promoter-TSS (NM_006079)	27	NM_006079	10370	Hs.82071	NM_006079	ENSG00000164442	CITED2	ASD8|MRG-1|MRG1|P35SRJ|VSD2	Cbp/p300 interacting transactivator with Glu/Asp rich carboxy-terminal domain 2	protein-coding
1544	8317-01-01	chr8	96281640	96282019	+	1000	NA	promoter-TSS (NM_177965)	promoter-TSS (NM_177965)	-367	NM_177965	157657	Hs.548157	NM_177965	ENSG00000156172	C8orf37	BBS21|CORD16|RP64|smalltalk	chromosome 8 open reading frame 37	protein-coding
1545	7790-01-01	chr1	6259406	6259785	+	1000	NA	promoter-TSS (NM_000983)	promoter-TSS (NM_000983)	84	NM_000983	6146	Hs.515329	NM_000983	ENSG00000116251	RPL22	EAP|HBP15|HBP15/L22|L22	ribosomal protein L22	protein-coding
1546	9039-01-01	chr5	118324055	118324195	+	1000	NA	promoter-TSS (NM_001308081)	promoter-TSS (NM_001308081)	175	NM_173666	285605	Hs.655891	NM_173666	ENSG00000169570	DTWD2	-	DTW domain containing 2	protein-coding
1549	8746-01-01	chr19	12902191	12902570	+	1000	NA	promoter-TSS (NM_002229)	promoter-TSS (NM_002229)	70	NM_002229	3726	Hs.25292	NM_002229	ENSG00000171223	JUNB	AP-1	JunB proto-oncogene, AP-1 transcription factor subunit	protein-coding
1555	8915-01-01	chr7	139044059	139044438	+	1000	NA	promoter-TSS (NM_001270643)	promoter-TSS (NM_001270643)	-344	NM_016019	51631	Hs.731488	NM_016019	ENSG00000146963	LUC7L2	CGI-59|CGI-74|LUC7B2	LUC7 like 2, pre-mRNA splicing factor	protein-coding
1558	7435-01-01	chr11	117102963	117103342	+	1000	NA	promoter-TSS (NM_207343)	promoter-TSS (NM_207343)	89	NM_004716	9159	Hs.648612	NM_004716	ENSG00000160613	PCSK7	LPC|PC7|PC8|SPC7	proprotein convertase subtilisin/kexin type 7	protein-coding
1559	6900-01-01	chr10	38265018	38265397	+	1000	NA	promoter-TSS (NR_138069)	promoter-TSS (NR_138069)	-299	NR_138069	219749	Hs.499429	NM_145011	ENSG00000175395	ZNF25	KOX19|Zfp9	zinc finger protein 25	protein-coding
1562	1-1203	chr19	14117913	14118292	+	1000	NA	promoter-TSS (NM_002918)	promoter-TSS (NM_002918)	-968	NM_002918	5989	Hs.655215	NM_002918	ENSG00000132005	RFX1	EFC|RFX	regulatory factor X1	protein-coding
1564	7301-01-01	chr19	34745149	34745528	+	1000	NA	promoter-TSS (NM_014686)	promoter-TSS (NM_014686)	-118	NM_014686	9710	Hs.330073	NM_014686	ENSG00000166398	KIAA0355	-	KIAA0355	protein-coding
1565	8607-01-01	chr17	62223316	62223695	+	1000	NA	promoter-TSS (NR_004380)	promoter-TSS (NR_004380)	67	NR_004380	692227		NR_004380	ENSG00000199753	SNORD104	U104	small nucleolar RNA, C/D box 104	snoRNA
1577	7229-01-01	chr12	124068812	124069191	+	1000	NA	promoter-TSS (NR_110049)	promoter-TSS (NR_110049)	-75	NM_006815	10959	Hs.733403	NM_006815	ENSG00000086598	TMED2	P24A|RNP24|p24|p24b1|p24beta1	transmembrane p24 trafficking protein 2	protein-coding
1579	6747-01-01	chr8	145158617	145158996	+	1000	NA	promoter-TSS (NM_032272)	promoter-TSS (NM_032272)	332	NR_038270	81858	Hs.529755	NM_030974	ENSG00000179526	SHARPIN	SIPL1	SHANK associated RH domain interactor	protein-coding
1583	1-1018	chr7	74489435	74489814	+	1000	NA	promoter-TSS (NM_001281441)	promoter-TSS (NM_001281441)	93	NM_001281441	81554	Hs.529623	NM_030798	ENSG00000274523	RCC1L	WBSCR16	RCC1 like	protein-coding
1586	8223-01-01	chr3	49066600	49066979	+	1000	NA	promoter-TSS (NM_000884)	promoter-TSS (NM_000884)	86	NM_000884	3615	Hs.654400	NM_000884	ENSG00000178035	IMPDH2	IMPD2|IMPDH-II	inosine monophosphate dehydrogenase 2	protein-coding
1587	7389-01-01	chr10	75255832	75256211	+	1000	NA	promoter-TSS (NM_001142353)	promoter-TSS (NM_001142353)	-239	NM_001142353	5532	Hs.500067	NM_021132	ENSG00000107758	PPP3CB	CALNA2|CALNB|CNA2|PP2Bbeta	protein phosphatase 3 catalytic subunit beta	protein-coding
1588	8525-01-01	chr15	64126410	64126789	+	1000	NA	promoter-TSS (NM_003922)	promoter-TSS (NM_003922)	-452	NM_003922	8925	Hs.210385	NM_003922	ENSG00000103657	HERC1	MDFPMR|p532|p619	HECT and RLD domain containing E3 ubiquitin protein ligase family member 1	protein-coding
1589	7199-01-01	chr8	125551374	125551753	+	1000	NA	promoter-TSS (NM_001317890)	promoter-TSS (NM_001317890)	220	NM_001311168	4715	Hs.15977	NM_005005	ENSG00000147684	NDUFB9	B22|CI-B22|LYRM3|UQOR22	NADH:ubiquinone oxidoreductase subunit B9	protein-coding
1596	6237-01-01	chr16	70323016	70323395	+	1000	NA	promoter-TSS (NM_001257174)	promoter-TSS (NM_001257174)	207	NM_001605	16	Hs.315137	NM_001605	ENSG00000090861	AARS	CMT2N|EIEE29	alanyl-tRNA synthetase	protein-coding
1597	7713-01-01	chr1	185125618	185125997	+	1000	NA	promoter-TSS (NM_017673)	promoter-TSS (NM_017673)	309	NM_030934	81627	Hs.107149	NM_030934	ENSG00000121486	TRMT1L	C1orf25|MST070|MSTP070|TRM1L|bG120K12.3	tRNA methyltransferase 1 like	protein-coding
1599	8455-01-01	chr3	47844295	47844674	+	1000	NA	promoter-TSS (NR_075079)	promoter-TSS (NR_075079)	85	NR_075079	22907	Hs.517948	NM_014966	ENSG00000132153	DHX30	DDX30|RETCOR	DExH-box helicase 30	protein-coding
1600	8351-01-01	chr1	229478466	229478845	+	1000	NA	promoter-TSS (NM_145257)	promoter-TSS (NM_145257)	33	NM_145257	126731	Hs.585011	NM_145257	ENSG00000154429	CCSAP	C1orf96|CSAP	centriole, cilia and spindle associated protein	protein-coding
1601	8479-01-01	chr6	35227308	35227687	+	1000	NA	promoter-TSS (NM_001292032)	promoter-TSS (NM_001292032)	6	NM_001292032	7629	Hs.388024	NM_003427	ENSG00000065029	ZNF76	D6S229E|ZNF523|Zfp523	zinc finger protein 76	protein-coding
1604	8999-01-01	chr12	56511794	56511888	+	1000	NA	promoter-TSS (NM_001303124)	promoter-TSS (NM_001303124)	-163	NM_032786	84872	Hs.632706	NM_032786	ENSG00000135482	ZC3H10	ZC3HDC10	zinc finger CCCH-type containing 10	protein-coding
1605	7601-01-01	chr15	44092767	44093146	+	1000	NA	promoter-TSS (NM_001258031)	promoter-TSS (NM_001258031)	337	NM_001199885	25764	Hs.730672	NM_016400	ENSG00000242028	HYPK	C15orf63|HSPC136	huntingtin interacting protein K	protein-coding
1606	7427-01-01	chr14	31889523	31889902	+	1000	NA	promoter-TSS (NR_110045)	promoter-TSS (NR_110045)	76	NM_015473	25938	Hs.744979	NM_015473	ENSG00000129493	HEATR5A	C14orf125	HEAT repeat containing 5A	protein-coding
1608	8676-01-01	chr19	19431564	19431943	+	1000	NA	promoter-TSS (NM_172231)	promoter-TSS (NM_172231)	123	NM_015329	23383	Hs.654939	NM_015329	ENSG00000129933	MAU2	KIAA0892|MAU2L|SCC4|mau-2	MAU2 sister chromatid cohesion factor	protein-coding
1609	7563-01-01	chr1	28908129	28908508	+	1000	NA	promoter-TSS (NR_024127)	promoter-TSS (NR_024127)	48	NR_024127	85028	Hs.632377	NM_053040	ENSG00000197989	SNHG12	ASLNC04080|C1orf79|LINC00100|NCRNA00100	small nucleolar RNA host gene 12	ncRNA
1610	7758-01-01	chr4	38665661	38666040	+	1000	NA	promoter-TSS (NM_016531)	promoter-TSS (NM_016531)	60	NM_016531	51274	Hs.298658	NM_016531	ENSG00000109787	KLF3	BKLF	Kruppel like factor 3	protein-coding
1616	8051-01-01	chr6	26537645	26538024	+	1000	NA	promoter-TSS (NM_006353)	promoter-TSS (NM_006353)	-738	NM_006353	10473	Hs.236774	NM_006353	ENSG00000182952	HMGN4	HMG17L3|NHC	high mobility group nucleosomal binding domain 4	protein-coding
1623	7212-01-01	chr1	11724054	11724433	+	1000	NA	promoter-TSS (NM_018438)	promoter-TSS (NM_018438)	93	NM_018438	26270	Hs.464419	NM_018438	ENSG00000116663	FBXO6	FBG2|FBS2|FBX6|Fbx6b	F-box protein 6	protein-coding
1625	7039-01-01	chr1	78445003	78445382	+	1000	NA	promoter-TSS (NR_130152)	promoter-TSS (NR_130152)	-303	NR_130152	8880	Hs.567380	NM_003902	ENSG00000162613	FUBP1	FBP|FUBP|hDH V	far upstream element binding protein 1	protein-coding
1626	6039-01-01	chr5	162886864	162887243	+	1000	NA	promoter-TSS (NM_001142557)	promoter-TSS (NM_001142557)	107	NR_138426	134492	Hs.140443	NM_145266	ENSG00000170584	NUDCD2	NudCL2	NudC domain containing 2	protein-coding
1628	7634-01-01	chr2	176046174	176046553	+	1000	NA	promoter-TSS (NM_001002258)	promoter-TSS (NM_001002258)	28	NM_001002258	518	Hs.429	NM_001689	ENSG00000154518	ATP5G3	P3	ATP synthase, H+ transporting, mitochondrial Fo complex subunit C3 (subunit 9)	protein-coding
1629	7001-01-01	chr11	17410657	17411036	+	1000	NA	promoter-TSS (NM_001166290)	promoter-TSS (NM_001166290)	32	NM_001166290	3767	Hs.248141	NM_000525	ENSG00000187486	KCNJ11	BIR|HHF2|IKATP|KIR6.2|MODY13|PHHI|TNDM3	potassium voltage-gated channel subfamily J member 11	protein-coding
1631	7369-01-01	chr7	45025993	45026372	+	1000	NA	promoter-TSS (NR_003697)	promoter-TSS (NR_003697)	77	NR_003697	285958	Hs.25892	NR_003697	ENSG00000232956	SNHG15	C7orf40|Linc-Myo1g|MYO1GUT	small nucleolar RNA host gene 15	ncRNA
1633	8855-01-01	chr6	28863805	28864184	+	1000	NA	promoter-TSS (NR_104117).6	promoter-TSS (NR_104117).6	-313	NR_104117	414760	Hs.211005	NR_104117	ENSG00000224157	HCG14	dJ111M5.4	HLA complex group 14 (non-protein coding)	ncRNA
1635	7412-01-01	chr9	140473291	140473670	+	1000	NA	promoter-TSS (NM_001346389)	promoter-TSS (NM_001346389)	-93	NM_001346385	92715	Hs.292570	NM_138778	ENSG00000148399	DPH7	C9orf112|RRT2|WDR85	diphthamide biosynthesis 7	protein-coding
1637	7398-01-01	chr3	14988719	14989098	+	1000	NA	promoter-TSS (NM_001291694)	promoter-TSS (NM_001291694)	104	NR_046253	100505641	Hs.517821	NR_046251	ENSG00000225733	FGD5-AS1	-	FGD5 antisense RNA 1	ncRNA
1639	8326-01-01	chr19	4723837	4724216	+	1000	NA	promoter-TSS (NM_139159)	promoter-TSS (NM_139159)	-171	NM_139159	91039	Hs.515081	NM_139159	ENSG00000142002	DPP9	DP9|DPLP9|DPRP-2|DPRP2	dipeptidyl peptidase 9	protein-coding
1640	8711-01-01	chr10	75910300	75910679	+	1000	NA	promoter-TSS (NM_001320264)	promoter-TSS (NM_001320264)	60	NM_001320264	26985	Hs.500104	NM_012095	ENSG00000185009	AP3M1	-	adaptor related protein complex 3 mu 1 subunit	protein-coding
1641	7856-01-01	chr1	40505701	40506080	+	1000	NA	promoter-TSS (NM_001105530)	promoter-TSS (NM_001105530)	-365	NM_001330502	10487	Hs.370581	NM_006367	ENSG00000131236	CAP1	CAP|CAP1-PEN	adenylate cyclase associated protein 1	protein-coding
1643	7155-01-01	chr17	43209075	43209454	+	1000	NA	promoter-TSS (NM_001321353)	promoter-TSS (NM_001321353)	636	NM_133373	113026	Hs.380094	NM_133373	ENSG00000161714	PLCD3	PLC-delta-3	phospholipase C delta 3	protein-coding
1645	6920-01-01	chr4	100871133	100871512	+	1000	NA	promoter-TSS (NR_125923)	promoter-TSS (NR_125923)	190	NM_002106	3015	Hs.119192	NM_002106	ENSG00000164032	H2AFZ	H2A.Z-1|H2A.z|H2A/z|H2AZ	H2A histone family member Z	protein-coding
1646	7260-01-01	chr8	61428968	61429347	+	1000	NA	promoter-TSS (NM_002865)	promoter-TSS (NM_002865)	-312	NM_001242644	5862	Hs.369017	NM_002865	ENSG00000104388	RAB2A	LHX|RAB2	RAB2A, member RAS oncogene family	protein-coding
1647	8683-01-01	chr2	102685784	102686163	+	1000	NA	promoter-TSS (NM_001288706)	promoter-TSS (NM_001288706)	-863	NM_001320978	3554	Hs.701982	NM_000877	ENSG00000115594	IL1R1	CD121A|D2S1473|IL-1R-alpha|IL1R|IL1RA|P80	interleukin 1 receptor type 1	protein-coding
1650	8660-01-01	chr3	141944173	141944552	+	1000	NA	promoter-TSS (NM_001039547)	promoter-TSS (NM_001039547)	87	NM_001039547	256356	Hs.135904	NM_152776	ENSG00000175066	GK5	-	glycerol kinase 5 (putative)	protein-coding
1652	9037-01-01	chr7	131012500	131012879	+	1000	NA	promoter-TSS (NM_013255)	promoter-TSS (NM_013255)	94	NM_013255	4289	Hs.44693	NM_013255	ENSG00000128585	MKLN1	TWA2	muskelin 1	protein-coding
1653	7523-01-01	chr1	222885843	222886222	+	1000	NA	promoter-TSS (NM_022831)	promoter-TSS (NM_022831)	137	NM_001288579	148362	Hs.534965	NM_144695	ENSG00000162819	BROX	C1orf58	BRO1 domain and CAAX motif containing	protein-coding
1656	7781-01-01	chr2	9144105	9144484	+	1000	NA	promoter-TSS (NM_001321265)	promoter-TSS (NM_001321265)	-415	NM_138799	129642	Hs.467634	NM_138799	ENSG00000143797	MBOAT2	LPAAT|LPCAT4|LPEAT|LPLAT 2|OACT2	membrane bound O-acyltransferase domain containing 2	protein-coding
1663	8349-01-01	chr1	162531382	162531761	+	1000	NA	promoter-TSS (NM_001324113)	promoter-TSS (NM_001324113)	-118	NM_001324114	6675	Hs.492859	NM_003115	ENSG00000117143	UAP1	AGX|AGX1|AGX2|SPAG2	UDP-N-acetylglucosamine pyrophosphorylase 1	protein-coding
1666	8030-01-01	chr17	8089592	8089971	+	1000	NA	promoter-TSS (NR_039746)	promoter-TSS (NR_039746)	-482	NR_039746	100616406		NR_039746	ENSG00000283160	MIR4521	mir-4521	microRNA 4521	ncRNA
1667	7221-01-01	chr6	30312814	30313193	+	1000	NA	promoter-TSS (NM_001199120)	promoter-TSS (NM_001199120)	97	NM_024839	79897	Hs.183232	NM_024839	ENSG00000241370	RPP21	C6orf135|CAT60	ribonuclease P/MRP subunit p21	protein-coding
1668	8552-01-01	chr1	1167036	1167415	+	1000	NA	promoter-TSS (NM_080605)	promoter-TSS (NM_080605)	222	NM_016176	51150	Hs.42806	NM_016176	ENSG00000078808	SDF4	Cab45|SDF-4	stromal cell derived factor 4	protein-coding
1676	7195-01-01	chr19	41903424	41903803	+	1000	NA	promoter-TSS (NM_001164783)	promoter-TSS (NM_001164783)	-81	NM_001164783	593	Hs.433307	NM_000709	ENSG00000248098	BCKDHA	BCKDE1A|MSU|MSUD1|OVD1A	branched chain keto acid dehydrogenase E1, alpha polypeptide	protein-coding
1682	9015-01-01	chr7	129251208	129251587	+	1000	NA	promoter-TSS (NM_001293163)	promoter-TSS (NM_001293163)	-146	NM_001293164	4899	Hs.654363	NM_005011	ENSG00000106459	NRF1	ALPHA-PAL	nuclear respiratory factor 1	protein-coding
1685	1-1185	chr12	92539908	92540287	+	1000	NA	promoter-TSS (NM_001731)	promoter-TSS (NM_001731)	236	NR_135037	101928617	Hs.434392	NR_135036		LOC101928617	-	uncharacterized LOC101928617	ncRNA
1686	1-737	chr1	173793972	173794351	+	1000	NA	promoter-TSS (NM_001171182)	promoter-TSS (NM_001171182)	364	NM_018122	55157	Hs.647707	NM_018122	ENSG00000117593	DARS2	ASPRS|LBSL|MT-ASPRS	aspartyl-tRNA synthetase 2, mitochondrial	protein-coding
1693	8490-01-01	chr14	92588242	92588621	+	1000	NA	promoter-TSS (NM_004545)	promoter-TSS (NM_004545)	115	NM_001322272	53981	Hs.657632	NM_017437	ENSG00000165934	CPSF2	CPSF100	cleavage and polyadenylation specific factor 2	protein-coding
1695	8563-01-01	chr6	150039129	150039508	+	1000	NA	promoter-TSS (NM_001270519)	promoter-TSS (NM_001270519)	74	NM_004690	9113	Hs.549084	NM_004690	ENSG00000131023	LATS1	WARTS|wts	large tumor suppressor kinase 1	protein-coding
1697	8291-01-01	chr12	120638573	120638952	+	1000	NA	promoter-TSS (NR_038924)	promoter-TSS (NR_038924)	252	NM_001002	6175	Hs.546285	NM_001002	ENSG00000089157	RPLP0	L10E|LP0|P0|PRLP0|RPP0	ribosomal protein lateral stalk subunit P0	protein-coding
1699	7077-01-01	chr5	75698881	75699260	+	1000	NA	promoter-TSS (NM_006633)	promoter-TSS (NM_006633)	-10	NM_006633	10788	Hs.291030	NM_006633	ENSG00000145703	IQGAP2	-	IQ motif containing GTPase activating protein 2	protein-coding
1700	7668-01-01	chr1	161135573	161135952	+	1000	NA	promoter-TSS (NM_000309)	promoter-TSS (NM_000309)	-419	NM_000309	5498	Hs.517373	NM_000309	ENSG00000143224	PPOX	PPO|V290M|VP	protoporphyrinogen oxidase	protein-coding
1704	7571-01-01	chr11	32456029	32456408	+	1000	NA	promoter-TSS (NR_120549)	promoter-TSS (NR_120549)	-846	NR_120548	51352	Hs.567499	NM_015855	ENSG00000183242	WT1-AS	WIT-1|WIT1|WT1-AS1|WT1AS	WT1 antisense RNA	ncRNA
1708	7238-01-01	chr7	99277394	99277773	+	1000	NA	promoter-TSS (NR_033807)	promoter-TSS (NR_033807)	66	NM_001291830	1577	Hs.571258	NM_000777	ENSG00000106258	CYP3A5	CP35|CYPIIIA5|P450PCN3|PCN3	cytochrome P450 family 3 subfamily A member 5	protein-coding
1711	8698-01-01	chr8	146052158	146052537	+	1000	NA	promoter-TSS (NM_001282797)	promoter-TSS (NM_001282797)	-556	NM_003416	7553	Hs.493218	NM_003416	ENSG00000147789	ZNF7	HF.16|KOX4|zf30	zinc finger protein 7	protein-coding
1712	7276-01-01	chr3	142314975	142315354	+	1000	NA	promoter-TSS (NM_001145319)	promoter-TSS (NM_001145319)	-65	NM_001145319	5357	Hs.203637	NM_002670	ENSG00000120756	PLS1	-	plastin 1	protein-coding
1714	7963-01-01	chr16	69795898	69796277	+	1000	NA	promoter-TSS (NM_001270455)	promoter-TSS (NM_001270455)	-100	NM_007014	11060	Hs.408458	NM_007014	ENSG00000198373	WWP2	AIP2|WWp2-like	WW domain containing E3 ubiquitin protein ligase 2	protein-coding
1718	8588-01-01	chr2	32235806	32236185	+	1000	NA	promoter-TSS (NR_126032)	promoter-TSS (NR_126032)	126	NR_126034	51072	Hs.444969	NM_015955	ENSG00000162959	MEMO1	C2orf4|CGI-27|MEMO|NS5ATP7	mediator of cell motility 1	protein-coding
1722	7516-01-01	chr1	28655102	28655481	+	1000	NA	promoter-TSS (NM_001127350)	promoter-TSS (NM_001127350)	-222	NM_001127350	54797	Hs.479911	NM_017638	ENSG00000130772	MED18	p28b	mediator complex subunit 18	protein-coding
1724	7822-01-01	chr6	27343204	27343583	+	1000	NA	promoter-TSS (NR_024553)	promoter-TSS (NR_024553)	-240	NR_024553	7754	Hs.8198	NR_002722		ZNF204P	ZNF184-Lp|ZNF204|ZNF315P|b24o18.1	zinc finger protein 204, pseudogene	pseudo
1727	8508-01-01	chr1	46598059	46598438	+	1000	NA	promoter-TSS (NM_001328650)	promoter-TSS (NM_001328650)	132	NM_001328652	8503	Hs.655387	NM_003629	ENSG00000117461	PIK3R3	p55|p55-GAMMA|p55PIK	phosphoinositide-3-kinase regulatory subunit 3	protein-coding
1728	8828-01-01	chr2	160568947	160569326	+	1000	NA	promoter-TSS (NR_110586)	promoter-TSS (NR_110586)	168	NM_001282806	64844	Hs.529272	NM_022826	ENSG00000136536	2017-03-07	AXO|AXOT|MARCH-VII|RNF177	membrane associated ring-CH-type finger 7	protein-coding
1729	8277-01-01	chr19	50321221	50321600	+	1000	NA	promoter-TSS (NM_030973)	promoter-TSS (NM_030973)	-126	NM_030973	81857	Hs.656639	NM_030973	ENSG00000104973	MED25	ACID1|ARC92|BVSYS|CMT2B2|P78|PTOV2|TCBAP0758	mediator complex subunit 25	protein-coding
1730	7454-01-01	chr11	9481886	9482265	+	1000	NA	promoter-TSS (NM_001282656)	promoter-TSS (NM_001282656)	170	NR_036539	644656	Hs.597846	NR_036539	ENSG00000268403	LOC644656	-	uncharacterized LOC644656	ncRNA
1732	1-483	chr7	87849335	87849714	+	1000	NA	promoter-TSS (NM_003130)	promoter-TSS (NM_003130)	-125	NM_001256891	6717	Hs.489040	NM_003130	ENSG00000075142	SRI	CP-22|CP22|SCN|V19	sorcin	protein-coding
1734	7514-01-01	chr10	32635785	32636164	+	1000	NA	promoter-TSS (NM_001272019)	promoter-TSS (NM_001272019)	2	NM_001272019	80314	Hs.167805	NM_025209	ENSG00000120616	EPC1	Epl1	enhancer of polycomb homolog 1	protein-coding
1735	7983-01-01	chr1	1677737	1678116	+	1000	NA	promoter-TSS (NM_001199787)	promoter-TSS (NM_001199787)	-488	NM_001199787	9906	Hs.655255	NM_182838	ENSG00000215790	SLC35E2	-	solute carrier family 35 member E2	protein-coding
1739	8266-01-01	chr6	37786851	37787230	+	1000	NA	promoter-TSS (NM_021943)	promoter-TSS (NM_021943)	-267	NM_021943	60685	Hs.36959	NM_021943	ENSG00000156639	ZFAND3	TEX27	zinc finger AN1-type containing 3	protein-coding
1742	7419-01-01	chr11	9594647	9595026	+	1000	NA	promoter-TSS (NM_003390)	promoter-TSS (NM_003390)	-392	NM_003390	7465	Hs.249441	NM_003390	ENSG00000166483	WEE1	WEE1A|WEE1hu	WEE1 G2 checkpoint kinase	protein-coding
1743	1-1084	chr8	56986978	56987357	+	1000	NA	promoter-TSS (NM_001023)	promoter-TSS (NM_001023)	-27	NM_001023	6224	Hs.8102	NM_001023	ENSG00000008988	RPS20	S20	ribosomal protein S20	protein-coding
1747	7322-01-01	chr6	27806329	27806708	+	1000	NA	promoter-TSS (NM_003520)	promoter-TSS (NM_003520)	78	NM_003520	8341	Hs.534368	NM_003520	ENSG00000233822	HIST1H2BN	H2B/d|H2BFD	histone cluster 1 H2B family member n	protein-coding
1748	6090-01-01	chr17	39844360	39844739	+	1000	NA	promoter-TSS (NM_005801)	promoter-TSS (NM_005801)	-578	NM_005801	10209	Hs.150580	NM_005801	ENSG00000173812	EIF1	A121|EIF-1|EIF1A|ISO1|SUI1	eukaryotic translation initiation factor 1	protein-coding
1749	8183-01-01	chr6	33175946	33176325	+	1000	NA	promoter-TSS (NM_002931).5	promoter-TSS (NM_002931).5	-151	NM_002931	6015	Hs.631989	NM_002931	ENSG00000204227	RING1	RING1A|RNF1	ring finger protein 1	protein-coding
1754	7044-01-01	chr10	79789426	79789805	+	1000	NA	promoter-TSS (NM_007055)	promoter-TSS (NM_007055)	-317	NM_007055	11128	Hs.436896	NM_007055	ENSG00000148606	POLR3A	ADDH|HLD7|RPC1|RPC155|hRPC155	RNA polymerase III subunit A	protein-coding
1756	8066-01-01	chr10	75541454	75541833	+	1000	NA	promoter-TSS (NM_203298)	promoter-TSS (NM_203298)	-165	NM_203298	118487	Hs.181174	NM_203298	ENSG00000172586	CHCHD1	C10orf34|C2360|MRP-S37	coiled-coil-helix-coiled-coil-helix domain containing 1	protein-coding
1757	7402-01-01	chr15	73076090	73076469	+	1000	NA	promoter-TSS (NM_031284)	promoter-TSS (NM_031284)	-153	NM_031284	83440	Hs.562587	NM_031284	ENSG00000159322	ADPGK	2610017G09Rik|ADP-GK	ADP dependent glucokinase	protein-coding
1758	6883-01-01	chr1	110527228	110527607	+	1000	NA	promoter-TSS (NM_006621)	promoter-TSS (NM_006621)	30	NM_001242673	10768	Hs.743973	NM_006621	ENSG00000168710	AHCYL1	DCAL|IRBIT|PPP1R78|PRO0233|XPVKONA	adenosylhomocysteinase like 1	protein-coding
1759	7602-01-01	chr21	38738104	38738483	+	1000	NA	promoter-TSS (NM_001347721)	promoter-TSS (NM_001347721)	108	NM_001347722	1859	Hs.368240	NM_001396	ENSG00000157540	DYRK1A	DYRK|DYRK1|HP86|MNB|MNBH|MRD7	dual specificity tyrosine phosphorylation regulated kinase 1A	protein-coding
1763	8287-01-01	chr22	19279380	19279759	+	1000	NA	promoter-TSS (NM_001835)	promoter-TSS (NM_001835)	-330	NM_007098	8218	Hs.368266	NM_001835	ENSG00000070371	CLTCL1	CHC22|CLH22|CLTCL|CLTD	clathrin heavy chain like 1	protein-coding
1764	8971-01-01	chr1	149514082	149514282	+	1000	NA	promoter-TSS (NR_104086).2	promoter-TSS (NR_104086).2	74	NR_104086	101954277		NR_104086	ENSG00000275538	RNVU1-19	RNU1-126|RNU1-147|RNVU1-13|vU1.13|vU1.19	RNA, variant U1 small nuclear 19	snRNA
1766	7107-01-01	chr11	66383531	66383910	+	1000	NA	promoter-TSS (NM_001198837)	promoter-TSS (NM_001198837)	-333	NM_001198846	100526737	Hs.523822	NM_001198845	ENSG00000248643	RBM14-RBM4	COAZ	RBM14-RBM4 readthrough	protein-coding
1767	6982-01-01	chr17	16284560	16284939	+	1000	NA	promoter-TSS (NM_001281718)	promoter-TSS (NM_001281718)	-30	NM_001281717	7314	Hs.356190	NM_018955	ENSG00000170315	UBB	HEL-S-50	ubiquitin B	protein-coding
1768	8270-01-01	chr8	95731887	95732266	+	1000	NA	promoter-TSS (NM_181787)	promoter-TSS (NM_181787)	-27	NM_181787	286148	Hs.567828	NM_181787	ENSG00000156162	DPY19L4	-	dpy-19 like 4 (C. elegans)	protein-coding
1772	7157-01-01	chr10	74857040	74857419	+	1000	NA	promoter-TSS (NM_001142595)	promoter-TSS (NM_001142595)	-497	NM_001142596	5033	Hs.500047	NM_000917	ENSG00000122884	P4HA1	P4HA	prolyl 4-hydroxylase subunit alpha 1	protein-coding
1774	8858-01-01	chr6	26123219	26123598	+	1000	NA	promoter-TSS (NM_003512)	promoter-TSS (NM_003512)	724	NM_003526	8347	Hs.658713	NM_003526	ENSG00000180596	HIST1H2BC	H2B.1|H2B/l|H2BFL|dJ221C16.3	histone cluster 1 H2B family member c	protein-coding
1775	8597-01-01	chr20	3800798	3801177	+	1000	NA	promoter-TSS (NM_018347)	promoter-TSS (NM_018347)	-184	NM_018347	55317	Hs.104806	NM_018347	ENSG00000125843	AP5S1	C20orf29	adaptor related protein complex 5 sigma 1 subunit	protein-coding
1776	8074-01-01	chr5	73980863	73981242	+	1000	NA	promoter-TSS (NM_000521)	promoter-TSS (NM_000521)	83	NM_000521	3074	Hs.69293	NM_000521	ENSG00000049860	HEXB	ENC-1AS|HEL-248|HEL-S-111	hexosaminidase subunit beta	protein-coding
1782	1-586	chr12	53715321	53715700	+	1000	NA	promoter-TSS (NM_001173466)	promoter-TSS (NM_001173466)	-98	NM_015665	8086	Hs.369144	NM_015665	ENSG00000094914	AAAS	AAA|AAASb|ADRACALA|ADRACALIN|ALADIN|GL003	aladin WD repeat nucleoporin	protein-coding
1784	7720-01-01	chr2	26467230	26467609	+	1000	NA	promoter-TSS (NM_001281513)	promoter-TSS (NM_001281513)	175	NM_000182	3030	Hs.516032	NM_000182	ENSG00000084754	HADHA	ECHA|GBP|HADH|LCEH|LCHAD|MTPA|TP-ALPHA	hydroxyacyl-CoA dehydrogenase/3-ketoacyl-CoA thiolase/enoyl-CoA hydratase (trifunctional protein), alpha subunit	protein-coding
1794	6761-01-01	chr19	3500580	3500959	+	1000	NA	promoter-TSS (NM_031304)	promoter-TSS (NM_031304)	-148	NM_031304	83475	Hs.515064	NM_031304	ENSG00000129932	DOHH	HLRC1|hDOHH	deoxyhypusine hydroxylase/monooxygenase	protein-coding
1797	6478-01-01	chr21	45284157	45284536	+	1000	NA	promoter-TSS (NM_020132)	promoter-TSS (NM_020132)	-770	NM_020132	56894	Hs.248785	NM_020132	ENSG00000160216	AGPAT3	LPAAT-GAMMA1|LPAAT3	1-acylglycerol-3-phosphate O-acyltransferase 3	protein-coding
1798	7821-01-01	chr2	198380639	198381018	+	1000	NA	promoter-TSS (NM_001100819)	promoter-TSS (NM_001100819)	61	NM_015387	25843	Hs.633165	NM_015387	ENSG00000115540	MOB4	2C4D|CGI-95|MOB1|MOB3|MOBKL3|PHOCN|PREI3	MOB family member 4, phocein	protein-coding
1804	1-1080	chr12	92540181	92540560	+	1000	NA	promoter-TSS (NM_001731)	promoter-TSS (NM_001731)	509	NR_135037	101928617	Hs.434392	NR_135036		LOC101928617	-	uncharacterized LOC101928617	ncRNA
1806	8027-01-01	chr17	73851876	73852255	+	1000	NA	promoter-TSS (NM_012478)	promoter-TSS (NM_012478)	-172	NM_001330499	23558	Hs.514489	NM_012478	ENSG00000132471	WBP2	GRAMD6|WBP-2	WW domain binding protein 2	protein-coding
1808	7777-01-01	chr1	54872120	54872499	+	1000	NA	promoter-TSS (NM_145716)	promoter-TSS (NM_145716)	-241	NM_145716	23648	Hs.476706	NM_018070	ENSG00000157216	SSBP3	CSDP|SSDP|SSDP1	single stranded DNA binding protein 3	protein-coding
1811	8428-01-01	chr11	57335374	57335753	+	1000	NA	promoter-TSS (NM_004223)	promoter-TSS (NM_004223)	240	NM_198183	9246	Hs.425777	NM_004223	ENSG00000156587	UBE2L6	RIG-B|UBCH8	ubiquitin conjugating enzyme E2 L6	protein-coding
1815	9009-01-01	chr8	144898047	144898225	+	1000	NA	promoter-TSS (NM_182706)	promoter-TSS (NM_182706)	-587	NM_015356	23513	Hs.436329	NM_015356	ENSG00000180900	SCRIB	CRIB1|SCRB1|SCRIB1|Vartul	scribbled planar cell polarity protein	protein-coding
1819	7890-01-01	chr1	226187100	226187479	+	1000	NA	promoter-TSS (NM_152608)	promoter-TSS (NM_152608)	-223	NM_152608	163859	Hs.520192	NM_152608	ENSG00000143751	SDE2	C1orf55|dJ671D7.1	SDE2 telomere maintenance homolog	protein-coding
1825	7889-01-01	chr1	3688716	3689095	+	1000	NA	promoter-TSS (NM_001288583)	promoter-TSS (NM_001288583)	-420	NM_001288583	388588	Hs.22047	NM_001163724	ENSG00000235169	SMIM1	Vel	small integral membrane protein 1 (Vel blood group)	protein-coding
1826	8965-01-01	chr15	59063410	59063789	+	1000	NA	promoter-TSS (NR_135474)	promoter-TSS (NR_135474)	38	NM_001040453	54629	Hs.591122	NM_019092	ENSG00000128923	FAM63B	-	family with sequence similarity 63 member B	protein-coding
1830	7719-01-01	chr16	3507716	3508095	+	1000	NA	promoter-TSS (NM_001317098)	promoter-TSS (NM_001317098)	-80	NM_001083600	79903	Hs.513296	NM_024845	ENSG00000122390	NAA60	HAT4|NAT15	N(alpha)-acetyltransferase 60, NatF catalytic subunit	protein-coding
1832	8530-01-01	chr11	4208179	4208558	+	1000	NA	promoter-TSS (NR_047550)	promoter-TSS (NR_047550)	-14	NR_047550	100506082	Hs.445705	NR_047550	ENSG00000254480	LOC100506082	-	uncharacterized LOC100506082	ncRNA
1834	8978-01-01	chr19	3985215	3985594	+	1000	NA	promoter-TSS (NM_001961)	promoter-TSS (NM_001961)	57	NM_001961	1938	Hs.515070	NM_001961	ENSG00000167658	EEF2	EEF-2|EF-2|EF2|SCA26	eukaryotic translation elongation factor 2	protein-coding
1839	7769-01-01	chr19	38746972	38747351	+	1000	NA	promoter-TSS (NM_033256)	promoter-TSS (NM_033256)	70	NM_033256	94274	Hs.631569	NM_033256	ENSG00000167641	PPP1R14A	CPI-17|CPI17|PPP1INL	protein phosphatase 1 regulatory inhibitor subunit 14A	protein-coding
1842	7273-01-01	chr1	11538841	11539220	+	1000	NA	promoter-TSS (NM_020780)	promoter-TSS (NM_020780)	-265	NM_020780	57540	Hs.202355	NM_020780	ENSG00000204624	DISP3	PTCHD2	dispatched RND transporter family member 3	protein-coding
1845	8751-01-01	chr6	33267183	33267562	+	1000	NA	promoter-TSS (NM_004761).3	promoter-TSS (NM_004761).3	-207	NM_001243738	5863	Hs.509622	NM_004761	ENSG00000237441	RGL2	HKE1.5|KE1.5|RAB2L	ral guanine nucleotide dissociation stimulator like 2	protein-coding
1846	7880-01-01	chr11	842277	842656	+	1000	NA	promoter-TSS (NM_003271)	promoter-TSS (NM_003271)	63	NM_021128	5441	Hs.441072	NM_021128	ENSG00000177700	POLR2L	RBP10|RPABC5|RPB10|RPB10beta|RPB7.6|hRPB7.6	RNA polymerase II subunit L	protein-coding
1847	1-614	chr1	165738844	165739223	+	1000	NA	promoter-TSS (NM_019026)	promoter-TSS (NM_019026)	867	NR_125374	100147773	Hs.633824	NR_125374		LOC100147773	-	uncharacterized LOC100147773	ncRNA
1852	1-1075	chr17	73841442	73841821	+	1000	NA	promoter-TSS (NM_199242)	promoter-TSS (NM_199242)	-833	NM_199242	201294	Hs.41045	NM_199242	ENSG00000092929	UNC13D	FHL3|HLH3|HPLH3|Munc13-4	unc-13 homolog D	protein-coding
1857	7934-01-01	chr15	83316100	83316479	+	1000	NA	promoter-TSS (NR_046096)	promoter-TSS (NR_046096)	67	NM_001288819	64506	Hs.459132	NM_030594	ENSG00000214575	CPEB1	CPE-BP1|CPEB|CPEB-1|h-CPEB|hCPEB-1	cytoplasmic polyadenylation element binding protein 1	protein-coding
1858	6469-01-01	chr4	76598307	76598686	+	1000	NA	promoter-TSS (NM_012297)	promoter-TSS (NM_012297)	-153	NM_012297	9908	Hs.303676	NM_012297	ENSG00000138757	G3BP2	-	G3BP stress granule assembly factor 2	protein-coding
1861	8150-01-01	chr3	45730250	45730629	+	1000	NA	promoter-TSS (NM_001319072)	promoter-TSS (NM_001319072)	-65	NR_033947	644714	Hs.712889	NR_033947		LIMD1-AS1	-	LIMD1 antisense RNA 1	ncRNA
1863	8624-01-01	chr5	89705115	89705494	+	1000	NA	promoter-TSS (NR_105024)	promoter-TSS (NR_105024)	299	NM_004365	1070	Hs.591767	NM_004365	ENSG00000153140	CETN3	CDC31|CEN3	centrin 3	protein-coding
1864	7281-01-01	chr10	76871284	76871663	+	1000	NA	promoter-TSS (NM_001174156)	promoter-TSS (NM_001174156)	80	NM_144660	142891	Hs.744986	NM_144660	ENSG00000156671	SAMD8	HEL-177|SMSr	sterile alpha motif domain containing 8	protein-coding
1866	8949-01-01	chr1	154934179	154934558	+	1000	NA	promoter-TSS (NM_138300)	promoter-TSS (NM_138300)	-110	NM_138300	90780	Hs.533597	NM_138300	ENSG00000163348	PYGO2	1190004M21Rik	pygopus family PHD finger 2	protein-coding
1869	8730-01-01	chr8	23145446	23145825	+	1000	NA	promoter-TSS (NM_001136108)	promoter-TSS (NM_001136108)	30	NM_001301650	203069	Hs.458644	NM_001136108	ENSG00000104679	R3HCC1	-	R3H domain and coiled-coil containing 1	protein-coding
1873	7598-01-01	chr1	212004026	212004405	+	1000	NA	promoter-TSS (NM_001320808)	promoter-TSS (NM_001320808)	-88	NR_135820	102723727	Hs.147656	NR_135818	ENSG00000229258	LOC102723727	-	uncharacterized LOC102723727	ncRNA
1879	7063-01-01	chr19	58873491	58873870	+	1000	NA	promoter-TSS (NR_136527)	promoter-TSS (NR_136527)	-312	NR_136527	105372483	Hs.616656	NR_136527	ENSG00000269054	LOC105372483	-	uncharacterized LOC105372483	ncRNA
1881	6211-01-01	chr7	148581480	148581859	+	1000	NA	promoter-TSS (NM_004456)	promoter-TSS (NM_004456)	-228	NM_004456	2146	Hs.444082	NM_004456	ENSG00000106462	EZH2	ENX-1|ENX1|EZH1|EZH2b|KMT6|KMT6A|WVS|WVS2	enhancer of zeste 2 polycomb repressive complex 2 subunit	protein-coding
1884	6868-01-01	chr5	81047228	81047607	+	1000	NA	promoter-TSS (NM_001256732)	promoter-TSS (NM_001256732)	-345	NM_001256733	23635	Hs.102735	NM_012446	ENSG00000145687	SSBP2	HSPC116|SOSS-B2	single stranded DNA binding protein 2	protein-coding
1885	8850-01-01	chr16	70285715	70286094	+	1000	NA	promoter-TSS (NM_058219)	promoter-TSS (NM_058219)	-71	NM_058219	118460	Hs.660633	NM_058219	ENSG00000223496	EXOSC6	EAP4|MTR3|Mtr3p|hMtr3p|p11	exosome component 6	protein-coding
1887	8749-01-01	chr7	91763037	91763416	+	1000	NA	promoter-TSS (NR_122109)	promoter-TSS (NR_122109)	614	NM_000786	1595	Hs.417077	NM_000786	ENSG00000001630	CYP51A1	CP51|CYP51|CYPL1|LDM|P450-14DM|P450L1	cytochrome P450 family 51 subfamily A member 1	protein-coding
1888	7134-01-01	chr1	109633039	109633418	+	1000	NA	promoter-TSS (NM_001322248)	promoter-TSS (NM_001322248)	-135	NR_136243	56900	Hs.82933	NM_020141	ENSG00000215717	TMEM167B	AD-020|C1orf119	transmembrane protein 167B	protein-coding
1890	8947-01-01	chr17	43238588	43238967	+	1000	NA	promoter-TSS (NM_001303440)	promoter-TSS (NM_001303440)	-435	NM_001303440	124790	Hs.56382	NM_144608	ENSG00000168517	HEXIM2	L3	hexamethylene bisacetamide inducible 2	protein-coding
1894	8673-01-01	chr15	85113962	85114341	+	1000	NA	promoter-TSS (NR_038273)	promoter-TSS (NR_038273)	-125	NR_003661	388165	Hs.498348	NM_207382	ENSG00000189136	UBE2Q2P1	UBE2QP1	ubiquitin conjugating enzyme E2 Q2 pseudogene 1	pseudo
1899	7529-01-01	chr9	135906059	135906438	+	1000	NA	promoter-TSS (NR_135119)	promoter-TSS (NR_135119)	186	NM_012087	9328	Hs.495417	NM_012087	ENSG00000148308	GTF3C5	TFIIIC63|TFIIICepsilon|TFiiiC2-63	general transcription factor IIIC subunit 5	protein-coding
1902	8566-01-01	chr1	1285057	1285436	+	1000	NA	promoter-TSS (NM_004421)	promoter-TSS (NM_004421)	-754	NM_004421	1855	Hs.731450	NM_004421	ENSG00000107404	DVL1	DRS2|DVL|DVL1L1|DVL1P1	dishevelled segment polarity protein 1	protein-coding
1903	7000-01-01	chr7	44530205	44530584	+	1000	NA	promoter-TSS (NM_015332)	promoter-TSS (NM_015332)	-9	NM_015332	23386	Hs.488171	NM_015332	ENSG00000015676	NUDCD3	NudCL	NudC domain containing 3	protein-coding
1904	8629-01-01	chr1	228353398	228353777	+	1000	NA	promoter-TSS (NR_103540)	promoter-TSS (NR_103540)	78	NM_001010867	200205	Hs.237017	NM_001010867	ENSG00000181873	IBA57	C1orf69|MMDS3|SPG74	IBA57 homolog, iron-sulfur cluster assembly	protein-coding
1905	8678-01-01	chr17	20946751	20947130	+	1000	NA	promoter-TSS (NM_015276)	promoter-TSS (NM_015276)	-588	NM_015276	23326	Hs.462492	NM_015276	ENSG00000124422	USP22	USP3L	ubiquitin specific peptidase 22	protein-coding
1909	7141-01-01	chr16	22217177	22217556	+	1000	NA	promoter-TSS (NM_013302)	promoter-TSS (NM_013302)	-226	NM_013302	29904	Hs.498892	NM_013302	ENSG00000103319	EEF2K	HSU93850|eEF-2K	eukaryotic elongation factor 2 kinase	protein-coding
1912	7390-01-01	chr17	16284039	16284418	+	1000	NA	promoter-TSS (NM_001281718)	promoter-TSS (NM_001281718)	117	NM_018955	7314	Hs.356190	NM_018955	ENSG00000170315	UBB	HEL-S-50	ubiquitin B	protein-coding
1913	7895-01-01	chr19	8372952	8373331	+	1000	NA	promoter-TSS (NM_001165895)	promoter-TSS (NM_001165895)	99	NM_016579	51293	Hs.558499	NM_016579	ENSG00000167775	CD320	8D6|8D6A|TCBLR	CD320 molecule	protein-coding
1914	6685-01-01	chr19	49122152	49122531	+	1000	NA	promoter-TSS (NM_020126)	promoter-TSS (NM_020126)	-207	NM_001204158	56848	Hs.528006	NM_020126	ENSG00000063176	SPHK2	SK 2|SK-2|SPK 2|SPK-2	sphingosine kinase 2	protein-coding
1915	7147-01-01	chr7	2281519	2281898	+	1000	NA	promoter-TSS (NM_198954)	promoter-TSS (NM_198954)	125	NM_013393	29960	Hs.279877	NM_013393	ENSG00000122687	MRM2	FJH1|FTSJ2|HEL97|RRMJ2	mitochondrial rRNA methyltransferase 2	protein-coding
1920	8035-01-01	chr16	58768057	58768436	+	1000	NA	promoter-TSS (NM_002080)	promoter-TSS (NM_002080)	15	NM_001286220	2806	Hs.599470	NM_002080	ENSG00000125166	GOT2	KAT4|KATIV|KYAT4|mitAAT	glutamic-oxaloacetic transaminase 2	protein-coding
1923	8399-01-01	chr11	125495442	125495821	+	1000	NA	promoter-TSS (NR_045205)	promoter-TSS (NR_045205)	312	NM_001330427	1111	Hs.24529	NM_001274	ENSG00000149554	CHEK1	CHK1	checkpoint kinase 1	protein-coding
1924	7970-01-01	chr1	119683392	119683771	+	1000	NA	promoter-TSS (NM_015836)	promoter-TSS (NM_015836)	-286	NM_015836	10352	Hs.523506	NM_015836	ENSG00000116874	WARS2	TrpRS	tryptophanyl tRNA synthetase 2, mitochondrial	protein-coding
1927	1-453	chr7	91764000	91764379	+	1000	NA	promoter-TSS (NM_001146152)	promoter-TSS (NM_001146152)	-130	NM_001146152	1595	Hs.417077	NM_000786	ENSG00000001630	CYP51A1	CP51|CYP51|CYPL1|LDM|P450-14DM|P450L1	cytochrome P450 family 51 subfamily A member 1	protein-coding
1928	8057-01-01	chr15	31618393	31618772	+	1000	NA	promoter-TSS (NM_001302461)	promoter-TSS (NM_001302461)	-476	NM_015995	51621	Hs.376443	NM_015995	ENSG00000169926	KLF13	BTEB3|FKLF2|NSLP1|RFLAT-1|RFLAT1	Kruppel like factor 13	protein-coding
1929	6138-01-01	chr17	58041808	58042187	+	1000	NA	promoter-TSS (NR_110816)	promoter-TSS (NR_110816)	120	NM_016125	51136	Hs.531701	NM_016125	ENSG00000189050	RNFT1	PTD016	ring finger protein, transmembrane 1	protein-coding
1930	8650-01-01	chr6	43139102	43139481	+	1000	NA	promoter-TSS (NM_001292001)	promoter-TSS (NM_001292001)	258	NM_003131	6722	Hs.520140	NM_003131	ENSG00000112658	SRF	MCM1	serum response factor	protein-coding
1931	8768-01-01	chr19	46009795	46010174	+	1000	NA	promoter-TSS (NM_003370)	promoter-TSS (NM_003370)	-704	NM_003370	7408	Hs.515469	NM_003370	ENSG00000125753	VASP	-	vasodilator-stimulated phosphoprotein	protein-coding
1932	8584-01-01	chr12	54674615	54674994	+	1000	NA	promoter-TSS (NM_012117)	promoter-TSS (NM_012117)	271	NR_002944	664709	Hs.534822	NR_002944		HNRNPA1P10	HNRPA1L-2	heterogeneous nuclear ribonucleoprotein A1 pseudogene 10	pseudo
1933	8375-01-01	chr17	62502118	62502497	+	1000	NA	promoter-TSS (NM_001320597)	promoter-TSS (NM_001320597)	-233	NM_001320597	1655	Hs.279806	NM_004396	ENSG00000108654	DDX5	G17P1|HLR1|HUMP68|p68	DEAD-box helicase 5	protein-coding
1934	7240-01-01	chr17	40718589	40718968	+	1000	NA	promoter-TSS (NM_198204)	promoter-TSS (NM_198204)	-300	NM_198205	6945	Hs.383019	NM_170607	ENSG00000108788	MLX	MAD7|MXD7|TCFL4|TF4|bHLHd13	MLX, MAX dimerization protein	protein-coding
1940	8578-01-01	chr6	26204770	26205149	+	1000	NA	promoter-TSS (NM_003545)	promoter-TSS (NM_003545)	86	NM_003545	8367	Hs.662174	NM_003545	ENSG00000276966	HIST1H4E	H4/j|H4FJ	histone cluster 1 H4 family member e	protein-coding
1941	8038-01-01	chr2	30454254	30454633	+	1000	NA	promoter-TSS (NM_030915)	promoter-TSS (NM_030915)	46	NM_030915	81606	Hs.567598	NM_030915	ENSG00000213626	LBH	-	limb bud and heart development	protein-coding
1943	8706-01-01	chr7	107383857	107384236	+	1000	NA	promoter-TSS (NR_024199)	promoter-TSS (NR_024199)	31	NR_144536	101927974	Hs.432792	NR_144536		LOC101927974	-	uncharacterized LOC101927974	ncRNA
1944	6773-01-01	chr7	141437814	141438193	+	1000	NA	promoter-TSS (NM_003143)	promoter-TSS (NM_003143)	27	NR_015392	285962	Hs.17589	NM_173677	ENSG00000228775	WEE2-AS1	-	WEE2 antisense RNA 1	ncRNA
1945	8764-01-01	chr16	2205003	2205382	+	1000	NA	promoter-TSS (NR_002736)	promoter-TSS (NR_002736)	-86	NR_002736	26788		NR_002736	ENSG00000206630	SNORD60	RNU60|U60	small nucleolar RNA, C/D box 60	snoRNA
1947	7740-01-01	chr11	65728697	65729076	+	1000	NA	promoter-TSS (NM_005146)	promoter-TSS (NM_005146)	-274	NM_005146	9092	Hs.502883	NM_005146	ENSG00000175467	SART1	Ara1|HOMS1|SART1259|SNRNP110|Snu66	squamous cell carcinoma antigen recognized by T-cells 1	protein-coding
1952	7542-01-01	chr6	44354773	44355152	+	1000	NA	promoter-TSS (NM_001253)	promoter-TSS (NM_001253)	-289	NM_001253	988	Hs.485471	NM_001253	ENSG00000096401	CDC5L	CDC5|CDC5-LIKE|CEF1|PCDC5RP|dJ319D22.1	cell division cycle 5 like	protein-coding
1955	8545-01-01	chr16	88851789	88852168	+	1000	NA	promoter-TSS (NM_001142864)	promoter-TSS (NM_001142864)	-350	NM_001142864	9780	Hs.377001	NM_001142864	ENSG00000103335	PIEZO1	DHS|FAM38A|LMPH3|Mib	piezo type mechanosensitive ion channel component 1	protein-coding
1968	8770-01-01	chr6	138188219	138188598	+	1000	NA	promoter-TSS (NM_001270507)	promoter-TSS (NM_001270507)	83	NM_006290	7128	Hs.211600	NM_006290	ENSG00000118503	TNFAIP3	A20|AISBL|OTUD7C|TNFA1P2	TNF alpha induced protein 3	protein-coding
1970	8370-01-01	chr10	15139265	15139644	+	1000	NA	promoter-TSS (NM_153244)	promoter-TSS (NM_153244)	-136	NM_153244	221060	Hs.567777	NM_153244		C10orf111	bA455B2.4	chromosome 10 open reading frame 111	protein-coding
1974	8064-01-01	chr19	50886958	50887337	+	1000	NA	promoter-TSS (NM_001256849)	promoter-TSS (NM_001256849)	-433	NM_001256849	5424	Hs.279413	NM_002691	ENSG00000062822	POLD1	CDC2|CRCS10|MDPL|POLD	DNA polymerase delta 1, catalytic subunit	protein-coding
1979	7544-01-01	chr1	27226895	27227274	+	1000	NA	promoter-TSS (NM_022078)	promoter-TSS (NM_022078)	-122	NM_022078	63906	Hs.10903	NM_022078	ENSG00000198746	GPATCH3	GPATC3	G-patch domain containing 3	protein-coding
1983	8812-01-01	chr21	26979757	26980136	+	1000	NA	promoter-TSS (NM_017446)	promoter-TSS (NM_017446)	-145	NM_080794	54148	Hs.420696	NM_017446	ENSG00000154719	MRPL39	C21orf92|L39mt|MRP-L5|MRPL5|MSTP003|PRED22|PRED66|RPML5	mitochondrial ribosomal protein L39	protein-coding
1985	8092-01-01	chr15	51057711	51058090	+	1000	NA	promoter-TSS (NM_032802)	promoter-TSS (NM_032802)	10	NM_032802	84888	Hs.401537	NM_032802	ENSG00000138600	SPPL2A	IMP3|PSL2	signal peptide peptidase like 2A	protein-coding
1988	7497-01-01	chr1	24285195	24285574	+	1000	NA	promoter-TSS (NM_017761)	promoter-TSS (NM_017761)	-917	NM_017761	55629	Hs.7862	NM_017761	ENSG00000189266	PNRC2	-	proline rich nuclear receptor coactivator 2	protein-coding
1989	8343-01-01	chr1	39456820	39457199	+	1000	NA	promoter-TSS (NM_024595)	promoter-TSS (NM_024595)	93	NM_024595	79647	Hs.293563	NM_024595	ENSG00000174574	AKIRIN1	C1orf108|STRF2	akirin 1	protein-coding
1991	6993-01-01	chr1	145610848	145611227	+	1000	NA	promoter-TSS (NM_001303456)	promoter-TSS (NM_001303456)	7	NM_006468	10623	Hs.515768	NM_006468	ENSG00000186141	POLR3C	RPC3|RPC62	RNA polymerase III subunit C	protein-coding
1992	9008-01-01	chr9	129622679	129622832	+	1000	NA	promoter-TSS (NM_001099270)	promoter-TSS (NM_001099270)	-189	NM_001099270	403341	Hs.177633	NM_203482	ENSG00000177125	ZBTB34	ZNF918	zinc finger and BTB domain containing 34	protein-coding
1993	7677-01-01	chr7	100271069	100271448	+	1000	NA	promoter-TSS (NM_005273)	promoter-TSS (NM_005273)	-105	NM_005273	2783	Hs.185172	NM_005273	ENSG00000172354	GNB2	-	G protein subunit beta 2	protein-coding
1994	7999-01-01	chr11	34072976	34073355	+	1000	NA	promoter-TSS (NM_203364)	promoter-TSS (NM_203364)	-65	NM_005898	4076	Hs.471818	NM_005898	ENSG00000135387	CAPRIN1	GPIAP1|GPIP137|GRIP137|M11S1|RNG105|p137GPI	cell cycle associated protein 1	protein-coding
1997	2259-01-01	chr7	139025650	139026029	+	1000	NA	promoter-TSS (NM_001244584)	promoter-TSS (NM_001244584)	-39	NM_001244584	100996928	Hs.731488	NM_001244584	ENSG00000269955	C7orf55-LUC7L2	-	C7orf55-LUC7L2 readthrough	protein-coding
1998	7244-01-01	chr12	106751413	106751792	+	1000	NA	promoter-TSS (NM_001160708)	promoter-TSS (NM_001160708)	166	NM_018082	55703	Hs.62696	NM_018082	ENSG00000013503	POLR3B	C128|HLD8|INMAP|RPC2	RNA polymerase III subunit B	protein-coding
1999	6646-01-01	chr16	2827970	2828349	+	1000	NA	promoter-TSS (NM_007108)	promoter-TSS (NM_007108)	-862	NM_007108	6923	Hs.172772	NM_007108	ENSG00000103363	ELOB	SIII|TCEB2	elongin B	protein-coding
2003	1-1097	chr1	42800352	42800731	+	1000	NA	promoter-TSS (NM_001198851)	promoter-TSS (NM_001198851)	95	NM_001198851	22887	Hs.26023	NM_014947	ENSG00000198815	FOXJ3	-	forkhead box J3	protein-coding
2005	8341-01-01	chr2	27592920	27593299	+	1000	NA	promoter-TSS (NM_001267060)	promoter-TSS (NM_001267060)	87	NM_001318966	8890	Hs.169474	NM_015636	ENSG00000115211	EIF2B4	EIF-2B|EIF2B|EIF2Bdelta	eukaryotic translation initiation factor 2B subunit delta	protein-coding
2008	8321-01-01	chr1	27021883	27022262	+	1000	NA	promoter-TSS (NM_006015)	promoter-TSS (NM_006015)	-450	NM_006015	8289	Hs.468972	NM_006015	ENSG00000117713	ARID1A	B120|BAF250|BAF250a|BM029|C1orf4|CSS2|ELD|MRD14|OSA1|P270|SMARCF1|hELD|hOSA1	AT-rich interaction domain 1A	protein-coding
2009	8680-01-01	chr11	9482622	9483001	+	1000	NA	promoter-TSS (NR_036539)	promoter-TSS (NR_036539)	299	NM_001282656	7702	Hs.523471	NM_003442	ENSG00000166478	ZNF143	SBF|STAF|pHZ-1	zinc finger protein 143	protein-coding
2010	8696-01-01	chr5	40829420	40829599	+	1000	NA	promoter-TSS (NR_037665)	promoter-TSS (NR_037665)	-265	NR_037665	100506548	Hs.80545	NR_037665		LOC100506548	-	uncharacterized LOC100506548	ncRNA
2014	1-215	chr3	155523998	155524377	+	1000	NA	promoter-TSS (NM_001308229)	promoter-TSS (NM_001308229)	-111	NM_001308229	285315	Hs.350846	NM_173657	ENSG00000174928	C3orf33	AC3-33	chromosome 3 open reading frame 33	protein-coding
2015	8383-01-01	chr1	166845501	166845880	+	1000	NA	promoter-TSS (NM_053053)	promoter-TSS (NM_053053)	-36	NM_053053	117143	Hs.435967	NM_053053	ENSG00000152382	TADA1	ADA1|HFI1|STAF42|TADA1L|hADA1	transcriptional adaptor 1	protein-coding
2017	7128-01-01	chr1	87379554	87379933	+	1000	NA	promoter-TSS (NM_001134492)	promoter-TSS (NM_001134492)	305	NM_004261	9403	Hs.362728	NM_004261	ENSG00000183291	SELENOF	2017-09-15	selenoprotein F	protein-coding
2019	1-324	chr4	39460453	39460832	+	1000	NA	promoter-TSS (NM_000661)	promoter-TSS (NM_000661)	-2	NM_001278590	11019	Hs.550502	NM_006859	ENSG00000121897	LIAS	HGCLAS|HUSSY-01|LAS|LIP1|LS|PDHLD	lipoic acid synthetase	protein-coding
2020	7248-01-01	chr16	69364258	69364637	+	1000	NA	promoter-TSS (NM_022341)	promoter-TSS (NM_022341)	51	NM_022341	64146	Hs.130849	NM_022341	ENSG00000258429	PDF	-	peptide deformylase (mitochondrial)	protein-coding
2023	8548-01-01	chr1	113615918	113616297	+	1000	NA	promoter-TSS (NR_103777)	promoter-TSS (NR_103777)	315	NM_014813	9860	Hs.448972	NM_014813	ENSG00000198799	LRIG2	LIG-2|LIG2|UFS2	leucine rich repeats and immunoglobulin like domains 2	protein-coding
2025	7015-01-01	chr5	133747321	133747700	+	1000	NA	promoter-TSS (NM_080656)	promoter-TSS (NM_080656)	88	NM_080656	91368	Hs.156506	NM_080656	ENSG00000237190	CDKN2AIPNL	-	CDKN2A interacting protein N-terminal like	protein-coding
2027	7813-01-01	chr16	2014489	2014868	+	1000	NA	promoter-TSS (NR_003142)	promoter-TSS (NR_003142)	149	NM_002952	6187	Hs.356366	NM_002952	ENSG00000140988	RPS2	LLREP3|S2	ribosomal protein S2	protein-coding
2029	8859-01-01	chr19	41222841	41223220	+	1000	NA	promoter-TSS (NM_024876)	promoter-TSS (NM_024876)	22	NM_025194	80271	Hs.515415	NM_025194	ENSG00000086544	ITPKC	IP3-3KC|IP3KC	inositol-trisphosphate 3-kinase C	protein-coding
2031	8160-01-01	chr17	35767220	35767599	+	1000	NA	promoter-TSS (NM_198834)	promoter-TSS (NM_198834)	97	NM_133439	6871	Hs.500066	NM_001488	ENSG00000276234	TADA2A	ADA2|ADA2A|KL04P|TADA2L|hADA2	transcriptional adaptor 2A	protein-coding
2033	6943-01-01	chr4	48271556	48271935	+	1000	NA	promoter-TSS (NM_003215)	promoter-TSS (NM_003215)	69	NM_003215	7006	Hs.479670	NM_003215	ENSG00000135605	TEC	PSCTK4	tec protein tyrosine kinase	protein-coding
2035	1983-01-01	chr1	10490468	10490847	+	1000	NA	promoter-TSS (NR_036462)	promoter-TSS (NR_036462)	-147	NR_036462	378708	Hs.412311	NM_199294	ENSG00000175279	CENPS	APITD1|CENP-S|FAAP16|MHF1	centromere protein S	protein-coding
2037	8800-01-01	chr17	79008841	79009220	+	1000	NA	promoter-TSS (NM_006340)	promoter-TSS (NM_006340)	83	NM_006340	10458	Hs.128316	NM_006340	ENSG00000175866	BAIAP2	BAP2|FLAF3|IRSP53	BAI1 associated protein 2	protein-coding
2041	8822-01-01	chr11	85780008	85780387	+	1000	NA	promoter-TSS (NM_007166)	promoter-TSS (NM_007166)	-58	NM_001008660	8301	Hs.163893	NM_007166	ENSG00000073921	PICALM	CALM|CLTH|LAP	phosphatidylinositol binding clathrin assembly protein	protein-coding
2045	7824-01-01	chr2	38604169	38604548	+	1000	NA	promoter-TSS (NM_001308076)	promoter-TSS (NM_001308076)	207	NM_022374	64225	Hs.594950	NM_022374	ENSG00000119787	ATL2	ARL3IP2|ARL6IP2|aip-2|atlastin2	atlastin GTPase 2	protein-coding
2047	6617-01-01	chr16	53088733	53089112	+	1000	NA	promoter-TSS (NM_025134)	promoter-TSS (NM_025134)	-23	NM_025134	80205	Hs.59159	NM_015287	ENSG00000177200	CHD9	AD013|CHD-9|CReMM|KISH2|PRIC320	chromodomain helicase DNA binding protein 9	protein-coding
2048	8934-01-01	chr17	48943482	48943861	+	1000	NA	promoter-TSS (NR_038458)	promoter-TSS (NR_038458)	44	NM_001243885	10140	Hs.703321	NM_005749	ENSG00000141232	TOB1	APRO5|APRO6|PIG49|TOB|TROB|TROB1	transducer of ERBB2, 1	protein-coding
2052	6429-01-01	chr6	19805079	19805458	+	1000	NA	promoter-TSS (NR_134651)	promoter-TSS (NR_134651)	-278	NR_134650	100506885	Hs.346489	NR_134649	ENSG00000228412	LOC100506885	-	uncharacterized LOC100506885	ncRNA
2057	8649-01-01	chr9	37904199	37904578	+	1000	NA	promoter-TSS (NM_033412)	promoter-TSS (NM_033412)	-38	NR_024872	92014	Hs.634120	NM_033412	ENSG00000122696	SLC25A51	CG7943|MCART1	solute carrier family 25 member 51	protein-coding
2061	9056-01-01	chr6	30584801	30584959	+	1000	NA	promoter-TSS (NM_014046).5	promoter-TSS (NM_014046).5	204	NM_002714	5514	Hs.106019	NM_002714	ENSG00000204569	PPP1R10	CAT53|FB19|PNUTS|PP1R10|R111|p99	protein phosphatase 1 regulatory subunit 10	protein-coding
2062	7806-01-01	chr6	31763577	31763956	+	1000	NA	promoter-TSS (NM_006295).7	promoter-TSS (NM_006295).7	-54	NM_006295	7407	Hs.520026	NM_006295	ENSG00000204394	VARS	G7A|VARS1|VARS2	valyl-tRNA synthetase	protein-coding
2064	8342-01-01	chr19	10426499	10426878	+	1000	NA	promoter-TSS (NM_001031734)	promoter-TSS (NM_001031734)	3	NM_001031734	112812	Hs.654865	NM_080665	ENSG00000267673	FDX1L	FDX2	ferredoxin 1 like	protein-coding
2070	7714-01-01	chr7	56119384	56119763	+	1000	NA	promoter-TSS (NM_004577)	promoter-TSS (NM_004577)	195	NM_001009186	908	Hs.82916	NM_001762	ENSG00000146731	CCT6A	CCT-zeta|CCT-zeta-1|CCT6|Cctz|HTR3|MoDP-2|TCP-1-zeta|TCP20|TCPZ|TTCP20	chaperonin containing TCP1 subunit 6A	protein-coding
2075	1999-01-01	chr9	135820097	135820476	+	1000	NA	promoter-TSS (NR_049862)	promoter-TSS (NR_049862)	-266	NM_001162426	7248	Hs.370854	NM_000368	ENSG00000165699	TSC1	LAM|TSC	tuberous sclerosis 1	protein-coding
2078	7987-01-01	chr11	206870	207249	+	1000	NA	promoter-TSS (NM_001286134)	promoter-TSS (NM_001286134)	363	NM_016526	51272	Hs.414418	NM_016465	ENSG00000177951	BET1L	BET1L1|GOLIM3|GS15|HSPC197	Bet1 golgi vesicular membrane trafficking protein like	protein-coding
2080	8184-01-01	chr12	111843030	111843409	+	1000	NA	promoter-TSS (NM_005475)	promoter-TSS (NM_005475)	-533	NM_005475	10019	Hs.506784	NM_005475	ENSG00000111252	SH2B3	IDDM20|LNK	SH2B adaptor protein 3	protein-coding
2081	7385-01-01	chr5	96270691	96271070	+	1000	NA	promoter-TSS (NM_005575)	promoter-TSS (NM_005575)	-466	NM_005575	4012	Hs.527199	NM_005575	ENSG00000113441	LNPEP	CAP|IRAP|P-LAP|PLAP	leucyl and cystinyl aminopeptidase	protein-coding
2082	7930-01-01	chr3	155572340	155572719	+	1000	NA	promoter-TSS (NM_001190992)	promoter-TSS (NM_001190992)	-281	NM_001190992	9197	Hs.478031	NM_004733	ENSG00000169359	SLC33A1	ACATN|AT-1|AT1|CCHLND|SPG42	solute carrier family 33 member 1	protein-coding
2083	7976-01-01	chr16	90039053	90039432	+	1000	NA	promoter-TSS (NM_145039)	promoter-TSS (NM_145039)	-2	NM_145039	92806	Hs.513832	NM_145039	ENSG00000177946	CENPBD1	-	CENPB DNA-binding domain containing 1	protein-coding
2084	8674-01-01	chr10	73975711	73976090	+	1000	NA	promoter-TSS (NM_001198798)	promoter-TSS (NM_001198798)	-33	NM_001198798	51008	Hs.500007	NM_015947	ENSG00000138303	ASCC1	ASC1p50|CGI-18|SMABF2|p50	activating signal cointegrator 1 complex subunit 1	protein-coding
2087	8895-01-01	chr7	92219378	92219757	+	1000	NA	promoter-TSS (NM_001288584)	promoter-TSS (NM_001288584)	129	NR_034169	728066	Hs.470311	NR_034169		FAM133DP	-	family with sequence similarity 133, member A pseudogene	pseudo
2088	8172-01-01	chr3	33759460	33759839	+	1000	NA	promoter-TSS (NM_015097)	promoter-TSS (NM_015097)	56	NM_015097	23122	Hs.108614	NM_015097	ENSG00000163539	CLASP2	-	cytoplasmic linker associated protein 2	protein-coding
2090	1-174	chr1	112298521	112298900	+	1000	NA	promoter-TSS (NM_198926)	promoter-TSS (NM_198926)	-291	NM_198926	55924	Hs.193406	NM_019099	ENSG00000197852	FAM212B	C1orf183	family with sequence similarity 212 member B	protein-coding
2096	6287-01-01	chr1	26438150	26438529	+	1000	NA	promoter-TSS (NM_001243533)	promoter-TSS (NM_001243533)	71	NM_152835	149420	Hs.468801	NM_152835	ENSG00000175087	PDIK1L	CLIK1L|STK35L2	PDLIM1 interacting kinase 1 like	protein-coding
2101	8704-01-01	chr13	53024509	53024888	+	1000	NA	promoter-TSS (NM_001282169)	promoter-TSS (NM_001282169)	115	NM_016075	51028	Hs.109520	NM_016075	ENSG00000136100	VPS36	C13orf9|CGI-145|EAP45	vacuolar protein sorting 36 homolog	protein-coding
2110	7862-01-01	chr4	6911111	6911490	+	1000	NA	promoter-TSS (NM_020773)	promoter-TSS (NM_020773)	129	NM_001113361	57533	Hs.518611	NM_020773	ENSG00000132405	TBC1D14	-	TBC1 domain family member 14	protein-coding
2112	5292-01-01	chr11	2324892	2325271	+	1000	NA	promoter-TSS (NR_138249)	promoter-TSS (NR_138249)	-802	NR_138249	29125	Hs.559181	NM_014144	ENSG00000110665	C11orf21	-	chromosome 11 open reading frame 21	protein-coding
2116	7615-01-01	chr6	143381389	143381768	+	1000	NA	promoter-TSS (NM_016108)	promoter-TSS (NM_016108)	-401	NM_016108	51390	Hs.567501	NM_016108	ENSG00000146416	AIG1	AIG-1|dJ95L4.1	androgen induced 1	protein-coding
2120	8643-01-01	chr11	65837188	65837567	+	1000	NA	promoter-TSS (NM_018026)	promoter-TSS (NM_018026)	-447	NM_018026	55690	Hs.644326	NM_018026	ENSG00000175115	PACS1	MRD17|SHMS	phosphofurin acidic cluster sorting protein 1	protein-coding
2124	7865-01-01	chr16	66583652	66584031	+	1000	NA	promoter-TSS (NM_001272050)	promoter-TSS (NM_001272050)	-113	NM_001272050	7084	Hs.512619	NM_004614	ENSG00000166548	TK2	MTDPS2|MTTK|PEOB3|SCA31	thymidine kinase 2, mitochondrial	protein-coding
2125	7770-01-01	chr1	110880911	110881290	+	1000	NA	promoter-TSS (NM_001201545)	promoter-TSS (NM_001201545)	693	NR_036595	440600	Hs.649375	NR_036595	ENSG00000227963	LOC440600	-	uncharacterized LOC440600	ncRNA
2127	6854-01-01	chr1	228645294	228645673	+	1000	NA	promoter-TSS (NM_175055)	promoter-TSS (NM_175055)	77	NM_033445	92815	Hs.26331	NM_033445	ENSG00000181218	HIST3H2A	-	histone cluster 3 H2A	protein-coding
2128	6177-01-01	chr1	115259295	115259674	+	1000	NA	promoter-TSS (NM_002524)	promoter-TSS (NM_002524)	31	NM_002524	4893	Hs.486502	NM_002524	ENSG00000213281	NRAS	ALPS4|CMNS|N-ras|NCMS|NRAS1|NS6	neuroblastoma RAS viral oncogene homolog	protein-coding
2129	1-1237	chr1	52522056	52522435	+	1000	NA	promoter-TSS (NM_015913)	promoter-TSS (NM_015913)	388	NM_152265	91408	Hs.429839	NM_152265	ENSG00000134717	BTF3L4	-	basic transcription factor 3 like 4	protein-coding
2131	9019-01-01	chr17	7137621	7138000	+	1000	NA	promoter-TSS (NM_004422)	promoter-TSS (NM_004422)	53	NM_004422	1856	Hs.118640	NM_004422	ENSG00000004975	DVL2	-	dishevelled segment polarity protein 2	protein-coding
2134	8952-01-01	chr6	149867244	149867623	+	1000	NA	promoter-TSS (NM_139126)	promoter-TSS (NM_139126)	-195	NM_139126	85313	Hs.744238	NM_139126	ENSG00000131013	PPIL4	HDCME13P	peptidylprolyl isomerase like 4	protein-coding
2135	7451-01-01	chr1	62901682	62902061	+	1000	NA	promoter-TSS (NM_001017415)	promoter-TSS (NM_001017415)	-104	NM_001017415	7398	Hs.35086	NM_003368	ENSG00000162607	USP1	UBP	ubiquitin specific peptidase 1	protein-coding
2138	8072-01-01	chr11	33278810	33279189	+	1000	NA	promoter-TSS (NM_001278162)	promoter-TSS (NM_001278162)	131	NM_001048200	10114	Hs.201918	NM_005734	ENSG00000110422	HIPK3	DYRK6|FIST3|PKY|YAK1	homeodomain interacting protein kinase 3	protein-coding
2141	7458-01-01	chr20	60876947	60877326	+	1000	NA	promoter-TSS (NM_001281438)	promoter-TSS (NM_001281438)	-816	NM_001281438	11047	Hs.90107	NM_007002	ENSG00000130706	ADRM1	ARM-1|ARM1|GP110	adhesion regulating molecule 1	protein-coding
2142	8258-01-01	chr7	100202155	100202534	+	1000	NA	promoter-TSS (NR_038910)	promoter-TSS (NR_038910)	-683	NR_038910	100129845	Hs.714123	NR_038910	ENSG00000224729	PCOLCE-AS1	-	PCOLCE antisense RNA 1	ncRNA
2146	7855-01-01	chr5	134240485	134240864	+	1000	NA	promoter-TSS (NM_032151)	promoter-TSS (NM_032151)	-136	NM_032151	84105	Hs.710014	NM_032151	ENSG00000132570	PCBD2	DCOH2|DCOHM|PHS2	pterin-4 alpha-carbinolamine dehydratase 2	protein-coding
2147	7936-01-01	chr19	45596176	45596555	+	1000	NA	promoter-TSS (NM_019121)	promoter-TSS (NM_019121)	-66	NM_019121	284352	Hs.285363	NM_019121	ENSG00000104866	PPP1R37	LRRC68	protein phosphatase 1 regulatory subunit 37	protein-coding
2148	7922-01-01	chr7	12726186	12726565	+	1000	NA	promoter-TSS (NM_005738)	promoter-TSS (NM_005738)	-77	NM_001037164	10124	Hs.245540	NM_005738	ENSG00000122644	ARL4A	ARL4	ADP ribosylation factor like GTPase 4A	protein-coding
2151	6682-01-01	chr20	32700330	32700709	+	1000	NA	promoter-TSS (NM_001316364)	promoter-TSS (NM_001316364)	-357	NM_001316363	8894	Hs.429180	NM_003908	ENSG00000125977	EIF2S2	EIF2|EIF2B|EIF2beta|PPP1R67|eIF-2-beta	eukaryotic translation initiation factor 2 subunit beta	protein-coding
2153	5701-01-01	chr1	165738599	165738978	+	1000	NA	promoter-TSS (NM_019026)	promoter-TSS (NM_019026)	622	NR_125374	100147773	Hs.633824	NR_125374		LOC100147773	-	uncharacterized LOC100147773	ncRNA
2155	8758-01-01	chr15	40886052	40886431	+	1000	NA	promoter-TSS (NM_144508)	promoter-TSS (NM_144508)	-206	NM_170589	57082	Hs.181855	NM_144508	ENSG00000137812	KNL1	AF15Q14|CASC5|CT29|D40|MCPH4|PPP1R55|Spc7|hKNL-1|hSpc105	kinetochore scaffold 1	protein-coding
2156	8577-01-01	chr19	14628895	14629274	+	1000	NA	promoter-TSS (NM_001300914)	promoter-TSS (NM_001300914)	287	NM_006145	3337	Hs.515210	NM_006145	ENSG00000132002	DNAJB1	HSPF1|Hdj1|Hsp40|RSPH16B|Sis1	DnaJ heat shock protein family (Hsp40) member B1	protein-coding
2166	7820-01-01	chr17	27717266	27717645	+	1000	NA	promoter-TSS (NR_039749)	promoter-TSS (NR_039749)	-225	NR_039749	100616122		NR_039749	ENSG00000160551	MIR4523	-	microRNA 4523	ncRNA
2172	1-480	chr10	1094637	1095016	+	1000	NA	promoter-TSS (NM_001317956)	promoter-TSS (NM_001317956)	-3	NM_001317957	3422	Hs.283652	NM_004508	ENSG00000067064	IDI1	IPP1|IPPI1	isopentenyl-diphosphate delta isomerase 1	protein-coding
2173	7480-01-01	chr16	70557637	70558016	+	1000	NA	promoter-TSS (NM_001195139)	promoter-TSS (NM_001195139)	135	NM_012426	23450	Hs.514435	NM_012426	ENSG00000189091	SF3B3	RSE1|SAP130|SF3b130|STAF130	splicing factor 3b subunit 3	protein-coding
2178	7334-01-01	chr2	62115552	62115931	+	1000	NA	promoter-TSS (NM_001256721)	promoter-TSS (NM_001256721)	65	NM_001256721	10575	Hs.421509	NM_006430	ENSG00000115484	CCT4	CCT-DELTA|Cctd|SRB	chaperonin containing TCP1 subunit 4	protein-coding
2180	7211-01-01	chr6	86388137	86388516	+	1000	NA	promoter-TSS (NR_003044)	promoter-TSS (NR_003044)	125	NR_003038	387066	Hs.292457	NR_003038	ENSG00000203875	SNHG5	C6orf160|LINC00044|NCRNA00044|U50HG|bA33E24.2	small nucleolar RNA host gene 5	ncRNA
2181	7555-01-01	chr20	60982390	60982769	+	1000	NA	promoter-TSS (NM_031215)	promoter-TSS (NM_031215)	-240	NM_031215	81928	Hs.301040	NM_031215	ENSG00000149679	CABLES2	C20orf150|dJ908M14.2|ik3-2	Cdk5 and Abl enzyme substrate 2	protein-coding
2184	8728-01-01	chr19	1848412	1848791	+	1000	NA	promoter-TSS (NM_020695)	promoter-TSS (NM_020695)	-149	NM_020695	57455	Hs.192477	NM_020695	ENSG00000079313	REXO1	ELOABP1|EloA-BP1|REX1|TCEB3BP1	RNA exonuclease 1 homolog	protein-coding
2185	6626-01-01	chr2	114341371	114341750	+	1000	NA	promoter-TSS (NR_031632)	promoter-TSS (NR_031632)	330	NR_024077	375260	Hs.446466	NM_198943	ENSG00000146556	WASH2P	FAM39B	WAS protein family homolog 2 pseudogene	pseudo
2186	7452-01-01	chr5	134094209	134094588	+	1000	NA	promoter-TSS (NM_001300860)	promoter-TSS (NM_001300860)	-26	NM_001300860	9879	Hs.406549	NM_014829	ENSG00000145833	DDX46	PRPF5|Prp5	DEAD-box helicase 46	protein-coding
2191	6675-01-01	chr19	56151383	56151762	+	1000	NA	promoter-TSS (NM_207115)	promoter-TSS (NM_207115)	-820	NM_207115	51157	Hs.631551	NM_016202	ENSG00000213015	ZNF580	-	zinc finger protein 580	protein-coding
2192	8970-01-01	chr1	147806470	147806849	+	1000	NA	promoter-TSS (NR_049810)	promoter-TSS (NR_049810)	19	NR_049810	100847044		NR_049810	ENSG00000283676	MIR5087	-	microRNA 5087	ncRNA
2193	6912-01-01	chr19	5977740	5978119	+	1000	NA	promoter-TSS (NR_046376)	promoter-TSS (NR_046376)	391	NM_003624	8498	Hs.531752	NM_003624	ENSG00000031823	RANBP3	-	RAN binding protein 3	protein-coding
2195	8905-01-01	chr1	224301687	224302066	+	1000	NA	promoter-TSS (NM_001136115)	promoter-TSS (NM_001136115)	87	NM_001136115	23219	Hs.64691	NM_015176	ENSG00000143756	FBXO28	CENP-30|Fbx28	F-box protein 28	protein-coding
2197	7645-01-01	chr6	31367372	31367751	+	1000	NA	promoter-TSS (NM_001289154)	promoter-TSS (NM_001289154)	0	NM_001289152	100507436	Hs.130838	NM_000247	ENSG00000204520	MICA	MIC-A|PERB11.1	MHC class I polypeptide-related sequence A	protein-coding
2200	7411-01-01	chr19	14682785	14683164	+	1000	NA	promoter-TSS (NM_004146)	promoter-TSS (NM_004146)	-85	NM_004146	4713	Hs.532853	NM_004146	ENSG00000099795	NDUFB7	B18|CI-B18	NADH:ubiquinone oxidoreductase subunit B7	protein-coding
2201	8080-01-01	chr12	82752198	82752577	+	1000	NA	promoter-TSS (NM_014167)	promoter-TSS (NM_014167)	111	NR_144943	84190	Hs.506222	NM_032230	ENSG00000127720	METTL25	C12orf26	methyltransferase like 25	protein-coding
2202	1-420	chr7	12726658	12727037	+	1000	NA	promoter-TSS (NM_005738)	promoter-TSS (NM_005738)	-64	NM_001195396	10124	Hs.245540	NM_005738	ENSG00000122644	ARL4A	ARL4	ADP ribosylation factor like GTPase 4A	protein-coding
2204	7433-01-01	chr1	230777947	230778326	+	1000	NA	promoter-TSS (NM_001145036)	promoter-TSS (NM_001145036)	-66	NM_007357	22796	Hs.211800	NM_007357	ENSG00000135775	COG2	LDLC	component of oligomeric golgi complex 2	protein-coding
2206	8803-01-01	chr7	143077340	143077719	+	1000	NA	promoter-TSS (NM_003461)	promoter-TSS (NM_003461)	589	NM_001322263	100507507	Hs.131743	NM_001322263		LOC100507507	-	uncharacterized LOC100507507	protein-coding
2208	8661-01-01	chr19	7587294	7587673	+	1000	NA	promoter-TSS (NM_020533)	promoter-TSS (NM_020533)	-13	NM_020533	57192	Hs.631858	NM_020533	ENSG00000090674	MCOLN1	MG-2|ML4|MLIV|MST080|MSTP080|TRP-ML1|TRPM-L1|TRPML1	mucolipin 1	protein-coding
2209	6677-01-01	chr11	6495412	6495791	+	1000	NA	promoter-TSS (NM_033278)	promoter-TSS (NM_033278)	88	NM_001248006	10612	Hs.591992	NM_006458	ENSG00000110171	TRIM3	BERP|HAC1|RNF22|RNF97	tripartite motif containing 3	protein-coding
2211	7515-01-01	chr1	36621744	36622123	+	1000	NA	promoter-TSS (NM_001270895)	promoter-TSS (NM_001270895)	-279	NM_001270895	27095	Hs.523131	NM_014408	ENSG00000054116	TRAPPC3	BET3	trafficking protein particle complex 3	protein-coding
2213	8412-01-01	chr9	139622397	139622776	+	1000	NA	promoter-TSS (NR_024542)	promoter-TSS (NR_024542)	50	NR_003672	84973	Hs.495480	NR_003672	ENSG00000233016	SNHG7	NCRNA00061	small nucleolar RNA host gene 7	ncRNA
2215	8585-01-01	chr15	55700188	55700567	+	1000	NA	promoter-TSS (NM_001198784)	promoter-TSS (NM_001198784)	197	NM_004748	9236	Hs.285051	NM_004748	ENSG00000260916	CCPG1	CPR8	cell cycle progression 1	protein-coding
2216	8766-01-01	chr11	695852	696231	+	1000	NA	promoter-TSS (NM_021008)	promoter-TSS (NM_021008)	-287	NM_021008	10522	Hs.243994	NM_021008	ENSG00000177030	DEAF1	MRD24|NUDR|SPN|ZMYND5	DEAF1, transcription factor	protein-coding
2217	7185-01-01	chr11	64937595	64937974	+	1000	NA	promoter-TSS (NM_001008778)	promoter-TSS (NM_001008778)	77	NM_001008778	387778	Hs.450642	NM_001008778	ENSG00000204710	SPDYC	RINGOC|Ringo2	speedy/RINGO cell cycle regulator family member C	protein-coding
2220	8614-01-01	chr4	186347055	186347434	+	1000	NA	promoter-TSS (NR_028085)	promoter-TSS (NR_028085)	-105	NM_018359	55325	Hs.713548	NM_018359	ENSG00000109775	UFSP2	BHD|C4orf20	UFM1 specific peptidase 2	protein-coding
2221	6590-01-01	chr18	3261766	3262145	+	1000	NA	promoter-TSS (NR_130143)	promoter-TSS (NR_130143)	-107	NR_130144	104968399	Hs.464472	NR_130143	ENSG00000264235	LOC104968399	-	uncharacterized LOC104968399	ncRNA
2225	6896-01-01	chr10	111767866	111768245	+	1000	NA	promoter-TSS (NR_038943)	promoter-TSS (NR_038943)	84	NR_038943	100505933	Hs.604103	NR_038943		ADD3-AS1	-	ADD3 antisense RNA 1	ncRNA
2226	8792-01-01	chr8	95835404	95835783	+	1000	NA	promoter-TSS (NM_017864)	promoter-TSS (NM_017864)	75	NR_073445	55656	Hs.727669	NM_017864	ENSG00000164941	INTS8	C8orf52|INT8	integrator complex subunit 8	protein-coding
2231	4074-01-01	chr6	109704245	109704624	+	1000	NA	promoter-TSS (NM_001142401)	promoter-TSS (NM_001142401)	-419	NM_001142401	8763	Hs.520313	NM_006016	ENSG00000135535	CD164	DFNA66|MGC-24|MGC-24v|MUC-24|endolyn	CD164 molecule	protein-coding
2233	8958-01-01	chr3	155523795	155524174	+	1000	NA	promoter-TSS (NM_001308229)	promoter-TSS (NM_001308229)	92	NM_173657	285315	Hs.350846	NM_173657	ENSG00000174928	C3orf33	AC3-33	chromosome 3 open reading frame 33	protein-coding
2237	1-1326	chr1	204485028	204485407	+	1000	NA	promoter-TSS (NM_001278519)	promoter-TSS (NM_001278519)	-290	NM_001204171	4194	Hs.497492	NM_002393	ENSG00000198625	MDM4	HDMX|MDMX|MRP1	MDM4, p53 regulator	protein-coding
2238	7749-01-01	chr3	193310840	193311219	+	1000	NA	promoter-TSS (NM_015560)	promoter-TSS (NM_015560)	96	NM_130832	4976	Hs.594504	NM_015560	ENSG00000198836	OPA1	BERHS|MGM1|MTDPS14|NPG|NTG|largeG	OPA1, mitochondrial dynamin like GTPase	protein-coding
2239	7098-01-01	chr14	91526637	91527016	+	1000	NA	promoter-TSS (NM_001322238)	promoter-TSS (NM_001322238)	167	NM_001322234	9252	Hs.510225	NM_004755	ENSG00000100784	RPS6KA5	MSK1|MSPK1|RLPK	ribosomal protein S6 kinase A5	protein-coding
2245	8091-01-01	chr16	3109106	3109485	+	1000	NA	promoter-TSS (NR_123723)	promoter-TSS (NR_123723)	76	NR_123723	100507419	Hs.312579	NR_123723		MMP25-AS1	-	MMP25 antisense RNA 1	ncRNA
2247	8271-01-01	chr5	125936514	125936893	+	1000	NA	promoter-TSS (NM_032177)	promoter-TSS (NM_032177)	96	NM_032177	51808	Hs.555731	NM_032177	ENSG00000164902	PHAX	RNUXA	phosphorylated adaptor for RNA export	protein-coding
2249	8193-01-01	chr18	19180810	19181189	+	1000	NA	promoter-TSS (NM_052911)	promoter-TSS (NM_052911)	-306	NM_052911	114799	Hs.464733	NM_052911	ENSG00000141446	ESCO1	A930014I12Rik|CTF|ECO1|EFO1|ESO1	establishment of sister chromatid cohesion N-acetyltransferase 1	protein-coding
2251	7530-01-01	chr1	94312814	94313193	+	1000	NA	promoter-TSS (NM_001261408)	promoter-TSS (NM_001261408)	-297	NM_001261408	8412	Hs.36958	NM_003567	ENSG00000137936	BCAR3	NSP2|SH2D3B	breast cancer anti-estrogen resistance 3	protein-coding
2253	7226-01-01	chr6	36842986	36843365	+	1000	NA	promoter-TSS (NM_016059)	promoter-TSS (NM_016059)	-375	NM_016059	51645	Hs.27693	NM_016059	ENSG00000137168	PPIL1	CGI-124|CYPL1|PPIase|hCyPX	peptidylprolyl isomerase like 1	protein-coding
2256	6753-01-01	chr22	43010378	43010757	+	1000	NA	promoter-TSS (NR_029422)	promoter-TSS (NR_029422)	401	NM_001278657	84271	Hs.505802	NM_032311	ENSG00000100227	POLDIP3	PDIP46|SKAR	DNA polymerase delta interacting protein 3	protein-coding
2258	8097-01-01	chr1	179334776	179335155	+	1000	NA	promoter-TSS (NR_073544)	promoter-TSS (NR_073544)	110	NM_144696	126859	Hs.658505	NM_144696	ENSG00000162779	AXDND1	C1orf125	axonemal dynein light chain domain containing 1	protein-coding
2260	1-642	chr7	99214039	99214418	+	1000	NA	promoter-TSS (NM_145115)	promoter-TSS (NM_145115)	-343	NM_145115	221785	Hs.446297	NM_145115	ENSG00000197037	ZSCAN25	ZNF498	zinc finger and SCAN domain containing 25	protein-coding
2261	8733-01-01	chr19	59066338	59066717	+	1000	NA	promoter-TSS (NM_014453)	promoter-TSS (NM_014453)	-36	NM_014453	27243	Hs.12107	NM_014453	ENSG00000130724	CHMP2A	BC-2|BC2|CHMP2|VPS2|VPS2A	charged multivesicular body protein 2A	protein-coding
2262	8925-01-01	chr1	173836732	173837111	+	1000	NA	promoter-TSS (NR_003941)	promoter-TSS (NR_003941)	-38	NR_002579	619498		NR_002579		SNORD74	SNORD74A|U74|Z18	small nucleolar RNA, C/D box 74	snoRNA
2267	8033-01-01	chr14	103800508	103800887	+	1000	NA	promoter-TSS (NM_183004)	promoter-TSS (NM_183004)	358	NM_001969	1983	Hs.433702	NM_001969	ENSG00000100664	EIF5	EIF-5|EIF-5A	eukaryotic translation initiation factor 5	protein-coding
2271	7299-01-01	chr12	132568701	132569080	+	1000	NA	promoter-TSS (NR_003290)	promoter-TSS (NR_003290)	62	NR_003290	347918	Hs.122115	NM_182613	ENSG00000185684	EP400NL	-	EP400 N-terminal like	pseudo
2273	8480-01-01	chr1	151042971	151043350	+	1000	NA	promoter-TSS (NM_144618)	promoter-TSS (NM_144618)	80	NM_144618	126626	Hs.15671	NM_144618	ENSG00000143458	GABPB2	GABPB-2	GA binding protein transcription factor beta subunit 2	protein-coding
2274	1-273	chr1	115259494	115259873	+	1000	NA	promoter-TSS (NM_002524)	promoter-TSS (NM_002524)	-168	NM_002524	4893	Hs.486502	NM_002524	ENSG00000213281	NRAS	ALPS4|CMNS|N-ras|NCMS|NRAS1|NS6	neuroblastoma RAS viral oncogene homolog	protein-coding
2275	6876-01-01	chr11	125462058	125462437	+	1000	NA	promoter-TSS (NM_001278503)	promoter-TSS (NM_001278503)	216	NR_132372	105369550	Hs.732083	NR_132372	ENSG00000254671	STT3A-AS1	-	STT3A antisense RNA 1	ncRNA
2276	7840-01-01	chr1	10003347	10003726	+	1000	NA	promoter-TSS (NM_001316975)	promoter-TSS (NM_001316975)	50	NM_001297779	64802	Hs.633762	NM_022787	ENSG00000173614	NMNAT1	LCA9|NMNAT|PNAT1	nicotinamide nucleotide adenylyltransferase 1	protein-coding
2279	8393-01-01	chr5	133512445	133512824	+	1000	NA	promoter-TSS (NM_170679)	promoter-TSS (NM_170679)	90	NM_170679	6500	Hs.171626	NM_006930	ENSG00000113558	SKP1	EMC19|OCP-II|OCP2|SKP1A|TCEB1L|p19A	S-phase kinase associated protein 1	protein-coding
2280	7150-01-01	chrX	48379550	48379929	+	1000	NA	promoter-TSS (NM_006579)	promoter-TSS (NM_006579)	-425	NM_006579	10682	Hs.30619	NM_006579	ENSG00000147155	EBP	CDPX2|CHO2|CPX|CPXD|MEND	emopamil binding protein (sterol isomerase)	protein-coding
2281	7891-01-01	chr17	74733141	74733520	+	1000	NA	promoter-TSS (NM_001242533)	promoter-TSS (NM_001242533)	163	NM_001195427	6427	Hs.584801	NM_003016	ENSG00000161547	SRSF2	PR264|SC-35|SC35|SFRS2|SFRS2A|SRp30b	serine and arginine rich splicing factor 2	protein-coding
2285	7568-01-01	chr3	150264010	150264389	+	1000	NA	promoter-TSS (NM_001319046)	promoter-TSS (NM_001319046)	229	NM_014445	27230	Hs.518326	NM_014445	ENSG00000120742	SERP1	RAMP4	stress associated endoplasmic reticulum protein 1	protein-coding
2293	8344-01-01	chr18	34408915	34409294	+	1000	NA	promoter-TSS (NM_015476)	promoter-TSS (NM_015476)	24	NM_020776	57536	Hs.4045	NM_020776	ENSG00000150477	KIAA1328	-	KIAA1328	protein-coding
2296	8278-01-01	chr9	37800558	37800937	+	1000	NA	promoter-TSS (NM_024345)	promoter-TSS (NM_024345)	-36	NM_024345	79269	Hs.118394	NM_024345	ENSG00000122741	DCAF10	WDR32	DDB1 and CUL4 associated factor 10	protein-coding
2298	7741-01-01	chr2	86116104	86116483	+	1000	NA	promoter-TSS (NM_003896)	promoter-TSS (NM_003896)	-110	NR_110569	101928113	Hs.625888	NR_110569		ST3GAL5-AS1	-	ST3GAL5 antisense RNA 1 (head to head)	ncRNA
2300	7473-01-01	chr12	57082791	57083170	+	1000	NA	promoter-TSS (NM_001282601)	promoter-TSS (NM_001282601)	-788	NM_001282603	10728	Hs.50425	NM_006601	ENSG00000110958	PTGES3	P23|TEBP|cPGES	prostaglandin E synthase 3	protein-coding
2303	6711-01-01	chr4	74734871	74735250	+	1000	NA	promoter-TSS (NM_001511)	promoter-TSS (NM_001511)	-49	NM_001511	2919	Hs.789	NM_001511	ENSG00000163739	CXCL1	FSP|GRO1|GROa|MGSA|MGSA-a|NAP-3|SCYB1	C-X-C motif chemokine ligand 1	protein-coding
2305	7893-01-01	chr7	100303042	100303421	+	1000	NA	promoter-TSS (NM_005837)	promoter-TSS (NM_005837)	-445	NM_005837	10248	Hs.416994	NM_005837	ENSG00000172336	POP7	0610037N12Rik|RPP2|RPP20	POP7 homolog, ribonuclease P/MRP subunit	protein-coding
2306	8616-01-01	chr11	75110486	75110865	+	1000	NA	promoter-TSS (NR_000005)	promoter-TSS (NR_000005)	140	NM_001256802	6188	Hs.546286	NM_001005	ENSG00000149273	RPS3	S3	ribosomal protein S3	protein-coding
2309	7182-01-01	chr2	85838884	85839263	+	1000	NA	promoter-TSS (NM_001256727)	promoter-TSS (NM_001256727)	106	NM_001013649	388969	Hs.516159	NM_001013649	ENSG00000168887	C2orf68	HCRCN81	chromosome 2 open reading frame 68	protein-coding
2310	8724-01-01	chr16	67193795	67194174	+	1000	NA	promoter-TSS (NM_001323552)	promoter-TSS (NM_001323552)	93	NM_018378	55336	Hs.710714	NM_018378	ENSG00000135722	FBXL8	FBL8	F-box and leucine rich repeat protein 8	protein-coding
2311	7351-01-01	chr15	34393788	34394167	+	1000	NA	promoter-TSS (NM_020154)	promoter-TSS (NM_020154)	76	NM_020154	56851	Hs.160565	NM_020154	ENSG00000134153	EMC7	C11orf3|C15orf24|HT022|ORF1-FL1	ER membrane protein complex subunit 7	protein-coding
2315	6828-01-01	chr12	8185206	8185585	+	1000	NA	promoter-TSS (NM_018416)	promoter-TSS (NM_018416)	36	NM_018416	55810	Hs.120844	NM_018416	ENSG00000065970	FOXJ2	FHX	forkhead box J2	protein-coding
2316	8237-01-01	chr19	40949045	40949424	+	1000	NA	promoter-TSS (NM_013368)	promoter-TSS (NM_013368)	-729	NM_013368	29946	Hs.515412	NM_013368	ENSG00000167565	SERTAD3	RBT1	SERTA domain containing 3	protein-coding
2318	6762-01-01	chr14	24685028	24685407	+	1000	NA	promoter-TSS (NM_138476)	promoter-TSS (NM_138476)	59	NM_001199822	145553	Hs.220963	NM_138476	ENSG00000213920	MDP1	FN6PASE|MDP-1	magnesium dependent phosphatase 1	protein-coding
2321	7700-01-01	chr4	83812571	83812950	+	1000	NA	promoter-TSS (NM_001318119)	promoter-TSS (NM_001318119)	-327	NM_001077207	22872	Hs.370024	NM_014933	ENSG00000138674	SEC31A	ABP125|ABP130|HSPC275|HSPC334|SEC31L1	SEC31 homolog A, COPII coat complex component	protein-coding
2323	8079-01-01	chr19	40854266	40854645	+	1000	NA	promoter-TSS (NM_001256441)	promoter-TSS (NM_001256441)	-21	NM_001256440	126526	Hs.631557	NM_178830	ENSG00000160392	C19orf47	-	chromosome 19 open reading frame 47	protein-coding
2329	8388-01-01	chr19	14117710	14118089	+	1000	NA	promoter-TSS (NM_002918)	promoter-TSS (NM_002918)	-765	NM_002918	5989	Hs.655215	NM_002918	ENSG00000132005	RFX1	EFC|RFX	regulatory factor X1	protein-coding
2333	7594-01-01	chr1	27114373	27114752	+	1000	NA	promoter-TSS (NM_001202554)	promoter-TSS (NM_001202554)	108	NM_017837	55650	Hs.259605	NM_017837	ENSG00000060642	PIGV	GPI-MT-II|HPMRS1|PIG-V	phosphatidylinositol glycan anchor biosynthesis class V	protein-coding
2334	7879-01-01	chr6	170102164	170102543	+	1000	NA	promoter-TSS (NM_001202550)	promoter-TSS (NM_001202550)	145	NM_001029863	387263	Hs.591375	NM_001029863	ENSG00000185127	C6orf120	-	chromosome 6 open reading frame 120	protein-coding
2335	8634-01-01	chrX	128674121	128674500	+	1000	NA	promoter-TSS (NM_000276)	promoter-TSS (NM_000276)	58	NM_000276	4952	Hs.126357	NM_000276	ENSG00000122126	OCRL	INPP5F|LOCR|NPHL2|OCRL-1|OCRL1	OCRL, inositol polyphosphate-5-phosphatase	protein-coding
2337	7388-01-01	chr6	45345771	45346150	+	1000	NA	promoter-TSS (NM_001261823)	promoter-TSS (NM_001261823)	-172	NM_001261823	8464	Hs.368325	NM_003599	ENSG00000196284	SUPT3H	SPT3|SPT3L	SPT3 homolog, SAGA and STAGA complex component	protein-coding
2341	7733-01-01	chr5	153569576	153569955	+	1000	NA	promoter-TSS (NM_198321)	promoter-TSS (NM_198321)	-530	NM_198321	55568	Hs.631797	NM_017540	ENSG00000164574	GALNT10	GALNACT10|PPGALNACT10|PPGANTASE10	polypeptide N-acetylgalactosaminyltransferase 10	protein-coding
2344	7331-01-01	chr19	44259485	44259864	+	1000	NA	promoter-TSS (NM_019108)	promoter-TSS (NM_019108)	-486	NM_019108	56006	Hs.466875	NM_019108	ENSG00000105771	SMG9	C19orf61|F17127_1|HBMS	SMG9, nonsense mediated mRNA decay factor	protein-coding
2347	6866-01-01	chr17	58469750	58470129	+	1000	NA	promoter-TSS (NM_032582)	promoter-TSS (NM_032582)	-353	NM_032582	84669	Hs.132868	NM_032582	ENSG00000170832	USP32	NY-REN-60|USP10	ubiquitin specific peptidase 32	protein-coding
2349	8665-01-01	chr19	39900411	39900790	+	1000	NA	promoter-TSS (NR_039755)	promoter-TSS (NR_039755)	-282	NR_039755	100616163		NR_039755	ENSG00000266559	MIR4530	-	microRNA 4530	ncRNA
2356	6935-01-01	chr5	180649219	180649598	+	1000	NA	promoter-TSS (NM_201627)	promoter-TSS (NM_201627)	225	NR_039781	100616342		NR_039781	ENSG00000264732	MIR4638	mir-4638	microRNA 4638	ncRNA
2359	7431-01-01	chr2	179059107	179059486	+	1000	NA	promoter-TSS (NM_001201482)	promoter-TSS (NM_001201482)	88	NM_032523	114880	Hs.318775	NM_032523	ENSG00000079156	OSBPL6	ORP6	oxysterol binding protein like 6	protein-coding
2363	7271-01-01	chr6	153304834	153305213	+	1000	NA	promoter-TSS (NM_012177)	promoter-TSS (NM_012177)	-269	NM_001142522	26271	Hs.520506	NM_012177	ENSG00000112029	FBXO5	EMI1|FBX5|Fbxo31	F-box protein 5	protein-coding
2364	6338-01-01	chr17	41322543	41322922	+	1000	NA	promoter-TSS (NR_110868)	promoter-TSS (NR_110868)	244	NM_031862	4077	Hs.277721	NM_005899	ENSG00000188554	NBR1	1A1-3B|IAI3B|M17S2|MIG19	NBR1, autophagy cargo receptor	protein-coding
2365	6807-01-01	chr15	85524485	85524864	+	1000	NA	promoter-TSS (NM_173454)	promoter-TSS (NM_173454)	-531	NM_173454	5151	Hs.9333	NM_002605	ENSG00000073417	PDE8A	HsT19550	phosphodiesterase 8A	protein-coding
2367	8659-01-01	chr1	245134095	245134474	+	1000	NA	promoter-TSS (NR_111907)	promoter-TSS (NR_111907)	-113	NR_111907	101928068	Hs.134857	NR_111907		LOC101928068	-	uncharacterized LOC101928068	ncRNA
2368	7168-01-01	chr11	10562436	10562815	+	1000	NA	promoter-TSS (NR_034093)	promoter-TSS (NR_034093)	149	NM_016422	50862	Hs.44685	NM_016422	ENSG00000110315	RNF141	ZFP26|ZNF230	ring finger protein 141	protein-coding
2376	7189-01-01	chr16	53537493	53537872	+	1000	NA	promoter-TSS (NM_001308325)	promoter-TSS (NM_001308325)	-466	NM_022476	64400	Hs.380897	NM_022476	ENSG00000166971	AKTIP	FT1|FTS	AKT interacting protein	protein-coding
2377	7214-01-01	chr16	31084583	31084962	+	1000	NA	promoter-TSS (NM_014699)	promoter-TSS (NM_014699)	51	NM_001172668	79759	Hs.102928	NM_024706	ENSG00000167394	ZNF668	-	zinc finger protein 668	protein-coding
2380	8406-01-01	chr2	172864470	172864849	+	1000	NA	promoter-TSS (NM_001322279)	promoter-TSS (NM_001322279)	-145	NR_136273	254042	Hs.298250	NM_199227	ENSG00000172878	METAP1D	MAP 1D|MAP1D|MetAP 1D|Metap1l	methionyl aminopeptidase type 1D, mitochondrial	protein-coding
2382	6372-01-01	chr8	104032737	104033116	+	1000	NA	promoter-TSS (NM_001695)	promoter-TSS (NM_001695)	-322	NM_001695	528	Hs.86905	NM_001695	ENSG00000155097	ATP6V1C1	ATP6C|ATP6D|VATC|Vma5	ATPase H+ transporting V1 subunit C1	protein-coding
2384	5636-01-01	chr15	89877982	89878361	+	1000	NA	promoter-TSS (NM_002693)	promoter-TSS (NM_002693)	-145	NM_001126131	5428	Hs.706868	NM_002693	ENSG00000140521	POLG	MDP1|MIRAS|MTDPS4A|MTDPS4B|PEO|POLG1|POLGA|SANDO|SCAE	DNA polymerase gamma, catalytic subunit	protein-coding
2388	7567-01-01	chr12	65563245	65563624	+	1000	NA	promoter-TSS (NM_001167614)	promoter-TSS (NM_001167614)	83	NM_014319	23592	Hs.744150	NM_014319	ENSG00000174106	LEMD3	MAN1	LEM domain containing 3	protein-coding
2389	8139-01-01	chr11	62559207	62559586	+	1000	NA	promoter-TSS (NM_001080501)	promoter-TSS (NM_001080501)	90	NM_001080501	79064	Hs.530463	NM_001080501	ENSG00000168569	TMEM223	-	transmembrane protein 223	protein-coding
2390	6602-01-01	chr4	2264263	2264642	+	1000	NA	promoter-TSS (NM_006454)	promoter-TSS (NM_006454)	-713	NM_006454	10608	Hs.655020	NM_006454	ENSG00000123933	MXD4	MAD4|MST149|MSTP149|bHLHc12	MAX dimerization protein 4	protein-coding
2393	7577-01-01	chr19	51869765	51870144	+	1000	NA	promoter-TSS (NM_001985)	promoter-TSS (NM_001985)	-282	NM_001985	2109	Hs.348531	NM_001985	ENSG00000105379	ETFB	FP585|MADD	electron transfer flavoprotein beta subunit	protein-coding
2395	8123-01-01	chr15	35280383	35280762	+	1000	NA	promoter-TSS (NM_014106)	promoter-TSS (NM_014106)	-75	NM_014106	54989	Hs.744990	NM_014106	ENSG00000198146	ZNF770	PRO1914	zinc finger protein 770	protein-coding
2396	9046-01-01	chr11	62432810	62433051	+	1000	NA	promoter-TSS (NM_001286086)	promoter-TSS (NM_001286086)	36	NR_004390	692158	Hs.687390	NR_004390	ENSG00000206597	SNORA57	U99	small nucleolar RNA, H/ACA box 57	snoRNA
2398	8036-01-01	chr1	59250080	59250459	+	1000	NA	promoter-TSS (NR_034014)	promoter-TSS (NR_034014)	-484	NM_002228	3725	Hs.696684	NM_002228	ENSG00000177606	JUN	AP-1|AP1|c-Jun	Jun proto-oncogene, AP-1 transcription factor subunit	protein-coding
2403	7966-01-01	chr4	25314045	25314424	+	1000	NA	promoter-TSS (NM_001318148)	promoter-TSS (NM_001318148)	-162	NM_001318148	29063	Hs.278945	NM_024936	ENSG00000168228	ZCCHC4	HSPC052|ZGRF4	zinc finger CCHC-type containing 4	protein-coding
2404	8142-01-01	chr6	41039830	41040209	+	1000	NA	promoter-TSS (NM_021705)	promoter-TSS (NM_021705)	334	NM_001329692	221443	Hs.227457	NM_145063	ENSG00000124596	OARD1	C6orf130|TARG1|dJ34B21.3	O-acyl-ADP-ribose deacylase 1	protein-coding
2405	5049-01-01	chr6	27440404	27440783	+	1000	NA	promoter-TSS (NM_001318892)	promoter-TSS (NM_001318892)	84	NM_001318892	7738	Hs.158174	NM_007149	ENSG00000096654	ZNF184	kr-ZNF3	zinc finger protein 184	protein-coding
2411	6829-01-01	chr2	24232845	24233224	+	1000	NA	promoter-TSS (NM_001080473)	promoter-TSS (NM_001080473)	77	NM_001346880	388931	Hs.407482	NM_001080473	ENSG00000205639	MFSD2B	-	major facilitator superfamily domain containing 2B	protein-coding
2415	8863-01-01	chr5	157170563	157170942	+	1000	NA	promoter-TSS (NM_173491)	promoter-TSS (NM_173491)	49	NM_173491	134353	Hs.23648	NM_173491	ENSG00000155858	LSM11	-	LSM11, U7 small nuclear RNA associated	protein-coding
2420	4339-01-01	chr1	113216717	113217096	+	1000	NA	promoter-TSS (NM_001286072)	promoter-TSS (NM_001286072)	-28	NM_001286072	4343	Hs.514941	NM_020963	ENSG00000155363	MOV10	fSAP113|gb110	Mov10 RISC complex RNA helicase	protein-coding
2423	8541-01-01	chr19	49468393	49468772	+	1000	NA	promoter-TSS (NM_000146)	promoter-TSS (NM_000146)	16	NM_000146	2512	Hs.433670	NM_000146	ENSG00000087086	FTL	LFTD|NBIA3	ferritin light chain	protein-coding
2430	6826-01-01	chr8	97273822	97274201	+	1000	NA	promoter-TSS (NM_014754)	promoter-TSS (NM_014754)	-103	NM_001290225	9791	Hs.292579	NM_014754	ENSG00000156471	PTDSS1	LMHD|PSS1|PSSA	phosphatidylserine synthase 1	protein-coding
2431	7365-01-01	chr7	29724976	29725355	+	1000	NA	promoter-TSS (NR_024278)	promoter-TSS (NR_024278)	272	NR_027347	100271874	Hs.729709	NR_027347		ZNRF2P2	-	zinc and ring finger 2 pseudogene 2	pseudo
2447	4711-01-01	chr2	70141223	70141602	+	1000	NA	promoter-TSS (NM_001202514)	promoter-TSS (NM_001202514)	-761	NM_001202514	4084	Hs.468908	NM_002357	ENSG00000059728	MXD1	BHLHC58|MAD|MAD1	MAX dimerization protein 1	protein-coding
2454	8094-01-01	chr20	42086411	42086790	+	1000	NA	promoter-TSS (NR_034009)	promoter-TSS (NR_034009)	96	NR_034009	6431	Hs.684950	NM_006275	ENSG00000124193	SRSF6	B52|HEL-S-91|SFRS6|SRP55	serine and arginine rich splicing factor 6	protein-coding
2457	7181-01-01	chr14	89029358	89029737	+	1000	NA	promoter-TSS (NM_001326316)	promoter-TSS (NM_001326316)	-144	NM_207661	79882	Hs.684046	NM_024824	ENSG00000100722	ZC3H14	MRT56|MSUT-2|NY-REN-37|SUT2|UKp68	zinc finger CCCH-type containing 14	protein-coding
2461	8376-01-01	chr1	113249859	113250238	+	1000	NA	promoter-TSS (NM_175744)	promoter-TSS (NM_175744)	-23	NM_001042678	389	Hs.502659	NM_175744	ENSG00000155366	RHOC	ARH9|ARHC|H9|RHOH9	ras homolog family member C	protein-coding
2462	1-1233	chr2	26567811	26568190	+	1000	NA	promoter-TSS (NM_033505)	promoter-TSS (NM_033505)	710	NM_001321975	165082	Hs.631878	NM_153835	ENSG00000173567	ADGRF3	GPR113|PGR23	adhesion G protein-coupled receptor F3	protein-coding
2463	7263-01-01	chr4	186064247	186064626	+	1000	NA	promoter-TSS (NM_001151)	promoter-TSS (NM_001151)	19	NM_001151	291	Hs.246506	NM_001151	ENSG00000151729	SLC25A4	AAC1|ANT|ANT 1|ANT1|MTDPS12|MTDPS12A|PEO2|PEO3|PEOA2|T1	solute carrier family 25 member 4	protein-coding
2467	8913-01-01	chr2	97778708	97779087	+	1000	NA	promoter-TSS (NM_001164315)	promoter-TSS (NM_001164315)	-336	NM_001164315	375248	Hs.541894	NM_198555	ENSG00000135976	ANKRD36	UNQ2430	ankyrin repeat domain 36	protein-coding
2470	8871-01-01	chr7	148787635	148788014	+	1000	NA	promoter-TSS (NM_152411)	promoter-TSS (NM_152411)	45	NM_152411	136051	Hs.729572	NM_152411	ENSG00000197362	ZNF786	-	zinc finger protein 786	protein-coding
2474	8332-01-01	chr16	85061028	85061407	+	1000	NA	promoter-TSS (NM_001297766)	promoter-TSS (NM_001297766)	-140	NM_001297766	9764	Hs.301658	NM_014732	ENSG00000135709	KIAA0513	-	KIAA0513	protein-coding
2480	6092-01-01	chr11	61734874	61735253	+	1000	NA	promoter-TSS (NM_002032)	promoter-TSS (NM_002032)	69	NM_002032	2495	Hs.524910	NM_002032	ENSG00000167996	FTH1	FHC|FTH|FTHL6|HFE5|PIG15|PLIF	ferritin heavy chain 1	protein-coding
2481	8413-01-01	chr19	56904555	56904934	+	1000	NA	promoter-TSS (NR_037159)	promoter-TSS (NR_037159)	226	NM_001320371	147948	Hs.244391	NM_144690	ENSG00000018869	ZNF582	-	zinc finger protein 582	protein-coding
2482	7344-01-01	chr5	180688119	180688498	+	1000	NA	promoter-TSS (NR_102759)	promoter-TSS (NR_102759)	95	NR_102761	100507602	Hs.126768	NR_102759	ENSG00000248275	TRIM52-AS1	-	TRIM52 antisense RNA 1 (head to head)	ncRNA
2484	7650-01-01	chr6	158589466	158589845	+	1000	NA	promoter-TSS (NM_032861)	promoter-TSS (NM_032861)	276	NM_207118	404672	Hs.356224	NM_207118	ENSG00000272047	GTF2H5	C6orf175|TFB5|TFIIH|TGF2H5|TTD|TTD-A|TTD3|TTDA|bA120J8.2	general transcription factor IIH subunit 5	protein-coding
2485	6914-01-01	chr6	28323800	28324179	+	1000	NA	promoter-TSS (NM_001135215)	promoter-TSS (NM_001135215)	59	NM_001135215	64288	Hs.656413	NM_030899	ENSG00000235109	ZSCAN31	ZNF20-Lp|ZNF310P|ZNF323	zinc finger and SCAN domain containing 31	protein-coding
2487	7383-01-01	chr1	16302363	16302742	+	1000	NA	promoter-TSS (NM_001242884)	promoter-TSS (NM_001242884)	75	NM_001287604	7709	Hs.433764	NM_003443	ENSG00000116809	ZBTB17	MIZ-1|ZNF151|ZNF60|pHZ-67	zinc finger and BTB domain containing 17	protein-coding
2489	9016-01-01	chr10	70092373	70092752	+	1000	NA	promoter-TSS (NM_001322449)	promoter-TSS (NM_001322449)	-8	NM_001322437	3189	Hs.643472	NM_012207	ENSG00000096746	HNRNPH3	2H9|HNRPH3	heterogeneous nuclear ribonucleoprotein H3	protein-coding
2490	8672-01-01	chr1	186344594	186344973	+	1000	NA	promoter-TSS (NM_001164245)	promoter-TSS (NM_001164245)	-107	NM_001164245	54953	Hs.371210	NM_017847	ENSG00000157181	C1orf27	ODR4|TTG1|odr-4	chromosome 1 open reading frame 27	protein-coding
2491	6161-01-01	chr6	43543777	43544156	+	1000	NA	promoter-TSS (NM_020750)	promoter-TSS (NM_020750)	88	NM_006502	5429	Hs.655467	NM_006502	ENSG00000170734	POLH	RAD30|RAD30A|XP-V|XPV	DNA polymerase eta	protein-coding
2493	8827-01-01	chr7	1609601	1609980	+	1000	NA	promoter-TSS (NM_032302)	promoter-TSS (NM_032302)	81	NR_027329	114796	Hs.436146	NR_021487	ENSG00000230487	PSMG3-AS1	-	PSMG3 antisense RNA 1 (head to head)	ncRNA
2499	7175-01-01	chr19	41256004	41256383	+	1000	NA	promoter-TSS (NM_198476)	promoter-TSS (NM_198476)	-365	NM_198476	284325	Hs.585105	NM_198476	ENSG00000188493	C19orf54	-	chromosome 19 open reading frame 54	protein-coding
2500	7290-01-01	chr11	67981269	67981648	+	1000	NA	promoter-TSS (NM_001300907)	promoter-TSS (NM_001300907)	-219	NM_001300909	51111	Hs.632120	NM_016028	ENSG00000110066	KMT5B	CGI-85|CGI85|SUV420H1	lysine methyltransferase 5B	protein-coding
2503	6844-01-01	chr4	144106131	144106510	+	1000	NA	promoter-TSS (NR_136203)	promoter-TSS (NR_136203)	250	NM_032557	84640	Hs.480848	NM_032557	ENSG00000170185	USP38	HP43.8KD	ubiquitin specific peptidase 38	protein-coding
2504	8809-01-01	chr6	43196988	43197367	+	1000	NA	promoter-TSS (NM_199184)	promoter-TSS (NM_199184)	34	NM_199184	10591	Hs.109752	NM_006443	ENSG00000112667	DNPH1	C6orf108|RCL|dJ330M21.3	2'-deoxynucleoside 5'-phosphate N-hydrolase 1	protein-coding
2505	8511-01-01	chr5	140098319	140098698	+	1000	NA	promoter-TSS (NR_026704)	promoter-TSS (NR_026704)	-3	NR_026704	56663		NR_026704	ENSG00000202111	VTRNA1-2	HVG2|VAULTRC2|VR2|hvg-2	vault RNA 1-2	ncRNA
2509	8473-01-01	chr11	61196927	61197306	+	1000	NA	promoter-TSS (NM_017841)	promoter-TSS (NM_017841)	267	NM_024811	79869	Hs.718984	NM_024811	ENSG00000149532	CPSF7	CFIm59	cleavage and polyadenylation specific factor 7	protein-coding
2511	8444-01-01	chr16	686682	687061	+	1000	NA	promoter-TSS (NM_001040160)	promoter-TSS (NM_001040160)	-505	NR_109977	84326	Hs.239500	NM_032366	ENSG00000130731	METTL26	C16orf13|JFP2	methyltransferase like 26	protein-coding
2516	6966-01-01	chr11	47270355	47270734	+	1000	NA	promoter-TSS (NM_001302489)	promoter-TSS (NM_001302489)	95	NM_001130102	10062	Hs.438863	NM_005693	ENSG00000025434	NR1H3	LXR-a|LXRA|RLD-1	nuclear receptor subfamily 1 group H member 3	protein-coding
2519	6253-01-01	chr17	37009766	37010145	+	1000	NA	promoter-TSS (NR_002576)	promoter-TSS (NR_002576)	98	NM_000978	9349	Hs.406300	NM_000978	ENSG00000125691	RPL23	L23|rpL17	ribosomal protein L23	protein-coding
2522	8714-01-01	chr14	23388007	23388386	+	1000	NA	promoter-TSS (NR_120599)	promoter-TSS (NR_120599)	200	NM_001308044	55147	Hs.4997	NM_018107	ENSG00000100461	RBM23	CAPERbeta|PP239|RNPC4	RNA binding motif protein 23	protein-coding
2523	8798-01-01	chr17	62915430	62915809	+	1000	NA	promoter-TSS (NM_001303255)	promoter-TSS (NM_001303255)	-21	NM_001303255	374819	Hs.551962	NM_199340	ENSG00000176809	LRRC37A3	LRRC37|LRRC37A	leucine rich repeat containing 37 member A3	protein-coding
2526	6811-01-01	chr4	184425307	184425686	+	1000	NA	promoter-TSS (NM_001564)	promoter-TSS (NM_001564)	172	NR_033995	389247	Hs.385787	NR_033995		LOC389247	-	uncharacterized LOC389247	ncRNA
2532	6722-01-01	chr12	104458274	104458653	+	1000	NA	promoter-TSS (NM_001316967)	promoter-TSS (NM_001316967)	227	NM_013320	29915	Hs.506558	NM_013320	ENSG00000111727	HCFC2	HCF-2|HCF2	host cell factor C2	protein-coding
2533	8823-01-01	chr12	57030923	57031302	+	1000	NA	promoter-TSS (NM_013449)	promoter-TSS (NM_013449)	-949	NM_013449	11176	Hs.314263	NM_013449	ENSG00000076108	BAZ2A	TIP5|WALp3	bromodomain adjacent to zinc finger domain 2A	protein-coding
2536	6472-01-01	chr16	1823246	1823625	+	1000	NA	promoter-TSS (NM_001300900)	promoter-TSS (NM_001300900)	206	NM_001257370	197342	Hs.7247	NM_001010865	ENSG00000197774	EME2	SLX2B|gs125	essential meiotic structure-specific endonuclease subunit 2	protein-coding
2537	7929-01-01	chr5	89705802	89706181	+	1000	NA	promoter-TSS (NM_001297768)	promoter-TSS (NM_001297768)	174	NR_105024	731157	Hs.551062	NR_105024	ENSG00000255647	LOC731157	-	uncharacterized LOC731157	ncRNA
2539	6836-01-01	chr9	136024724	136025103	+	1000	NA	promoter-TSS (NM_001042368)	promoter-TSS (NM_001042368)	-306	NM_001042368	5900	Hs.106185	NM_006266	ENSG00000160271	RALGDS	RGDS|RGF|RalGEF	ral guanine nucleotide dissociation stimulator	protein-coding
2540	7033-01-01	chr12	108154645	108155024	+	1000	NA	promoter-TSS (NM_012406)	promoter-TSS (NM_012406)	80	NM_012406	11108	Hs.506655	NM_012406	ENSG00000110851	PRDM4	PFM1	PR/SET domain 4	protein-coding
2541	8245-01-01	chr10	60144765	60145144	+	1000	NA	promoter-TSS (NM_003201)	promoter-TSS (NM_003201)	51	NM_001270782	7019	Hs.594250	NM_003201	ENSG00000108064	TFAM	MTDPS15|MTTF1|MTTFA|TCF6|TCF6L1|TCF6L2|TCF6L3	transcription factor A, mitochondrial	protein-coding
2542	7975-01-01	chr6	42751044	42751423	+	1000	NA	promoter-TSS (NR_134654)	promoter-TSS (NR_134654)	-1	NR_134654	401261	Hs.656652	NM_001004322		LOC401261	-	uncharacterized LOC401261	ncRNA
2546	8217-01-01	chr3	38388113	38388492	+	1000	NA	promoter-TSS (NM_005108)	promoter-TSS (NM_005108)	51	NM_005108	9942	Hs.659985	NM_005108	ENSG00000093217	XYLB	-	xylulokinase	protein-coding
2549	8888-01-01	chr1	202896123	202896502	+	1000	NA	promoter-TSS (NM_001303109)	promoter-TSS (NM_001303109)	88	NM_001303109	59349	Hs.706793	NM_021633	ENSG00000117153	KLHL12	C3IP1|DKIR	kelch like family member 12	protein-coding
2554	7337-01-01	chr5	179234244	179234623	+	1000	NA	promoter-TSS (NM_014275)	promoter-TSS (NM_014275)	430	NM_001142299	8878	Hs.587290	NM_003900	ENSG00000161011	SQSTM1	A170|DMRV|FTDALS3|NADGP|OSIL|PDB3|ZIP3|p60|p62|p62B	sequestosome 1	protein-coding
2558	8636-01-01	chr6	28129437	28129816	+	1000	NA	promoter-TSS (NR_103448)	promoter-TSS (NR_103448)	87	NR_103448	651302	Hs.172143	NM_001145129	ENSG00000226314	ZNF192P1	ZNF389|ZNF389P|dJ265C24.4	zinc finger protein 192 pseudogene 1	pseudo
2560	6032-01-01	chr1	212458724	212459103	+	1000	NA	promoter-TSS (NR_125984)	promoter-TSS (NR_125984)	34	NM_006243	5525	Hs.744012	NM_006243	ENSG00000066027	PPP2R5A	B56A|PR61A	protein phosphatase 2 regulatory subunit B'alpha	protein-coding
2562	7448-01-01	chr3	33138414	33138793	+	1000	NA	promoter-TSS (NM_001136238)	promoter-TSS (NM_001136238)	119	NM_001317040	2720	Hs.443031	NM_000404	ENSG00000170266	GLB1	EBP|ELNR1|MPS4B	galactosidase beta 1	protein-coding
2563	7664-01-01	chr2	9563273	9563652	+	1000	NA	promoter-TSS (NR_134951)	promoter-TSS (NR_134951)	-157	NM_001319066	9270	Hs.467662	NM_004763	ENSG00000119185	ITGB1BP1	ICAP-1A|ICAP-1B|ICAP-1alpha|ICAP1|ICAP1A|ICAP1B	integrin subunit beta 1 binding protein 1	protein-coding
2565	1-193	chr9	116173116	116173495	+	1000	NA	promoter-TSS (NM_001278255)	promoter-TSS (NM_001278255)	-276	NM_001278255	54107	Hs.108112	NM_017443	ENSG00000148229	POLE3	CHARAC17|CHRAC17|YBL1|p17	DNA polymerase epsilon 3, accessory subunit	protein-coding
2568	6065-01-01	chr4	109541823	109542202	+	1000	NA	promoter-TSS (NR_026968)	promoter-TSS (NR_026968)	227	NM_001319234	6164	Hs.438227	NM_000995	ENSG00000109475	RPL34	L34	ribosomal protein L34	protein-coding
2571	8449-01-01	chr6	125474736	125475115	+	1000	NA	promoter-TSS (NM_001300994)	promoter-TSS (NM_001300994)	50	NM_001318903	7164	Hs.591347	NM_003287	ENSG00000111907	TPD52L1	D53	tumor protein D52-like 1	protein-coding
2574	8099-01-01	chr16	30538241	30538620	+	1000	NA	promoter-TSS (NM_024671)	promoter-TSS (NM_024671)	-520	NM_024671	79724	Hs.85658	NM_024671	ENSG00000169957	ZNF768	-	zinc finger protein 768	protein-coding
2575	7380-01-01	chr2	149402248	149402627	+	1000	NA	promoter-TSS (NM_015630)	promoter-TSS (NM_015630)	-123	NM_015630	26122	Hs.23270	NM_015630	ENSG00000135999	EPC2	EPC-LIKE	enhancer of polycomb homolog 2	protein-coding
2578	7785-01-01	chr6	31831471	31831850	+	1000	NA	promoter-TSS (NM_000434).4	promoter-TSS (NM_000434).4	-951	NM_000434	4758	Hs.520037	NM_000434	ENSG00000204386	NEU1	NANH|NEU|SIAL1	neuraminidase 1	protein-coding
2582	8791-01-01	chrX	47053079	47053458	+	1000	NA	promoter-TSS (NM_003334)	promoter-TSS (NM_003334)	67	NM_003334	7317	Hs.533273	NM_003334	ENSG00000130985	UBA1	A1S9|A1S9T|A1ST|AMCX1|CFAP124|GXP1|POC20|SMAX2|UBA1A|UBE1|UBE1X	ubiquitin like modifier activating enzyme 1	protein-coding
2584	7517-01-01	chr1	247094887	247095266	+	1000	NA	promoter-TSS (NM_015446)	promoter-TSS (NM_015446)	204	NM_001323343	25909	Hs.300887	NM_015446	ENSG00000153207	AHCTF1	ELYS|MST108|MSTP108|TMBS62	AT-hook containing transcription factor 1	protein-coding
2586	7710-01-01	chr1	27816994	27817373	+	1000	NA	promoter-TSS (NM_001201404)	promoter-TSS (NM_001201404)	-485	NM_001201404	10163	Hs.469244	NM_006990	ENSG00000158195	WASF2	IMD2|SCAR2|WASF4|WAVE2|dJ393P12.2	WAS protein family member 2	protein-coding
2587	8137-01-01	chr1	19536471	19536850	+	1000	NA	promoter-TSS (NM_020765)	promoter-TSS (NM_020765)	86	NM_020765	23352	Hs.148078	NM_020765	ENSG00000127481	UBR4	RBAF600|ZUBR1|p600	ubiquitin protein ligase E3 component n-recognin 4	protein-coding
2597	6318-01-01	chr4	110354615	110354994	+	1000	NA	promoter-TSS (NM_001042734)	promoter-TSS (NM_001042734)	-67	NM_001318085	10427	Hs.292472	NM_006323	ENSG00000138802	SEC24B	SEC24	SEC24 homolog B, COPII coat complex component	protein-coding
2599	7626-01-01	chr20	2505121	2505500	+	1000	NA	promoter-TSS (NM_001282495)	promoter-TSS (NM_001282495)	-142	NM_001282495	79175	Hs.516846	NM_024325	ENSG00000088876	ZNF343	dJ734P14.5	zinc finger protein 343	protein-coding
2603	8424-01-01	chr1	155163287	155163666	+	1000	NA	promoter-TSS (NM_001204291)	promoter-TSS (NM_001204291)	-770	NM_002456	4582	Hs.89603	NM_002456	ENSG00000185499	MUC1	ADMCKD|ADMCKD1|CA 15-3|CD227|EMA|H23AG|KL-6|MAM6|MCD|MCKD|MCKD1|MUC-1|MUC-1/SEC|MUC-1/X|MUC1/ZD|PEM|PEMT|PUM	mucin 1, cell surface associated	protein-coding
2604	7772-01-01	chr2	61404109	61404488	+	1000	NA	promoter-TSS (NM_001321303)	promoter-TSS (NM_001321303)	-255	NM_152392	130872	Hs.655602	NM_152392	ENSG00000173209	AHSA2	AHA1|Hch1	activator of HSP90 ATPase homolog 2	protein-coding
2608	8598-01-01	chr12	109125331	109125710	+	1000	NA	promoter-TSS (NM_014325)	promoter-TSS (NM_014325)	-194	NM_014325	23603	Hs.330384	NM_014325	ENSG00000110880	CORO1C	HCRNN4	coronin 1C	protein-coding
2609	6856-01-01	chr9	116172913	116173292	+	1000	NA	promoter-TSS (NM_001278255)	promoter-TSS (NM_001278255)	-73	NM_001278255	54107	Hs.108112	NM_017443	ENSG00000148229	POLE3	CHARAC17|CHRAC17|YBL1|p17	DNA polymerase epsilon 3, accessory subunit	protein-coding
2610	8788-01-01	chr15	80189095	80189474	+	1000	NA	promoter-TSS (NR_037654)	promoter-TSS (NR_037654)	55	NR_037654	10588	Hs.194294	NM_006441	ENSG00000136371	MTHFS	HsT19268	methenyltetrahydrofolate synthetase	protein-coding
2611	8515-01-01	chr10	70166778	70167157	+	1000	NA	promoter-TSS (NR_103476)	promoter-TSS (NR_103476)	-21	NM_017987	55680	Hs.653144	NM_017987	ENSG00000204130	RUFY2	RABIP4R|ZFYVE13	RUN and FYVE domain containing 2	protein-coding
2612	7479-01-01	chr8	103250753	103251132	+	1000	NA	promoter-TSS (NR_125415)	promoter-TSS (NR_125415)	117	NM_001172477	50484	Hs.512592	NM_015713	ENSG00000048392	RRM2B	MTDPS8A|MTDPS8B|P53R2	ribonucleotide reductase regulatory TP53 inducible subunit M2B	protein-coding
2613	6579-01-01	chr6	150326351	150326730	+	1000	NA	promoter-TSS (NR_024045)	promoter-TSS (NR_024045)	-260	NR_024045	646024	Hs.560537	NR_024045	ENSG00000218358	RAET1K	-	retinoic acid early transcript 1K pseudogene	pseudo
2614	8875-01-01	chr1	27481412	27481791	+	1000	NA	promoter-TSS (NR_046474)	promoter-TSS (NR_046474)	20	NR_046474	6548	Hs.469116	NM_003047	ENSG00000090020	SLC9A1	APNH|LIKNS|NHE-1|NHE1|PPP1R143	solute carrier family 9 member A1	protein-coding
2622	8536-01-01	chr12	49208390	49208769	+	1000	NA	promoter-TSS (NM_001206916)	promoter-TSS (NM_001206916)	364	NM_001206917	784	Hs.250712	NM_000725	ENSG00000167535	CACNB3	CAB3|CACNLB3	calcium voltage-gated channel auxiliary subunit beta 3	protein-coding
2625	6458-01-01	chr1	40996693	40997072	+	1000	NA	promoter-TSS (NM_152373)	promoter-TSS (NM_152373)	-351	NM_152373	127396	Hs.524767	NM_152373	ENSG00000117010	ZNF684	-	zinc finger protein 684	protein-coding
2627	7687-01-01	chr12	106696249	106696628	+	1000	NA	promoter-TSS (NM_001286262)	promoter-TSS (NM_001286262)	-131	NM_001286262	255394	Hs.696047	NM_152772	ENSG00000166046	TCP11L2	-	t-complex 11 like 2	protein-coding
2631	1-856	chr19	1383793	1384172	+	1000	NA	promoter-TSS (NM_024407)	promoter-TSS (NM_024407)	99	NM_024407	374291	Hs.211914	NM_024407	ENSG00000115286	NDUFS7	CI-20|CI-20KD|MY017|PSST	NADH:ubiquinone oxidoreductase core subunit S7	protein-coding
2633	8133-01-01	chr1	45265350	45265729	+	1000	NA	promoter-TSS (NM_004073)	promoter-TSS (NM_004073)	-358	NM_004073	1263	Hs.632415	NM_004073	ENSG00000173846	PLK3	CNK|FNK|PLK-3|PRK	polo like kinase 3	protein-coding
2634	8923-01-01	chr12	123717335	123717714	+	1000	NA	promoter-TSS (NM_152269)	promoter-TSS (NM_152269)	261	NM_022782	10198	Hs.577404	NM_022782	ENSG00000051825	MPHOSPH9	MPP-9|MPP9	M-phase phosphoprotein 9	protein-coding
2635	5669-01-01	chr17	63133190	63133569	+	999	NA	promoter-TSS (NM_001165933)	promoter-TSS (NM_001165933)	-77	NM_001081955	8787	Hs.664380	NM_003835	ENSG00000108370	RGS9	PERRS|RGS9L	regulator of G-protein signaling 9	protein-coding
2636	6613-01-01	chr10	46951299	46951678	+	999	NA	promoter-TSS (NR_134489)	promoter-TSS (NR_134489)	16	NR_134489	102724593	Hs.663831	NR_134489		LOC102724593	-	uncharacterized LOC102724593	ncRNA
2637	6240-01-01	chr12	122326757	122327136	+	999	NA	promoter-TSS (NM_001171993)	promoter-TSS (NM_001171993)	309	NR_048555	5715	Hs.131151	NM_002813	ENSG00000110801	PSMD9	Rpn4|p27	proteasome 26S subunit, non-ATPase 9	protein-coding
2639	7166-01-01	chr2	179315568	179315947	+	999	NA	promoter-TSS (NM_001139517)	promoter-TSS (NM_001139517)	201	NM_003690	8575	Hs.570274	NM_003690	ENSG00000180228	PRKRA	DYT16|HSD14|PACT|RAX	protein activator of interferon induced protein kinase EIF2AK2	protein-coding
2644	6439-01-01	chr1	236767818	236768197	+	998	NA	promoter-TSS (NM_018072)	promoter-TSS (NM_018072)	-166	NM_018072	55127	Hs.708114	NM_018072	ENSG00000119285	HEATR1	BAP28|UTP10	HEAT repeat containing 1	protein-coding
2645	5804-01-01	chr6	10694646	10695025	+	998	NA	promoter-TSS (NR_026737)	promoter-TSS (NR_026737)	4	NR_026737	347744	Hs.61389	NM_001145020	ENSG00000137434	C6orf52	-	chromosome 6 open reading frame 52	protein-coding
2648	6186-01-01	chr6	26020558	26020937	+	997	NA	promoter-TSS (NM_003529)	promoter-TSS (NM_003529)	29	NM_003529	8350	Hs.546315	NM_003529	ENSG00000275714	HIST1H3A	H3/A|H3FA	histone cluster 1 H3 family member a	protein-coding
2649	7971-01-01	chr1	6453573	6453952	+	997	NA	promoter-TSS (NM_007274)	promoter-TSS (NM_007274)	64	NM_007274	11332	Hs.126137	NM_007274	ENSG00000097021	ACOT7	ACH1|ACT|BACH|CTE-II|LACH|LACH1|hBACH	acyl-CoA thioesterase 7	protein-coding
2650	6884-01-01	chr6	79787945	79788324	+	997	NA	promoter-TSS (NM_017934)	promoter-TSS (NM_017934)	-119	NM_017934	55023	Hs.511817	NM_017934	ENSG00000146247	PHIP	BRWD2|DCAF14|WDR11|ndrp	pleckstrin homology domain interacting protein	protein-coding
2653	6880-01-01	chr1	224370787	224371166	+	997	NA	promoter-TSS (NM_003676)	promoter-TSS (NM_003676)	66	NM_001321541	8560	Hs.299878	NM_003676	ENSG00000143753	DEGS1	DEGS|DEGS-1|DES1|Des-1|FADS7|MIG15|MLD	delta 4-desaturase, sphingolipid 1	protein-coding
2657	5293-01-01	chr10	70480549	70480928	+	996	NA	promoter-TSS (NM_001282959)	promoter-TSS (NM_001282959)	-163	NM_001282960	55749	Hs.49853	NM_018237	ENSG00000060339	CCAR1	-	cell division cycle and apoptosis regulator 1	protein-coding
2659	6226-01-01	chr1	244211116	244211495	+	996	NA	promoter-TSS (NM_001278196)	promoter-TSS (NM_001278196)	-936	NM_001278196	10472	Hs.69997	NM_006352	ENSG00000179456	ZBTB18	C2H2-171|MRD22|RP58|TAZ-1|ZNF238	zinc finger and BTB domain containing 18	protein-coding
2660	7320-01-01	chr1	153643719	153644098	+	996	NA	promoter-TSS (NM_001267809)	promoter-TSS (NM_001267809)	-404	NM_001267809	3608	Hs.75117	NM_004515	ENSG00000143621	ILF2	NF45|PRO3063	interleukin enhancer binding factor 2	protein-coding
2661	5953-01-01	chr10	70287298	70287677	+	995	NA	promoter-TSS (NM_001324312)	promoter-TSS (NM_001324312)	-207	NM_001324314	8034	Hs.180408	NM_152707	ENSG00000122912	SLC25A16	D10S105E|GDA|GDC|HGT.1|ML7|hML7	solute carrier family 25 member 16	protein-coding
2668	6542-01-01	chr9	136202815	136203194	+	994	NA	promoter-TSS (NM_001278942)	promoter-TSS (NM_001278942)	43	NR_103874	6838	Hs.274430	NM_006753	ENSG00000148296	SURF6	RRP14	surfeit 6	protein-coding
2672	1-1854	chr6	158402434	158402813	+	994	NA	promoter-TSS (NM_003898)	promoter-TSS (NM_003898)	-265	NM_003898	8871	Hs.434494	NM_003898	ENSG00000078269	SYNJ2	INPP5H	synaptojanin 2	protein-coding
2678	5330-01-01	chr6	692884	693263	+	993	NA	promoter-TSS (NM_018303)	promoter-TSS (NM_018303)	68	NM_018303	55770	Hs.484412	NM_018303	ENSG00000112685	EXOC2	SEC5|SEC5L1|Sec5p	exocyst complex component 2	protein-coding
2682	1-749	chr10	75936071	75936450	+	992	NA	promoter-TSS (NM_001202449)	promoter-TSS (NM_001202449)	13	NM_001202449	132	Hs.656586	NM_001123	ENSG00000156110	ADK	AK	adenosine kinase	protein-coding
2684	6431-01-01	chr19	12511552	12511931	+	992	NA	promoter-TSS (NM_001322497)	promoter-TSS (NM_001322497)	53	NM_001322497	90576	Hs.546637	NM_203381	ENSG00000196466	ZNF799	HIT-40|ZNF842	zinc finger protein 799	protein-coding
2686	1-1121	chr8	146228371	146228750	+	992	NA	promoter-TSS (NR_023392)	promoter-TSS (NR_023392)	-275	NR_023392	286101	Hs.367856	NR_023392		ZNF252P	ZNF252	zinc finger protein 252, pseudogene	pseudo
2688	6430-01-01	chr1	201951716	201952095	+	991	NA	promoter-TSS (NM_001319182)	promoter-TSS (NM_001319182)	139	NM_001319184	6051	Hs.497391	NM_020216	ENSG00000176393	RNPEP	AP-B	arginyl aminopeptidase	protein-coding
2689	5854-01-01	chr9	140083172	140083551	+	991	NA	promoter-TSS (NM_013366)	promoter-TSS (NM_013366)	-304	NM_013366	29882	Hs.533262	NM_013366	ENSG00000176248	ANAPC2	APC2	anaphase promoting complex subunit 2	protein-coding
2691	5158-01-01	chr1	211307364	211307743	+	991	NA	promoter-TSS (NM_002238)	promoter-TSS (NM_002238)	-96	NM_172362	3756	Hs.553187	NM_002238	ENSG00000143473	KCNH1	EAG|EAG1|Kv10.1|TMBTS|ZLS1|h-eag|hEAG1	potassium voltage-gated channel subfamily H member 1	protein-coding
2693	6046-01-01	chr2	176866878	176867257	+	990	NA	promoter-TSS (NM_030650)	promoter-TSS (NM_030650)	6	NM_001305011	80856	Hs.209561	NM_030650	ENSG00000144320	LNPK	KIAA1715|LNP|LNP1|Ul|ulnaless	lunapark, ER junction formation factor	protein-coding
2696	1-260	chr2	176867079	176867458	+	990	NA	promoter-TSS (NM_030650)	promoter-TSS (NM_030650)	-195	NM_001305009	80856	Hs.209561	NM_030650	ENSG00000144320	LNPK	KIAA1715|LNP|LNP1|Ul|ulnaless	lunapark, ER junction formation factor	protein-coding
2698	7219-01-01	chr19	55770645	55771024	+	990	NA	promoter-TSS (NM_014931)	promoter-TSS (NM_014931)	-796	NM_014931	22870	Hs.515610	NM_014931	ENSG00000105063	PPP6R1	KIAA1115|PP6R1|SAP190|SAPS1	protein phosphatase 6 regulatory subunit 1	protein-coding
2700	1-1248	chr17	47785258	47785637	+	989	NA	promoter-TSS (NM_001278784)	promoter-TSS (NM_001278784)	-134	NM_005827	10237	Hs.154073	NM_005827	ENSG00000121073	SLC35B1	UGTREL1	solute carrier family 35 member B1	protein-coding
2705	6721-01-01	chr1	38455915	38456294	+	989	NA	promoter-TSS (NM_006802)	promoter-TSS (NM_006802)	-322	NM_006802	10946	Hs.77897	NM_006802	ENSG00000183431	SF3A3	PRP9|PRPF9|SAP61|SF3a60	splicing factor 3a subunit 3	protein-coding
2707	3332-01-01	chr1	180123789	180124168	+	988	NA	promoter-TSS (NM_002826)	promoter-TSS (NM_002826)	10	NM_002826	5768	Hs.744925	NM_002826	ENSG00000116260	QSOX1	Q6|QSCN6	quiescin sulfhydryl oxidase 1	protein-coding
2709	6756-01-01	chr1	52344784	52345163	+	988	NA	promoter-TSS (NM_002525)	promoter-TSS (NM_002525)	-364	NM_001101662	4898	Hs.584782	NM_002525	ENSG00000078618	NRDC	NRD1|hNRD1|hNRD2	nardilysin convertase	protein-coding
2710	6709-01-01	chr6	30710583	30710962	+	988	NA	promoter-TSS (NM_001318875).2	promoter-TSS (NM_001318875).2	-144	NM_001318875	10211	Hs.179986	NM_005803	ENSG00000137312	FLOT1	-	flotillin 1	protein-coding
2714	1-770	chr1	28908396	28908775	+	987	NA	promoter-TSS (NR_024127)	promoter-TSS (NR_024127)	-219	NR_024127	85028	Hs.632377	NM_053040	ENSG00000197989	SNHG12	ASLNC04080|C1orf79|LINC00100|NCRNA00100	small nucleolar RNA host gene 12	ncRNA
2717	4597-01-01	chr17	48555952	48556331	+	987	NA	promoter-TSS (NM_018346)	promoter-TSS (NM_018346)	-20	NR_130911	55316	Hs.8033	NM_018346	ENSG00000136444	RSAD1	-	radical S-adenosyl methionine domain containing 1	protein-coding
2719	7795-01-01	chr2	170335908	170336287	+	987	NA	promoter-TSS (NM_152384)	promoter-TSS (NM_152384)	91	NM_152384	129880	Hs.233398	NM_152384	ENSG00000163093	BBS5	-	Bardet-Biedl syndrome 5	protein-coding
2721	7194-01-01	chr6	42016363	42016742	+	986	NA	promoter-TSS (NM_001136017)	promoter-TSS (NM_001136017)	80	NM_001136126	896	Hs.534307	NM_001760	ENSG00000112576	CCND3	-	cyclin D3	protein-coding
2722	6291-01-01	chr17	79212486	79212865	+	986	NA	promoter-TSS (NM_001086521)	promoter-TSS (NM_001086521)	216	NM_144679	146705	Hs.631761	NM_144679	ENSG00000167302	TEPSIN	C17orf56|ENTHD2	TEPSIN, adaptor related protein complex 4 accessory protein	protein-coding
2724	4218-01-01	chr2	27273602	27273981	+	986	NA	promoter-TSS (NR_104246)	promoter-TSS (NR_104246)	-500	NR_138023	60509	Hs.138207	NM_021831	ENSG00000084693	AGBL5	CCP5|RP75	ATP/GTP binding protein like 5	protein-coding
2729	6788-01-01	chr8	41655058	41655437	+	985	NA	promoter-TSS (NM_020476)	promoter-TSS (NM_020476)	-107	NM_020477	286	Hs.654438	NM_000037	ENSG00000029534	ANK1	ANK|SPH1|SPH2	ankyrin 1	protein-coding
2730	5054-01-01	chr14	77564031	77564410	+	985	NA	promoter-TSS (NM_033426)	promoter-TSS (NM_033426)	-358	NM_033426	85457	Hs.709066	NM_033426	ENSG00000198894	CIPC	KIAA1737	CLOCK interacting pacemaker	protein-coding
2743	6051-01-01	chr14	35873719	35874098	+	983	NA	promoter-TSS (NM_020529)	promoter-TSS (NM_020529)	52	NM_020529	4792	Hs.81328	NM_020529	ENSG00000100906	NFKBIA	IKBA|MAD-3|NFKBI	NFKB inhibitor alpha	protein-coding
2748	1-955	chr1	114472600	114472979	+	982	NA	promoter-TSS (NR_110726)	promoter-TSS (NR_110726)	-642	NR_110726	101928846	Hs.232534	NR_110725	ENSG00000235527	HIPK1-AS1	-	HIPK1 antisense RNA 1	ncRNA
2750	4790-01-01	chr1	114472399	114472778	+	982	NA	promoter-TSS (NR_110726)	promoter-TSS (NR_110726)	-441	NR_110726	101928846	Hs.232534	NR_110725	ENSG00000235527	HIPK1-AS1	-	HIPK1 antisense RNA 1	ncRNA
2754	5886-01-01	chr12	124086334	124086713	+	981	NA	promoter-TSS (NM_020936)	promoter-TSS (NM_020936)	-101	NM_020936	57696	Hs.286173	NM_020936	ENSG00000111364	DDX55	-	DEAD-box helicase 55	protein-coding
2758	1-1426	chr22	40573134	40573513	+	981	NA	promoter-TSS (NM_015088)	promoter-TSS (NM_015088)	-606	NM_015088	23112	Hs.372082	NM_015088	ENSG00000100354	TNRC6B	-	trinucleotide repeat containing 6B	protein-coding
2759	3462-01-01	chr1	201951920	201952299	+	981	NA	promoter-TSS (NM_001319182)	promoter-TSS (NM_001319182)	343	NM_001319184	6051	Hs.497391	NM_020216	ENSG00000176393	RNPEP	AP-B	arginyl aminopeptidase	protein-coding
2761	6030-01-01	chr16	87425809	87426188	+	980	NA	promoter-TSS (NM_001282683)	promoter-TSS (NM_001282683)	197	NM_022818	81631	Hs.356061	NM_022818	ENSG00000140941	MAP1LC3B	ATG8F|LC3B|MAP1A/1BLC3|MAP1LC3B-a	microtubule associated protein 1 light chain 3 beta	protein-coding
2762	6359-01-01	chr21	36261069	36261448	+	980	NA	promoter-TSS (NM_001122607)	promoter-TSS (NM_001122607)	-271	NM_001001890	861	Hs.149261	NM_001754	ENSG00000159216	RUNX1	AML1|AML1-EVI-1|AMLCR1|CBF2alpha|CBFA2|EVI-1|PEBP2aB|PEBP2alpha	runt related transcription factor 1	protein-coding
2765	6183-01-01	chr12	96429696	96430075	+	980	NA	promoter-TSS (NR_132659)	promoter-TSS (NR_132659)	-446	NM_000895	4048	Hs.524648	NM_000895	ENSG00000111144	LTA4H	-	leukotriene A4 hydrolase	protein-coding
2769	6382-01-01	chr1	150459533	150459912	+	979	NA	promoter-TSS (NR_073514)	promoter-TSS (NR_073514)	-118	NR_073514	80222	Hs.288974	NM_025150	ENSG00000143374	TARS2	COXPD21|TARSL1|thrRS	threonyl-tRNA synthetase 2, mitochondrial (putative)	protein-coding
2778	5378-01-01	chr2	70520354	70520733	+	978	NA	promoter-TSS (NM_001317169)	promoter-TSS (NM_001317169)	47	NM_001317169	6637	Hs.465167	NM_003096	ENSG00000143977	SNRPG	SMG|Sm-G	small nuclear ribonucleoprotein polypeptide G	protein-coding
2779	7136-01-01	chr15	41576021	41576400	+	978	NA	promoter-TSS (NR_026757)	promoter-TSS (NR_026757)	9	NR_026757	729082	Hs.380164	NR_026757		OIP5-AS1	cyrano	OIP5 antisense RNA 1	ncRNA
2780	6720-01-01	chr17	3749428	3749807	+	978	NA	promoter-TSS (NM_001114118)	promoter-TSS (NM_001114118)	-72	NM_001114118	55421	Hs.120963	NM_018553	ENSG00000074356	NCBP3	C17orf85|ELG|HSA277841	nuclear cap binding subunit 3	protein-coding
2781	6955-01-01	chr10	104153674	104154053	+	977	NA	promoter-TSS (NM_001288724)	promoter-TSS (NM_001288724)	-4	NM_001322935	4791	Hs.73090	NM_002502	ENSG00000077150	NFKB2	CVID10|H2TF1|LYT-10|LYT10|NF-kB2|p100|p49/p100|p52	nuclear factor kappa B subunit 2	protein-coding
2783	1-566	chr2	61245015	61245394	+	977	NA	promoter-TSS (NM_001322124)	promoter-TSS (NM_001322124)	190	NM_001322127	150962	Hs.368348	NM_144709	ENSG00000162927	PUS10	CCDC139|DOBI	pseudouridylate synthase 10	protein-coding
2785	6631-01-01	chr6	146864502	146864881	+	977	NA	promoter-TSS (NM_006834)	promoter-TSS (NM_006834)	-137	NM_006834	10981	Hs.287714	NM_006834	ENSG00000118508	RAB32	-	RAB32, member RAS oncogene family	protein-coding
2786	7149-01-01	chr1	151300298	151300677	+	977	NA	promoter-TSS (NM_001330721)	promoter-TSS (NM_001330721)	-296	NM_001198773	5298	Hs.632465	NM_002651	ENSG00000143393	PI4KB	NPIK|PI4K-BETA|PI4K92|PI4KBETA|PI4KIIIBETA|PIK4CB	phosphatidylinositol 4-kinase beta	protein-coding
2787	7020-01-01	chr2	61244813	61245192	+	977	NA	promoter-TSS (NM_001322124)	promoter-TSS (NM_001322124)	190	NM_002618	5194	Hs.161377	NM_002618	ENSG00000162928	PEX13	NALD|PBD11A|PBD11B|ZWS	peroxisomal biogenesis factor 13	protein-coding
2788	6131-01-01	chr2	63277316	63277695	+	976	NA	promoter-TSS (NR_130153)	promoter-TSS (NR_130153)	313	NM_001199770	5013	Hs.734360	NM_014562	ENSG00000115507	OTX1	-	orthodenticle homeobox 1	protein-coding
2789	1-102	chr2	63277520	63277899	+	976	NA	promoter-TSS (NR_130153)	promoter-TSS (NR_130153)	-228	NR_130153	5013	Hs.734360	NM_014562	ENSG00000115507	OTX1	-	orthodenticle homeobox 1	protein-coding
2792	7132-01-01	chr20	33872095	33872474	+	976	NA	promoter-TSS (NR_109815)	promoter-TSS (NR_109815)	236	NR_052024	3692	Hs.743992	NM_002212	ENSG00000242372	EIF6	CAB|EIF3A|ITGB4BP|b(2)gcn|eIF-6|p27(BBP)|p27BBP	eukaryotic translation initiation factor 6	protein-coding
2794	5926-01-01	chr14	60715485	60715864	+	975	NA	promoter-TSS (NM_021003)	promoter-TSS (NM_021003)	-292	NM_021003	5494	Hs.130036	NM_021003	ENSG00000100614	PPM1A	PP2C-ALPHA|PP2CA|PP2Calpha	protein phosphatase, Mg2+/Mn2+ dependent 1A	protein-coding
2796	5640-01-01	chr2	128848292	128848671	+	975	NA	promoter-TSS (NR_027671)	promoter-TSS (NR_027671)	-273	NM_020120	56886	Hs.743306	NM_020120	ENSG00000136731	UGGT1	HUGT1|UGCGL1|UGT1	UDP-glucose glycoprotein glucosyltransferase 1	protein-coding
2798	5250-01-01	chr3	197476747	197477126	+	975	NA	promoter-TSS (NM_001145642)	promoter-TSS (NM_001145642)	312	NM_032288	84248	Hs.277533	NM_032288	ENSG00000122068	FYTTD1	UIF	forty-two-three domain containing 1	protein-coding
2805	1-1033	chr8	146052357	146052736	+	974	NA	promoter-TSS (NM_001282797)	promoter-TSS (NM_001282797)	-357	NM_003416	7553	Hs.493218	NM_003416	ENSG00000147789	ZNF7	HF.16|KOX4|zf30	zinc finger protein 7	protein-coding
2806	1-1162	chr1	110882002	110882381	+	974	NA	promoter-TSS (NR_036595)	promoter-TSS (NR_036595)	246	NM_001201545	64783	Hs.435947	NM_022768	ENSG00000162775	RBM15	OTT|OTT1|SPEN	RNA binding motif protein 15	protein-coding
2808	5052-01-01	chr15	43398351	43398730	+	973	NA	promoter-TSS (NM_174916)	promoter-TSS (NM_174916)	-254	NM_174916	197131	Hs.591121	NM_174916	ENSG00000159459	UBR1	JBS	ubiquitin protein ligase E3 component n-recognin 1	protein-coding
2815	7031-01-01	chr1	231376932	231377311	+	972	NA	promoter-TSS (NM_001300830)	promoter-TSS (NM_001300830)	-188	NM_152379	128061	Hs.743464	NM_152379	ENSG00000143633	C1orf131	-	chromosome 1 open reading frame 131	protein-coding
2819	6019-01-01	chr2	69870529	69870908	+	972	NA	promoter-TSS (NM_001320698)	promoter-TSS (NM_001320698)	-219	NM_001320698	307	Hs.422986	NM_001153	ENSG00000196975	ANXA4	ANX4|HEL-S-274|P32.5|PAP-II|PIG28|PP4-X|ZAP36	annexin A4	protein-coding
2820	6780-01-01	chr10	43892386	43892765	+	972	NA	promoter-TSS (NM_001098208)	promoter-TSS (NM_001098208)	219	NM_001098207	3185	Hs.808	NM_004966	ENSG00000169813	HNRNPF	HNRPF|OK/SW-cl.23|mcs94-1	heterogeneous nuclear ribonucleoprotein F	protein-coding
2821	6601-01-01	chr17	37886666	37887045	+	972	NA	promoter-TSS (NM_032339)	promoter-TSS (NM_032339)	-39	NM_001330206	84299	Hs.333526	NM_032339	ENSG00000141741	MIEN1	C17orf37|C35|ORB3|RDX12|XTP4	migration and invasion enhancer 1	protein-coding
2823	5908-01-01	chr12	46777588	46777967	+	971	NA	promoter-TSS (NR_125381)	promoter-TSS (NR_125381)	-113	NR_125381	100288798	Hs.525922	NR_125377		LOC100288798	-	uncharacterized LOC100288798	ncRNA
2825	6813-01-01	chr5	36241832	36242211	+	971	NA	promoter-TSS (NM_001287340)	promoter-TSS (NM_001287340)	-121	NM_001085411	133686	Hs.81907	NM_153013	ENSG00000152620	NADK2	C5orf33|DECRD|MNADK|NADKD1	NAD kinase 2, mitochondrial	protein-coding
2826	6698-01-01	chr15	59981167	59981546	+	971	NA	promoter-TSS (NM_001320675)	promoter-TSS (NM_001320675)	-231	NM_001320675	663	Hs.592515	NM_004330	ENSG00000140299	BNIP2	BNIP-2|NIP2	BCL2 interacting protein 2	protein-coding
2827	6261-01-01	chr1	112162603	112162982	+	971	NA	promoter-TSS (NM_001291896)	promoter-TSS (NM_001291896)	23	NM_001291896	5906	Hs.190334	NM_002884	ENSG00000116473	RAP1A	C21KG|G-22K|KREV-1|KREV1|RAP1|SMGP21	RAP1A, member of RAS oncogene family	protein-coding
2833	5895-01-01	chr2	242255259	242255638	+	970	NA	promoter-TSS (NM_001321030)	promoter-TSS (NM_001321030)	-145	NM_001321030	4735	Hs.721234	NM_004404	ENSG00000168385	2017-09-02	DIFF6|NEDD-5|NEDD5|Pnutl3|hNedd5	septin 2	protein-coding
2836	7032-01-01	chr7	75988054	75988433	+	969	NA	promoter-TSS (NM_012479)	promoter-TSS (NM_012479)	99	NM_012479	7532	Hs.744840	NM_012479	ENSG00000170027	YWHAG	14-3-3GAMMA|PPP1R170	tyrosine 3-monooxygenase/tryptophan 5-monooxygenase activation protein gamma	protein-coding
2837	5389-01-01	chr16	67062606	67062985	+	969	NA	promoter-TSS (NM_022845)	promoter-TSS (NM_022845)	-255	NM_022845	865	Hs.460988	NM_001755	ENSG00000067955	CBFB	PEBP2B	core-binding factor beta subunit	protein-coding
2838	7538-01-01	chr1	9294420	9294799	+	969	NA	promoter-TSS (NM_004285)	promoter-TSS (NM_004285)	-254	NM_004285	9563	Hs.463511	NM_004285	ENSG00000049239	H6PD	CORTRD1|G6PDH|GDH	hexose-6-phosphate dehydrogenase/glucose 1-dehydrogenase	protein-coding
2842	6965-01-01	chr21	46359703	46360082	+	969	NA	promoter-TSS (NM_058190)	promoter-TSS (NM_058190)	-20	NM_001316987	85395	Hs.410830	NM_058190	ENSG00000160256	FAM207A	C21orf70|PRED56	family with sequence similarity 207 member A	protein-coding
2844	6972-01-01	chr16	577084	577463	+	968	NA	promoter-TSS (NM_005632)	promoter-TSS (NM_005632)	134	NR_024121	64493	Hs.721553	NR_024121		LINC00235	C16orf10|LA16c-356B8.1|NCRNA00235	long intergenic non-protein coding RNA 235	ncRNA
2845	6526-01-01	chr8	11141909	11142288	+	968	NA	promoter-TSS (NM_015458)	promoter-TSS (NM_015458)	98	NM_015458	66036	Hs.591395	NM_015458	ENSG00000104643	MTMR9	C8orf9|LIP-STYX|MTMR8	myotubularin related protein 9	protein-coding
2847	6442-01-01	chr9	139559822	139560201	+	968	NA	promoter-TSS (NM_201446)	promoter-TSS (NM_201446)	-213	NM_201446	51162	Hs.91481	NM_016215	ENSG00000172889	EGFL7	NEU1|VE-STATIN|ZNEU1	EGF like domain multiple 7	protein-coding
2848	5512-01-01	chr1	3663665	3664044	+	968	NA	promoter-TSS (NR_033712)	promoter-TSS (NR_033712)	83	NR_033710	57212	Hs.49658	NM_207306	ENSG00000227372	TP73-AS1	KIAA0495|PDAM	TP73 antisense RNA 1	ncRNA
2849	5509-01-01	chr1	161129124	161129503	+	968	NA	promoter-TSS (NM_001319848)	promoter-TSS (NM_001319848)	59	NM_001319848	27005	Hs.8015	NM_012475	ENSG00000143258	USP21	USP16|USP23	ubiquitin specific peptidase 21	protein-coding
2851	6043-01-01	chr11	832555	832934	+	967	NA	promoter-TSS (NM_001039490)	promoter-TSS (NM_001039490)	-208	NM_139029	977	Hs.654379	NM_004357	ENSG00000177697	CD151	GP27|MER2|PETA-3|RAPH|SFA1|TSPAN24	CD151 molecule (Raph blood group)	protein-coding
2852	6522-01-01	chr10	103543544	103543923	+	967	NA	promoter-TSS (NM_006993)	promoter-TSS (NM_006993)	-563	NM_006993	10360	Hs.90691	NM_006993	ENSG00000107833	NPM3	PORMIN|TMEM123	nucleophosmin/nucleoplasmin 3	protein-coding
2854	1-1173	chr16	770506	770885	+	967	NA	promoter-TSS (NM_001271285)	promoter-TSS (NM_001271285)	-447	NM_023933	65990	Hs.166244	NM_023933	ENSG00000103254	FAM173A	C16orf24	family with sequence similarity 173 member A	protein-coding
2856	5922-01-01	chr6	26124390	26124769	+	967	NA	promoter-TSS (NM_003526)	promoter-TSS (NM_003526)	206	NM_003512	8334	Hs.484950	NM_003512	ENSG00000180573	HIST1H2AC	H2A/l|H2AFL|dJ221C16.4	histone cluster 1 H2A family member c	protein-coding
2860	6997-01-01	chr7	99933713	99934092	+	966	NA	promoter-TSS (NR_003613)	promoter-TSS (NR_003613)	28	NR_003613	5379	Hs.634244	NM_005394		PMS2P1	PMS2L1|PMS2L13|PMS2L6|PMS2L7|PMS2L8|PMS3|PMS8|PMSR1|PMSR2	PMS1 homolog 2, mismatch repair system component pseudogene 1	pseudo
2861	1-500	chr22	20118700	20119079	+	966	NA	promoter-TSS (NM_013373)	promoter-TSS (NM_013373)	-475	NM_001185024	29801	Hs.63128	NM_013373	ENSG00000099904	ZDHHC8	DHHC8|ZDHHCL1|ZNF378	zinc finger DHHC-type containing 8	protein-coding
2862	1-497	chr1	205091498	205091877	+	966	NA	promoter-TSS (NM_001193273)	promoter-TSS (NM_001193273)	-537	NM_005057	5929	Hs.519230	NM_005057	ENSG00000117222	RBBP5	RBQ3|SWD1	RB binding protein 5, histone lysine methyltransferase complex subunit	protein-coding
2863	5463-01-01	chr6	27100682	27101061	+	966	NA	promoter-TSS (NM_021064)	promoter-TSS (NM_021064)	54	NM_021064	8969	Hs.51011	NM_021064	ENSG00000196787	HIST1H2AG	H2A.1b|H2A/p|H2AFP|H2AG|pH2A/f	histone cluster 1 H2A family member g	protein-coding
2864	7721-01-01	chr8	90769921	90770300	+	965	NA	promoter-TSS (NR_125822)	promoter-TSS (NR_125822)	135	NM_003821	8767	Hs.103755	NM_003821	ENSG00000104312	RIPK2	CARD3|CARDIAK|CCK|GIG30|RICK|RIP2	receptor interacting serine/threonine kinase 2	protein-coding
2866	5350-01-01	chr1	145208911	145209290	+	965	NA	promoter-TSS (NM_203458)	promoter-TSS (NM_203458)	-13	NM_203458	388677	Hs.655156	NM_203458	ENSG00000264343	NOTCH2NL	N2N	notch 2 N-terminal like	protein-coding
2867	6887-01-01	chr5	176433731	176434110	+	965	NA	promoter-TSS (NM_001317961)	promoter-TSS (NM_001317961)	-125	NM_001199297	51720	Hs.232721	NM_016290	ENSG00000087206	UIMC1	RAP80|X2HRIP110	ubiquitin interaction motif containing 1	protein-coding
2868	6335-01-01	chr16	81041036	81041415	+	965	NA	promoter-TSS (NM_020188)	promoter-TSS (NM_020188)	-723	NM_020188	56942	Hs.55028	NM_020188	ENSG00000103121	CMC2	2310061C15Rik|C16orf61|DC13	C-X9-C motif containing 2	protein-coding
2870	5868-01-01	chr2	55277175	55277554	+	965	NA	promoter-TSS (NR_135829)	promoter-TSS (NR_135829)	370	NM_207520	57142	Hs.637850	NM_007008	ENSG00000115310	RTN4	ASY|NI220/250|NOGO|NOGO-A|NOGOC|NSP|NSP-CL|Nbla00271|Nbla10545|Nogo-B|Nogo-C|RTN-X|RTN4-A|RTN4-B1|RTN4-B2|RTN4-C	reticulon 4	protein-coding
2872	5786-01-01	chr19	12792496	12792875	+	964	NA	promoter-TSS (NM_001206974)	promoter-TSS (NM_001206974)	16	NM_001930	1725	Hs.79064	NM_001930	ENSG00000095059	DHPS	DHS|DS|MIG13	deoxyhypusine synthase	protein-coding
2878	6875-01-01	chr1	53019177	53019556	+	963	NA	promoter-TSS (NM_001009881)	promoter-TSS (NM_001009881)	-604	NM_001009881	23318	Hs.655407	NM_015269	ENSG00000134744	ZCCHC11	PAPD3|TUT4	zinc finger CCHC-type containing 11	protein-coding
2884	6246-01-01	chr9	125667273	125667652	+	963	NA	promoter-TSS (NM_018835)	promoter-TSS (NM_018835)	100	NM_001100588	54542	Hs.533499	NM_018835	ENSG00000056586	RC3H2	MNAB|RNF164	ring finger and CCCH-type domains 2	protein-coding
2885	3470-01-01	chr17	7146320	7146699	+	962	NA	promoter-TSS (NM_007278)	promoter-TSS (NM_007278)	-756	NM_007278	11337	Hs.647421	NM_007278	ENSG00000170296	GABARAP	ATG8A|GABARAP-a|MM46	GABA type A receptor-associated protein	protein-coding
2888	6391-01-01	chr3	56716873	56717252	+	962	NA	promoter-TSS (NM_001112736)	promoter-TSS (NM_001112736)	73	NM_001112736	23272	Hs.116877	NM_015224	ENSG00000163946	FAM208A	C3orf63|RAP140|TASOR|se89-1	family with sequence similarity 208 member A	protein-coding
2894	6462-01-01	chr3	9773189	9773568	+	961	NA	promoter-TSS (NM_001319050)	promoter-TSS (NM_001319050)	-35	NM_001319050	7862	Hs.1004	NM_004634	ENSG00000156983	BRPF1	BR140	bromodomain and PHD finger containing 1	protein-coding
2897	5614-01-01	chr14	24911549	24911928	+	961	NA	promoter-TSS (NR_110032)	promoter-TSS (NR_110032)	269	NM_020195	56948	Hs.643552	NM_020195	ENSG00000100445	SDR39U1	C14orf124|HCDI	short chain dehydrogenase/reductase family 39U member 1	protein-coding
2898	6417-01-01	chr12	98909967	98910346	+	961	NA	promoter-TSS (NR_027157)	promoter-TSS (NR_027157)	-152	NR_027157	100128191	Hs.594042	NR_027157	ENSG00000257167	TMPO-AS1	-	TMPO antisense RNA 1	ncRNA
2902	1-188	chr15	40213185	40213564	+	960	NA	promoter-TSS (NM_001271854)	promoter-TSS (NM_001271854)	-281	NM_007223	11245	Hs.37196	NM_007223	ENSG00000166073	GPR176	HB-954	G protein-coupled receptor 176	protein-coding
2905	5921-01-01	chr15	40212985	40213364	+	960	NA	promoter-TSS (NM_001271854)	promoter-TSS (NM_001271854)	-81	NM_007223	11245	Hs.37196	NM_007223	ENSG00000166073	GPR176	HB-954	G protein-coupled receptor 176	protein-coding
2907	6989-01-01	chr5	150603408	150603787	+	959	NA	promoter-TSS (NM_015621)	promoter-TSS (NM_015621)	57	NM_015621	26112	Hs.655336	NM_015621	ENSG00000198624	CCDC69	-	coiled-coil domain containing 69	protein-coding
2908	6331-01-01	chr19	59055667	59056046	+	959	NA	promoter-TSS (NM_005762)	promoter-TSS (NM_005762)	20	NM_005762	10155	Hs.467408	NM_005762	ENSG00000130726	TRIM28	KAP1|PPP1R157|RNF96|TF1B|TIF1B	tripartite motif containing 28	protein-coding
2914	6926-01-01	chr3	156391719	156392098	+	958	NA	promoter-TSS (NM_015508)	promoter-TSS (NM_015508)	-297	NM_015508	25976	Hs.744050	NM_015508	ENSG00000163659	TIPARP	ARTD14|PARP7|pART14	TCDD inducible poly(ADP-ribose) polymerase	protein-coding
2919	7947-01-01	chr1	10459029	10459408	+	958	NA	promoter-TSS (NM_001304452)	promoter-TSS (NM_001304452)	43	NM_001304452	5226	Hs.464071	NM_002631	ENSG00000142657	PGD	6PGD	phosphogluconate dehydrogenase	protein-coding
2922	5815-01-01	chr11	82783097	82783476	+	957	NA	promoter-TSS (NM_001286061)	promoter-TSS (NM_001286061)	178	NR_038903	100506233	Hs.503429	NR_038903	ENSG00000246067	RAB30-AS1	-	RAB30 antisense RNA 1 (head to head)	ncRNA
2923	6420-01-01	chr10	6622327	6622706	+	957	NA	promoter-TSS (NM_001242413)	promoter-TSS (NM_001242413)	92	NM_001323265	5588	Hs.498570	NM_006257	ENSG00000065675	PRKCQ	PRKCT|nPKC-theta	protein kinase C theta	protein-coding
2924	7849-01-01	chr18	33077603	33077982	+	957	NA	promoter-TSS (NM_001308064)	promoter-TSS (NM_001308064)	163	NM_194281	125476	Hs.464903	NM_194281	ENSG00000153391	INO80C	C18orf37|IES6|hIes6	INO80 complex subunit C	protein-coding
2925	6557-01-01	chr2	15701323	15701702	+	957	NA	promoter-TSS (NR_052013)	promoter-TSS (NR_052013)	-40	NR_052013	51594	Hs.467759	NM_015909	ENSG00000151779	NBAS	ILFS2|NAG|SOPH	neuroblastoma amplified sequence	protein-coding
2926	8275-01-01	chr19	10527160	10527539	+	957	NA	promoter-TSS (NM_001243121)	promoter-TSS (NM_001243121)	-100	NM_001243121	5141	Hs.89901	NM_006202	ENSG00000065989	PDE4A	DPDE2|PDE4|PDE46	phosphodiesterase 4A	protein-coding
2929	1-733	chr1	101491521	101491900	+	956	NA	promoter-TSS (NM_001077394)	promoter-TSS (NM_001077394)	308	NR_109849	102606465	Hs.593669	NR_109849		LOC102606465	-	uncharacterized LOC102606465	ncRNA
2931	5837-01-01	chr1	101491299	101491678	+	956	NA	promoter-TSS (NM_001077394)	promoter-TSS (NM_001077394)	86	NR_109849	102606465	Hs.593669	NR_109849		LOC102606465	-	uncharacterized LOC102606465	ncRNA
2932	2787-01-01	chr2	74757103	74757482	+	956	NA	promoter-TSS (NR_126511)	promoter-TSS (NR_126511)	-268	NR_126511	550	Hs.411480	NM_181575	ENSG00000115307	AUP1	-	ancient ubiquitous protein 1	protein-coding
2935	1-666	chr2	74757384	74757763	+	955	NA	promoter-TSS (NR_126511)	promoter-TSS (NR_126511)	-549	NR_126511	550	Hs.411480	NM_181575	ENSG00000115307	AUP1	-	ancient ubiquitous protein 1	protein-coding
2936	5996-01-01	chr6	26924522	26924901	+	955	NA	promoter-TSS (NR_003504)	promoter-TSS (NR_003504)	-61	NR_026775	100133205	Hs.526951	NR_026775	ENSG00000224843	LINC00240	C6orf41|NCRNA00240|bA373D17.1	long intergenic non-protein coding RNA 240	ncRNA
2949	5995-01-01	chr10	5488381	5488760	+	953	NA	promoter-TSS (NR_073040)	promoter-TSS (NR_073040)	56	NM_005863	10276	Hs.25155	NM_005863	ENSG00000173848	NET1	ARHGEF8|NET1A	neuroepithelial cell transforming 1	protein-coding
2952	5783-01-01	chr5	36875894	36876273	+	953	NA	promoter-TSS (NM_015384)	promoter-TSS (NM_015384)	713	NR_046262	646719	Hs.355684	NR_046262		NIPBL-AS1	NIPBL-AS	NIPBL antisense RNA 1 (head to head)	ncRNA
2953	6014-01-01	chr8	67838259	67838638	+	953	NA	promoter-TSS (NR_002599)	promoter-TSS (NR_002599)	-671	NR_002599	641638	Hs.372680	NR_002599		SNHG6	HBII-276HG|NCRNA00058|U87HG	small nucleolar RNA host gene 6	ncRNA
2955	3402-01-01	chr10	124894731	124895110	+	953	NA	promoter-TSS (NM_001105574)	promoter-TSS (NM_001105574)	-647	NM_001105574	340784	Hs.531194	NM_001105574	ENSG00000188620	HMX3	NKX-5.1|NKX5.1|Nkx5-1	H6 family homeobox 3	protein-coding
2957	6244-01-01	chr6	34203564	34203943	+	952	NA	promoter-TSS (NM_145903)	promoter-TSS (NM_145903)	-824	NM_145899	3159	Hs.518805	NM_002131	ENSG00000137309	HMGA1	HMG-R|HMGA1A|HMGIY	high mobility group AT-hook 1	protein-coding
2964	7394-01-01	chr6	42713518	42713897	+	951	NA	promoter-TSS (NM_001318819)	promoter-TSS (NM_001318819)	177	NM_003192	6903	Hs.75064	NM_003192	ENSG00000124659	TBCC	CFC	tubulin folding cofactor C	protein-coding
2965	6715-01-01	chr1	51433965	51434344	+	951	NA	promoter-TSS (NM_001262)	promoter-TSS (NM_001262)	-213	NM_001262	1031	Hs.525324	NM_001262	ENSG00000123080	CDKN2C	INK4C|p18|p18-INK4C	cyclin dependent kinase inhibitor 2C	protein-coding
2969	6563-01-01	chr19	2096024	2096403	+	951	NA	promoter-TSS (NM_130807)	promoter-TSS (NM_130807)	56	NM_130807	126308	Hs.744938	NM_130807	ENSG00000172081	MOB3A	MOB-LAK|MOB1C|MOBKL2A|moblak	MOB kinase activator 3A	protein-coding
2970	6951-01-01	chr2	220071207	220071586	+	951	NA	promoter-TSS (NM_001270998)	promoter-TSS (NM_001270998)	-110	NM_001270999	130617	Hs.534540	NM_138802	ENSG00000158552	ZFAND2B	AIRAPL	zinc finger AN1-type containing 2B	protein-coding
2971	5780-01-01	chr1	156023652	156024031	+	950	NA	promoter-TSS (NM_001145264)	promoter-TSS (NM_001145264)	-225	NM_020131	56893	Hs.283739	NM_020131	ENSG00000160803	UBQLN4	A1U|A1Up|C1orf6|CIP75|UBIN	ubiquilin 4	protein-coding
2973	5193-01-01	chr11	129873128	129873507	+	950	NA	promoter-TSS (NM_199437)	promoter-TSS (NM_199437)	-587	NM_020228	56980	Hs.275086	NM_020228	ENSG00000170325	PRDM10	PFM7	PR/SET domain 10	protein-coding
2974	6088-01-01	chr1	210000848	210001227	+	950	NA	promoter-TSS (NM_014388)	promoter-TSS (NM_014388)	-275	NM_014388	27042	Hs.194754	NM_014388	ENSG00000117597	DIEXF	C1orf107|DEF|DJ434O14.5|UTP25	digestive organ expansion factor homolog (zebrafish)	protein-coding
2985	7426-01-01	chr6	31461677	31462056	+	949	NA	promoter-TSS (NM_001289160).7	promoter-TSS (NM_001289160).7	-792	NM_001289160	4277	Hs.731446	NM_005931	ENSG00000204516	MICB	PERB11.2	MHC class I polypeptide-related sequence B	protein-coding
2988	6137-01-01	chr1	33283661	33284040	+	948	NA	promoter-TSS (NM_003680)	promoter-TSS (NM_003680)	-217	NM_003680	8565	Hs.213264	NM_003680	ENSG00000134684	YARS	CMTDIC|TYRRS|YRS|YTS	tyrosyl-tRNA synthetase	protein-coding
2989	6493-01-01	chr2	109150290	109150669	+	948	NA	promoter-TSS (NM_001193483)	promoter-TSS (NM_001193483)	196	NR_135290	644903		NM_032658	ENSG00000214184	GCC2-AS1	-	GCC2 antisense RNA 1	ncRNA
2990	5708-01-01	chr11	118900887	118901266	+	948	NA	promoter-TSS (NM_001164280)	promoter-TSS (NM_001164280)	540	NM_001164279	2542	Hs.719203	NM_001467	ENSG00000137700	SLC37A4	G6PT1|G6PT2|G6PT3|GSD1b|GSD1c|GSD1d|PRO0685|TRG-19|TRG19	solute carrier family 37 member 4	protein-coding
2994	5479-01-01	chr20	45318670	45319049	+	947	NA	promoter-TSS (NM_033550)	promoter-TSS (NM_033550)	-583	NM_033550	112858	Hs.440263	NM_033550	ENSG00000172315	TP53RK	BUD32|C20orf64|Nori-2|Nori-2p|PRPK|dJ101A2	TP53 regulating kinase	protein-coding
2998	4161-01-01	chr7	66309918	66310297	+	947	NA	promoter-TSS (NR_003934)	promoter-TSS (NR_003934)	-294	NR_003934	729156	Hs.709878	NR_003934	ENSG00000230583	GTF2IRD1P1	-	GTF2I repeat domain containing 1 pseudogene 1	pseudo
3002	4818-01-01	chr19	16739353	16739732	+	946	NA	promoter-TSS (NM_004831)	promoter-TSS (NM_004831)	-527	NM_004831	9441	Hs.715040	NM_004831	ENSG00000105085	MED26	CRSP7|CRSP70	mediator complex subunit 26	protein-coding
3004	6402-01-01	chr15	59042296	59042675	+	946	NA	promoter-TSS (NM_001110)	promoter-TSS (NM_001110)	-308	NM_001110	102	Hs.172028	NM_001110	ENSG00000137845	ADAM10	AD10|AD18|CD156c|CDw156|HsT18717|MADM|RAK|kuz	ADAM metallopeptidase domain 10	protein-coding
3005	7303-01-01	chr3	129034928	129035307	+	946	NA	promoter-TSS (NM_006026)	promoter-TSS (NM_006026)	3	NR_026991	339942	Hs.450096	NM_001025468		H1FX-AS1	C3orf47	H1FX antisense RNA 1	ncRNA
3010	6074-01-01	chr16	2009342	2009721	+	945	NA	promoter-TSS (NM_004548)	promoter-TSS (NM_004548)	14	NM_004548	4716	Hs.513266	NM_004548	ENSG00000140990	NDUFB10	PDSW	NADH:ubiquinone oxidoreductase subunit B10	protein-coding
3012	6785-01-01	chr18	21166640	21167019	+	945	NA	promoter-TSS (NM_000271)	promoter-TSS (NM_000271)	-248	NM_000271	4864	Hs.464779	NM_000271	ENSG00000141458	NPC1	NPC	NPC intracellular cholesterol transporter 1	protein-coding
3017	6133-01-01	chr7	40174166	40174545	+	944	NA	promoter-TSS (NM_001193311)	promoter-TSS (NM_001193311)	-104	NM_138701	136647	Hs.654989	NM_138701	ENSG00000168303	MPLKIP	ABHS|C7orf11|ORF20|TTD4	M-phase specific PLK1 interacting protein	protein-coding
3018	4489-01-01	chr8	99837658	99838037	+	944	NA	promoter-TSS (NM_001256313)	promoter-TSS (NM_001256313)	52	NM_001256313	6788	Hs.492333	NM_006281	ENSG00000104375	STK3	KRS1|MST2	serine/threonine kinase 3	protein-coding
3019	5179-01-01	chr17	73781124	73781503	+	944	NA	promoter-TSS (NR_039892)	promoter-TSS (NR_039892)	393	NM_001080419	85451	Hs.584768	NM_001080419	ENSG00000132478	UNK	UNKEMPT|ZC3H5|ZC3HDC5	unkempt family zinc finger	protein-coding
3020	5388-01-01	chr7	17979869	17980248	+	944	NA	promoter-TSS (NM_015132)	promoter-TSS (NM_015132)	73	NM_015132	23161	Hs.487648	NM_015132	ENSG00000071189	SNX13	RGS-PX1	sorting nexin 13	protein-coding
3022	5514-01-01	chr2	120770539	120770918	+	943	NA	promoter-TSS (NM_001184938)	promoter-TSS (NM_001184938)	-57	NM_001184938	57669	Hs.369232	NM_020909	ENSG00000115109	EPB41L5	BE37|YMO1|YRT	erythrocyte membrane protein band 4.1 like 5	protein-coding
3029	6324-01-01	chr7	154794811	154795190	+	942	NA	promoter-TSS (NR_028090)	promoter-TSS (NR_028090)	-143	NR_028090	202781	Hs.193172	NR_028090	ENSG00000273344	PAXIP1-AS1	-	PAXIP1 antisense RNA 1 (head to head)	ncRNA
3032	5240-01-01	chr1	936021	936400	+	942	NA	promoter-TSS (NM_021170)	promoter-TSS (NM_021170)	-658	NM_001142467	57801	Hs.154029	NM_021170	ENSG00000188290	HES4	bHLHb42	hes family bHLH transcription factor 4	protein-coding
3035	4222-01-01	chr10	74927480	74927859	+	942	NA	promoter-TSS (NM_173348)	promoter-TSS (NM_173348)	184	NM_001135753	11319	Hs.631822	NM_007265	ENSG00000122882	ECD	GCR2|HSGT1|SGT1	ecdysoneless cell cycle regulator	protein-coding
3036	7663-01-01	chr3	37217770	37218149	+	942	NA	promoter-TSS (NM_001134369)	promoter-TSS (NM_001134369)	-108	NM_017724	9209	Hs.740522	NM_006309	ENSG00000093167	LRRFIP2	HUFI-2	LRR binding FLII interacting protein 2	protein-coding
3046	5382-01-01	chr1	113615307	113615686	+	940	NA	promoter-TSS (NM_001312686)	promoter-TSS (NM_001312686)	228	NR_103777	100996251	Hs.382067	NR_103777	ENSG00000238198	LOC100996251	-	uncharacterized LOC100996251	ncRNA
3047	7493-01-01	chr8	146127143	146127522	+	940	NA	promoter-TSS (NM_001109689)	promoter-TSS (NM_001109689)	-486	NM_021061	58500	Hs.532277	NM_021061	ENSG00000196150	ZNF250	ZFP647|ZNF647	zinc finger protein 250	protein-coding
3048	1-247	chr6	170151735	170152114	+	940	NA	promoter-TSS (NM_174910)	promoter-TSS (NM_174910)	206	NM_018341	55780	Hs.47546	NM_018341	ENSG00000130023	ERMARD	C6orf70|PVNH6|dJ266L20.3	ER membrane associated RNA degradation	protein-coding
3049	7047-01-01	chr6	170151529	170151908	+	940	NA	promoter-TSS (NM_001278531)	promoter-TSS (NM_001278531)	0	NM_001278533	55780	Hs.47546	NM_018341	ENSG00000130023	ERMARD	C6orf70|PVNH6|dJ266L20.3	ER membrane associated RNA degradation	protein-coding
3060	6083-01-01	chr19	42579184	42579563	+	938	NA	promoter-TSS (NM_022752)	promoter-TSS (NM_022752)	-917	NM_022752	64763	Hs.13323	NM_022752	ENSG00000105732	ZNF574	FP972	zinc finger protein 574	protein-coding
3061	2877-01-01	chr7	12536630	12537009	+	938	NA	promoter-TSS (NR_136262)	promoter-TSS (NR_136262)	-53	NR_136262	102725191	Hs.602382	NR_136261	ENSG00000226690	LOC102725191	-	uncharacterized LOC102725191	ncRNA
3065	5546-01-01	chr5	134370179	134370558	+	938	NA	promoter-TSS (NM_002653)	promoter-TSS (NM_002653)	-404	NM_002653	5307	Hs.84136	NM_002653	ENSG00000069011	PITX1	BFT|CCF|LBNBG|POTX|PTX1	paired like homeodomain 1	protein-coding
3069	6550-01-01	chr1	162530312	162530691	+	937	NA	promoter-TSS (NM_003115)	promoter-TSS (NM_003115)	-729	NM_001324116	6675	Hs.492859	NM_003115	ENSG00000117143	UAP1	AGX|AGX1|AGX2|SPAG2	UDP-N-acetylglucosamine pyrophosphorylase 1	protein-coding
3073	5501-01-01	chr6	26659907	26660286	+	937	NA	promoter-TSS (NM_024639)	promoter-TSS (NM_024639)	-116	NM_024639	79692	Hs.126280	NM_024639	ENSG00000181315	ZNF322	HCG12|ZNF322A|ZNF388|ZNF489	zinc finger protein 322	protein-coding
3074	7384-01-01	chr8	56685747	56686126	+	937	NA	promoter-TSS (NM_001286661)	promoter-TSS (NM_001286661)	30	NM_152417	137695	Hs.420076	NM_152417	ENSG00000167904	TMEM68	-	transmembrane protein 68	protein-coding
3083	6045-01-01	chr2	191044975	191045354	+	935	NA	promoter-TSS (NM_001042519)	promoter-TSS (NM_001042519)	-425	NM_001042519	84281	Hs.389311	NM_032321	ENSG00000187699	C2orf88	smAKAP	chromosome 2 open reading frame 88	protein-coding
3085	4291-01-01	chr14	55518157	55518536	+	935	NA	promoter-TSS (NM_144578)	promoter-TSS (NM_144578)	-16	NM_144578	93487	Hs.594338	NM_144578	ENSG00000168175	MAPK1IP1L	C14orf32|MISS|c14_5346	mitogen-activated protein kinase 1 interacting protein 1 like	protein-coding
3090	5692-01-01	chr12	121342030	121342409	+	935	NA	promoter-TSS (NR_131215)	promoter-TSS (NR_131215)	-64	NM_139015	121665	Hs.507087	NM_139015	ENSG00000157837	SPPL3	IMP2|MDHV1887|PRO4332|PSH1|PSL4	signal peptide peptidase like 3	protein-coding
3097	6061-01-01	chr6	32806431	32806810	+	934	NA	promoter-TSS (NM_001290043)	promoter-TSS (NM_001290043)	-20	NM_001290043	6891	Hs.502	NM_000544	ENSG00000204267	TAP2	ABC18|ABCB3|APT2|D6S217E|PSF-2|PSF2|RING11	transporter 2, ATP binding cassette subfamily B member	protein-coding
3106	3466-01-01	chr3	33138622	33139001	+	933	NA	promoter-TSS (NM_001317040)	promoter-TSS (NM_001317040)	-89	NM_000404	2720	Hs.443031	NM_000404	ENSG00000170266	GLB1	EBP|ELNR1|MPS4B	galactosidase beta 1	protein-coding
3107	5444-01-01	chrX	134654637	134655016	+	932	NA	promoter-TSS (NR_046740)	promoter-TSS (NR_046740)	-227	NR_046740	100874118	Hs.602150	NR_046740	ENSG00000225235	INTS6L-AS1	DDX26B-AS1	INTS6L antisense RNA 1	ncRNA
3108	6266-01-01	chr4	128981816	128982195	+	932	NA	promoter-TSS (NM_001278604)	promoter-TSS (NM_001278604)	-416	NM_001278604	55132	Hs.657067	NM_018078	ENSG00000138709	LARP1B	LARP2	La ribonucleoprotein domain family member 1B	protein-coding
3110	6432-01-01	chr6	2987435	2987814	+	932	NA	promoter-TSS (NR_026856)	promoter-TSS (NR_026856)	-577	NR_026856	401232	Hs.720158	NM_207495		LINC01011	-	long intergenic non-protein coding RNA 1011	ncRNA
3112	1976-01-01	chr9	127615330	127615709	+	932	NA	promoter-TSS (NM_001045476)	promoter-TSS (NM_001045476)	-177	NM_001276376	401551	Hs.343383	NM_001045476	ENSG00000136918	WDR38	-	WD repeat domain 38	protein-coding
3113	4927-01-01	chr6	27860082	27860461	+	932	NA	promoter-TSS (NM_003527)	promoter-TSS (NM_003527)	692	NM_003514	8336	Hs.134999	NM_003514	ENSG00000278677	HIST1H2AM	H2A.1|H2A/n|H2AFN|dJ193B12.1	histone cluster 1 H2A family member m	protein-coding
3114	6143-01-01	chr4	183838647	183839026	+	931	NA	promoter-TSS (NM_001921)	promoter-TSS (NM_001921)	-206	NM_001921	1635	Hs.183850	NM_001921	ENSG00000129187	DCTD	-	dCMP deaminase	protein-coding
3115	6229-01-01	chr17	46969379	46969758	+	931	NA	promoter-TSS (NM_005175)	promoter-TSS (NM_005175)	-580	NM_005175	516	Hs.80986	NM_005175	ENSG00000159199	ATP5G1	ATP5A|ATP5G	ATP synthase, H+ transporting, mitochondrial Fo complex subunit C1 (subunit 9)	protein-coding
3117	4817-01-01	chr1	10532827	10533206	+	931	NA	promoter-TSS (NM_004401)	promoter-TSS (NM_004401)	-403	NM_004401	1676	Hs.484782	NM_004401	ENSG00000160049	DFFA	DFF-45|DFF1|ICAD	DNA fragmentation factor subunit alpha	protein-coding
3119	5322-01-01	chr14	23479590	23479969	+	931	NA	promoter-TSS (NM_001130706)	promoter-TSS (NM_001130706)	-369	NM_001130708	60686	Hs.255874	NM_021944	ENSG00000100802	C14orf93	-	chromosome 14 open reading frame 93	protein-coding
3121	6498-01-01	chr6	27099775	27100154	+	931	NA	promoter-TSS (NM_021064)	promoter-TSS (NM_021064)	611	NM_021058	8970	Hs.591807	NM_021058	ENSG00000124635	HIST1H2BJ	H2B/r|H2BFR|H2BJ	histone cluster 1 H2B family member j	protein-coding
3122	5756-01-01	chr12	12509937	12510316	+	930	NA	promoter-TSS (NR_024061)	promoter-TSS (NR_024061)	113	NM_001300742	118426	Hs.504805	NM_058169	ENSG00000165714	BORCS5	LOH12CR1|LOH1CR12	BLOC-1 related complex subunit 5	protein-coding
3125	6271-01-01	chr6	56819923	56820302	+	930	NA	promoter-TSS (NM_001144769)	promoter-TSS (NM_001144769)	339	NM_001318539	221336	Hs.582993	NM_152731	ENSG00000151917	BEND6	C6orf65	BEN domain containing 6	protein-coding
3126	5668-01-01	chr22	29663905	29664284	+	930	NA	promoter-TSS (NM_005243)	promoter-TSS (NM_005243)	58	NM_001329536	25807	Hs.106730	NM_012265	ENSG00000100263	RHBDD3	C22orf3|HS984G1A|PTAG	rhomboid domain containing 3	protein-coding
3134	6040-01-01	chr15	25683918	25684297	+	929	NA	promoter-TSS (NM_130839)	promoter-TSS (NM_130839)	68	NM_130839	7337	Hs.598862	NM_000462	ENSG00000114062	UBE3A	ANCR|AS|E6-AP|EPVE6AP|HPVE6A	ubiquitin protein ligase E3A	protein-coding
3136	7968-01-01	chr15	44828765	44829144	+	929	NA	promoter-TSS (NM_003758)	promoter-TSS (NM_003758)	144	NR_034171	645212	Hs.594287	NR_034170		EIF3J-AS1	-	EIF3J antisense RNA 1 (head to head)	ncRNA
3140	1-885	chr19	51307821	51308200	+	928	NA	promoter-TSS (NM_032712)	promoter-TSS (NM_032712)	100	NM_001290153	84798	Hs.256301	NM_032712	ENSG00000167747	C19orf48	-	chromosome 19 open reading frame 48	protein-coding
3142	3652-01-01	chr19	51307621	51308000	+	928	NA	promoter-TSS (NM_032712)	promoter-TSS (NM_032712)	1	NM_032712	84798	Hs.256301	NM_032712	ENSG00000167747	C19orf48	-	chromosome 19 open reading frame 48	protein-coding
3144	5067-01-01	chr5	137513608	137513987	+	928	NA	promoter-TSS (NM_005733)	promoter-TSS (NM_005733)	561	NM_001164326	10902	Hs.519337	NM_006696	ENSG00000112983	BRD8	SMAP|SMAP2|p120	bromodomain containing 8	protein-coding
3149	5814-01-01	chr14	50698389	50698768	+	927	NA	promoter-TSS (NM_006939)	promoter-TSS (NM_006939)	-167	NM_006939	6655	Hs.291533	NM_006939	ENSG00000100485	SOS2	NS9|SOS-2	SOS Ras/Rho guanine nucleotide exchange factor 2	protein-coding
3150	5721-01-01	chr2	187454672	187455051	+	927	NA	promoter-TSS (NM_002210)	promoter-TSS (NM_002210)	71	NM_001145000	3685	Hs.436873	NM_002210	ENSG00000138448	ITGAV	CD51|MSK8|VNRA|VTNR	integrin subunit alpha V	protein-coding
3153	5280-01-01	chr1	226187654	226188033	+	926	NA	promoter-TSS (NM_152608)	promoter-TSS (NM_152608)	-777	NM_152608	163859	Hs.520192	NM_152608	ENSG00000143751	SDE2	C1orf55|dJ671D7.1	SDE2 telomere maintenance homolog	protein-coding
3155	3342-01-01	chr7	141250861	141251240	+	926	NA	promoter-TSS (NM_018238)	promoter-TSS (NM_018238)	-28	NM_018238	55750	Hs.743318	NM_018238	ENSG00000006530	AGK	CATC5|CTRCT38|MTDPS10|MULK	acylglycerol kinase	protein-coding
3156	1-906	chr4	184426696	184427075	+	926	NA	promoter-TSS (NM_001291959)	intron (NM_001564, intron 1 of 1)	-350	NM_001291959	3622	Hs.107153	NM_001564	ENSG00000168556	ING2	ING1L|p33ING2	inhibitor of growth family member 2	protein-coding
3159	6015-01-01	chr7	99156179	99156558	+	926	NA	promoter-TSS (NM_001009958)	promoter-TSS (NM_001009958)	-80	NM_001009960	79027	Hs.599798	NM_024061	ENSG00000197343	ZNF655	VIK|VIK-1	zinc finger protein 655	protein-coding
3161	5452-01-01	chr19	13842052	13842431	+	925	NA	promoter-TSS (NM_001320561)	promoter-TSS (NM_001320561)	-333	NM_001320564	81576	Hs.24998	NM_030818	ENSG00000104957	CCDC130	-	coiled-coil domain containing 130	protein-coding
3162	1-918	chr6	17706299	17706678	+	925	NA	promoter-TSS (NR_134618)	promoter-TSS (NR_134618)	127	NR_134616	105374952	Hs.718703	NR_134616	ENSG00000272269	LOC105374952	-	uncharacterized LOC105374952	ncRNA
3165	5234-01-01	chr17	42219180	42219559	+	925	NA	promoter-TSS (NM_001171251)	promoter-TSS (NM_001171251)	99	NM_024032	78995	Hs.437059	NM_024032	ENSG00000125319	C17orf53	-	chromosome 17 open reading frame 53	protein-coding
3166	6052-01-01	chr1	93811121	93811500	+	925	NA	promoter-TSS (NR_034089)	promoter-TSS (NR_034089)	58	NR_034089	100131564	Hs.732666	NR_034089		CCDC18-AS1	-	CCDC18 antisense RNA 1	ncRNA
3167	4661-01-01	chr6	32158238	32158617	+	925	NA	promoter-TSS (NM_002586).4	promoter-TSS (NM_002586).4	-464	NM_002586	5089	Hs.509545	NM_002586	ENSG00000204304	PBX2	G17|HOX12|PBX2MHC	PBX homeobox 2	protein-coding
3168	6589-01-01	chr1	31538771	31539150	+	925	NA	promoter-TSS (NM_014676)	promoter-TSS (NM_014676)	-396	NM_014676	9698	Hs.281707	NM_014676	ENSG00000134644	PUM1	HSPUM|PUMH|PUMH1|PUML1	pumilio RNA binding family member 1	protein-coding
3169	3817-01-01	chr2	209118907	209119286	+	924	NA	promoter-TSS (NR_046452)	promoter-TSS (NR_046452)	-69	NM_001282387	3417	Hs.593422	NM_005896	ENSG00000138413	IDH1	HEL-216|HEL-S-26|IDCD|IDH|IDP|IDPC|PICD	isocitrate dehydrogenase (NADP(+)) 1, cytosolic	protein-coding
3170	5945-01-01	chr2	113342067	113342446	+	924	NA	promoter-TSS (NM_001304354)	promoter-TSS (NM_001304354)	-193	NM_001304354	84269	Hs.375707	NM_032309	ENSG00000125611	CHCHD5	C2orf9|MIC14	coiled-coil-helix-coiled-coil-helix domain containing 5	protein-coding
3173	5729-01-01	chr10	53459136	53459515	+	924	NA	promoter-TSS (NM_015235)	promoter-TSS (NM_015235)	30	NM_015235	23283	Hs.591358	NM_015235	ENSG00000177613	CSTF2T	CstF-64T	cleavage stimulation factor subunit 2 tau variant	protein-coding
3174	6895-01-01	chr8	6263807	6264186	+	924	NA	promoter-TSS (NR_040040)	promoter-TSS (NR_040040)	73	NR_040040	100287015	Hs.156928	NR_040040	ENSG00000246089	LOC100287015	-	uncharacterized LOC100287015	ncRNA
3177	6684-01-01	chr17	28443710	28444089	+	923	NA	promoter-TSS (NM_001261467)	promoter-TSS (NM_001261467)	74	NM_001261467	84081	Hs.462663	NM_032141	ENSG00000126653	NSRP1	CCDC55|HSPC095|NSrp70	nuclear speckle splicing regulatory protein 1	protein-coding
3178	5061-01-01	chr14	32546499	32546878	+	923	NA	promoter-TSS (NR_027263)	promoter-TSS (NR_027263)	193	NM_001173	394	Hs.592313	NM_001173	ENSG00000100852	ARHGAP5	GFI2|RhoGAP5|p190-B|p190BRhoGAP	Rho GTPase activating protein 5	protein-coding
3181	5682-01-01	chr1	24127309	24127688	+	923	NA	promoter-TSS (NM_000403)	promoter-TSS (NM_000403)	-204	NM_001008216	2582	Hs.632380	NM_000403	ENSG00000117308	GALE	SDR1E1	UDP-galactose-4-epimerase	protein-coding
3182	7025-01-01	chr7	65236315	65236694	+	923	NA	promoter-TSS (NR_038378)	promoter-TSS (NR_038378)	-707	NR_038378	441242	Hs.373941	NM_001013464	ENSG00000272693	LOC441242	-	uncharacterized LOC441242	ncRNA
3185	5264-01-01	chr5	175964338	175964717	+	922	NA	promoter-TSS (NM_014901)	promoter-TSS (NM_014901)	-106	NM_014901	22838	Hs.434888	NM_014901	ENSG00000146083	RNF44	-	ring finger protein 44	protein-coding
3186	6635-01-01	chr7	120590093	120590472	+	922	NA	promoter-TSS (NM_019071)	promoter-TSS (NM_019071)	-535	NM_019071	54556	Hs.489811	NM_019071	ENSG00000071243	ING3	Eaf4|ING2|MEAF4|p47ING3	inhibitor of growth family member 3	protein-coding
3189	6463-01-01	chr10	6186696	6187075	+	922	NA	promoter-TSS (NM_001145443)	promoter-TSS (NM_001145443)	44	NM_001145443	5209	Hs.195471	NM_004566	ENSG00000170525	PFKFB3	IPFK2|PFK2|iPFK-2	6-phosphofructo-2-kinase/fructose-2,6-biphosphatase 3	protein-coding
3191	3207-01-01	chr15	42565071	42565450	+	922	NA	promoter-TSS (NM_001301409)	promoter-TSS (NM_001301409)	522	NM_015497	25963	Hs.511138	NM_015497	ENSG00000103978	TMEM87A	-	transmembrane protein 87A	protein-coding
3193	1-304	chr10	79789632	79790011	+	921	NA	promoter-TSS (NM_007055)	promoter-TSS (NM_007055)	-523	NM_007055	11128	Hs.436896	NM_007055	ENSG00000148606	POLR3A	ADDH|HLD7|RPC1|RPC155|hRPC155	RNA polymerase III subunit A	protein-coding
3198	7265-01-01	chr15	85197540	85197919	+	921	NA	promoter-TSS (NR_130944)	promoter-TSS (NR_130944)	-155	NM_032856	84942	Hs.745027	NM_032856	ENSG00000177082	WDR73	GAMOS|HSPC264	WD repeat domain 73	protein-coding
3199	5592-01-01	chr19	36630890	36631269	+	921	NA	promoter-TSS (NM_001302632)	promoter-TSS (NM_001302632)	50	NM_001302632	826	Hs.515371	NM_001749	ENSG00000126247	CAPNS1	CALPAIN4|CANP|CANPS|CAPN4|CDPS|CSS1	calpain small subunit 1	protein-coding
3200	5993-01-01	chr17	78233913	78234292	+	921	NA	promoter-TSS (NM_020954)	promoter-TSS (NM_020954)	-558	NM_001256071	57674	Hs.195642	NM_020914	ENSG00000173821	RNF213	ALO17|C17orf27|KIAA1618|MYMY2|MYSTR|NET57	ring finger protein 213	protein-coding
3202	6238-01-01	chr19	1812773	1813152	+	920	NA	promoter-TSS (NM_001178002)	promoter-TSS (NM_001178002)	-687	NR_047593	148229	Hs.306212	NM_138813	ENSG00000130270	ATP8B3	ATPIK	ATPase phospholipid transporting 8B3	protein-coding
3203	5654-01-01	chr16	83986733	83987112	+	920	NA	promoter-TSS (NM_182981)	promoter-TSS (NM_182981)	95	NM_182981	29948	Hs.128055	NM_013370	ENSG00000140961	OSGIN1	BDGI|OKL38	oxidative stress induced growth inhibitor 1	protein-coding
3205	5288-01-01	chr19	46580754	46581133	+	920	NA	promoter-TSS (NR_125344)	promoter-TSS (NR_125344)	-56	NR_125344	400706	Hs.630811	NR_125344	ENSG00000204869	LOC400706	-	uncharacterized LOC400706	ncRNA
3207	6049-01-01	chr4	99181945	99182324	+	920	NA	promoter-TSS (NM_001100426)	promoter-TSS (NM_001100426)	-393	NM_001100426	5910	Hs.132858	NM_021159	ENSG00000138698	RAP1GDS1	GDS1|SmgGDS	Rap1 GTPase-GDP dissociation stimulator 1	protein-coding
3211	5310-01-01	chr16	4896998	4897377	+	919	NA	promoter-TSS (NM_001079514)	promoter-TSS (NM_001079514)	116	NM_001308096	84656	Hs.387255	NM_032569	ENSG00000140632	GLYR1	BM045|HIBDL|N-PAC|NP60	glyoxylate reductase 1 homolog	protein-coding
3213	7481-01-01	chr1	154909163	154909542	+	919	NA	promoter-TSS (NM_001323011)	promoter-TSS (NM_001323011)	132	NM_006556	10654	Hs.30954	NM_006556	ENSG00000163344	PMVK	HUMPMKI|PMK|PMKA|PMKASE|POROK1	phosphomevalonate kinase	protein-coding
3216	4498-01-01	chr19	13067821	13068200	+	919	NA	promoter-TSS (NM_052850)	promoter-TSS (NM_052850)	58	NM_052850	90480	Hs.515164	NM_052850	ENSG00000179271	GADD45GIP1	CKBBP2|CKbetaBP2|CRIF1|MRP-L59|PLINP|PLINP-1|PRG6|Plinp1	GADD45G interacting protein 1	protein-coding
3217	6336-01-01	chr1	32281464	32281843	+	919	NA	promoter-TSS (NM_001281988)	promoter-TSS (NM_001281988)	-1	NM_144569	90853	Hs.62604	NM_144569	ENSG00000134668	SPOCD1	PPP1R146	SPOC domain containing 1	protein-coding
3218	6348-01-01	chr7	77427369	77427748	+	918	NA	promoter-TSS (NM_001127360)	promoter-TSS (NM_001127360)	189	NM_032936	85025	Hs.19025	NM_032936	ENSG00000135211	TMEM60	C7orf35|DC32	transmembrane protein 60	protein-coding
3219	3583-01-01	chr16	69600461	69600840	+	918	NA	promoter-TSS (NR_031719)	promoter-TSS (NR_031719)	781	NM_138713	10725	Hs.371987	NM_006599	ENSG00000102908	NFAT5	NF-AT5|NFATL1|NFATZ|OREBP|TONEBP	nuclear factor of activated T-cells 5	protein-coding
3222	5876-01-01	chr9	19049102	19049481	+	918	NA	promoter-TSS (NM_006570)	promoter-TSS (NM_006570)	61	NM_001287049	158297	Hs.731593	NM_153707	ENSG00000155875	SAXO1	C9orf138|FAM154A	stabilizer of axonemal microtubules 1	protein-coding
3223	5805-01-01	chr6	10838953	10839332	+	918	NA	promoter-TSS (NR_134936)	promoter-TSS (NR_134936)	-354	NM_001242385	4117	Hs.446125	NM_005906	ENSG00000111837	MAK	RP62	male germ cell associated kinase	protein-coding
3226	5957-01-01	chr15	90744430	90744809	+	917	NA	promoter-TSS (NM_001324032)	promoter-TSS (NM_001324032)	57	NM_001324033	10509	Hs.474935	NM_020210	ENSG00000185033	SEMA4B	SEMAC|SemC	semaphorin 4B	protein-coding
3229	5221-01-01	chr1	27718924	27719303	+	917	NA	promoter-TSS (NM_005281)	promoter-TSS (NM_005281)	-35	NM_005281	2827	Hs.66542	NM_005281	ENSG00000181773	GPR3	ACCA	G protein-coupled receptor 3	protein-coding
3232	7490-01-01	chr5	139936778	139937157	+	917	NA	promoter-TSS (NR_045587)	promoter-TSS (NR_045587)	74	NR_045587	10011	Hs.653135	NM_001035235	ENSG00000213523	SRA1	SRA|SRAP|STRAA1|pp7684	steroid receptor RNA activator 1	protein-coding
3233	5356-01-01	chr2	69614227	69614606	+	917	NA	promoter-TSS (NM_001244710)	promoter-TSS (NM_001244710)	-30	NM_001244710	2673	Hs.580300	NM_002056	ENSG00000198380	GFPT1	CMS12|CMSTA1|GFA|GFAT|GFAT 1|GFAT1|GFAT1m|GFPT|GFPT1L|MSLG	glutamine--fructose-6-phosphate transaminase 1	protein-coding
3235	6081-01-01	chr4	40058538	40058917	+	916	NA	promoter-TSS (NR_027277)	promoter-TSS (NR_027277)	92	NR_027277	344967	Hs.534633	NR_027277	ENSG00000205794	LOC344967	-	acyl-CoA thioesterase 7 pseudogene	pseudo
3236	4837-01-01	chr4	56261979	56262358	+	916	NA	promoter-TSS (NM_018475)	promoter-TSS (NM_018475)	88	NR_073070	55858	Hs.479766	NM_018475	ENSG00000134851	TMEM165	CDG2K|FT27|GDT1|TMPT27|TPARL	transmembrane protein 165	protein-coding
3239	1-189	chr4	40058763	40059142	+	916	NA	promoter-TSS (NR_027277)	promoter-TSS (NR_027277)	-133	NR_027277	344967	Hs.534633	NR_027277	ENSG00000205794	LOC344967	-	acyl-CoA thioesterase 7 pseudogene	pseudo
3240	6016-01-01	chr15	76196090	76196469	+	916	NA	promoter-TSS (NM_012170)	promoter-TSS (NM_012170)	79	NM_147188	26263	Hs.591115	NM_012170	ENSG00000167196	FBXO22	FBX22|FISTC1	F-box protein 22	protein-coding
3241	5354-01-01	chr19	18385770	18386149	+	916	NA	promoter-TSS (NM_025249)	promoter-TSS (NM_025249)	-640	NM_025249	80726	Hs.732366	NM_025249	ENSG00000130518	KIAA1683	-	KIAA1683	protein-coding
3243	6546-01-01	chr5	5421821	5422200	+	915	NA	promoter-TSS (NM_015325)	promoter-TSS (NM_015325)	-776	NM_015325	23379	Hs.449296	NM_015325	ENSG00000164151	ICE1	KIAA0947	interactor of little elongation complex ELL subunit 1	protein-coding
3244	5873-01-01	chr5	36876524	36876903	+	915	NA	promoter-TSS (NR_046262)	promoter-TSS (NR_046262)	83	NR_046262	646719	Hs.355684	NR_046262		NIPBL-AS1	NIPBL-AS	NIPBL antisense RNA 1 (head to head)	ncRNA
3248	6611-01-01	chr5	10249707	10250086	+	915	NA	promoter-TSS (NM_001306153)	promoter-TSS (NM_001306153)	125	NR_047669	134145	Hs.481569	NM_199133	ENSG00000150756	FAM173B	JS-2	family with sequence similarity 173 member B	protein-coding
3249	5835-01-01	chr12	49658236	49658615	+	915	NA	promoter-TSS (NM_032704)	promoter-TSS (NM_032704)	-357	NM_032704	84790	Hs.652390	NM_032704	ENSG00000167553	TUBA1C	TUBA6|bcm948	tubulin alpha 1c	protein-coding
3254	2467-01-01	chr3	23958854	23959233	+	914	NA	promoter-TSS (NM_001253380)	promoter-TSS (NM_001253380)	-153	NM_001253380	6138	Hs.381219	NM_002948	ENSG00000174748	RPL15	DBA12|EC45|L15|RPL10|RPLY10|RPYL10	ribosomal protein L15	protein-coding
3257	5255-01-01	chr2	61698494	61698873	+	914	NA	promoter-TSS (NM_014709)	promoter-TSS (NM_014709)	-834	NM_014709	9736	Hs.644708	NM_014709	ENSG00000115464	USP34	-	ubiquitin specific peptidase 34	protein-coding
3258	7779-01-01	chr9	131534139	131534518	+	913	NA	promoter-TSS (NM_006336)	promoter-TSS (NM_006336)	-115	NM_006336	10444	Hs.147950	NM_006336	ENSG00000160445	ZER1	C9orf60|ZYG|ZYG11BL	zyg-11 related cell cycle regulator	protein-coding
3260	2017-01-05	chr15	75871750	75872129	+	913	NA	promoter-TSS (NM_002833)	promoter-TSS (NM_002833)	-307	NM_002833	5780	Hs.445775	NM_002833	ENSG00000169410	PTPN9	MEG2|PTPMEG2	protein tyrosine phosphatase, non-receptor type 9	protein-coding
3264	5788-01-01	chr15	75871546	75871925	+	913	NA	promoter-TSS (NM_002833)	promoter-TSS (NM_002833)	-103	NM_002833	5780	Hs.445775	NM_002833	ENSG00000169410	PTPN9	MEG2|PTPMEG2	protein tyrosine phosphatase, non-receptor type 9	protein-coding
3268	6378-01-01	chr19	12807378	12807757	+	912	NA	promoter-TSS (NM_032301)	promoter-TSS (NM_032301)	-112	NM_032301	84261	Hs.515154	NM_032301	ENSG00000132004	FBXW9	Fbw9	F-box and WD repeat domain containing 9	protein-coding
3271	4830-01-01	chr6	34205553	34205932	+	912	NA	promoter-TSS (NM_145905)	promoter-TSS (NM_145905)	-826	NM_145905	3159	Hs.518805	NM_002131	ENSG00000137309	HMGA1	HMG-R|HMGA1A|HMGIY	high mobility group AT-hook 1	protein-coding
3272	1-1665	chr2	99224638	99225017	+	912	NA	promoter-TSS (NM_001330354)	promoter-TSS (NM_001330354)	154	NM_001008215	493753	Hs.596537	NM_001008215	ENSG00000183513	COA5	6330578E17Rik|C2orf64|CEMCOX3|Pet191	cytochrome c oxidase assembly factor 5	protein-coding
3273	1-1578	chr6	41889050	41889429	+	912	NA	promoter-TSS (NM_001305457)	promoter-TSS (NM_001305457)	274	NM_004053	705	Hs.106880	NM_004053	ENSG00000112578	BYSL	BYSTIN	bystin like	protein-coding
3274	5285-01-01	chr8	103875311	103875690	+	912	NA	promoter-TSS (NR_126339)	promoter-TSS (NR_126339)	928	NM_015878	51582	Hs.459106	NM_015878	ENSG00000155096	AZIN1	AZI|AZIA1|OAZI|OAZIN|ODC1L	antizyme inhibitor 1	protein-coding
3282	4697-01-01	chr3	45731004	45731383	+	911	NA	promoter-TSS (NR_033947)	promoter-TSS (NR_033947)	460	NM_001319073	22908	Hs.156509	NM_014016	ENSG00000211456	SACM1L	SAC1	SAC1 suppressor of actin mutations 1-like (yeast)	protein-coding
3286	5915-01-01	chr1	224180625	224181004	+	910	NA	promoter-TSS (NR_132119)	promoter-TSS (NR_132119)	382	NR_136590	100287497	Hs.568390	NR_136590		LOC100287497	-	septin 7 pseudogene	pseudo
3289	4463-01-01	chr1	53703984	53704363	+	910	NA	promoter-TSS (NR_038953)	promoter-TSS (NR_038953)	-109	NR_038953	100507564	Hs.592502	NR_038953	ENSG00000226754	LOC100507564	-	uncharacterized LOC100507564	ncRNA
3292	6405-01-01	chr10	98591961	98592340	+	909	NA	promoter-TSS (NR_135921)	promoter-TSS (NR_135921)	65	NR_135921	102723665	Hs.745068	NR_135921		LOC102723665	-	uncharacterized LOC102723665	ncRNA
3293	1-365	chr4	6988457	6988836	+	909	NA	promoter-TSS (NM_001113363)	promoter-TSS (NM_001113363)	-243	NM_001113363	57533	Hs.518611	NM_020773	ENSG00000132405	TBC1D14	-	TBC1 domain family member 14	protein-coding
3295	6333-01-01	chr14	31091203	31091582	+	909	NA	promoter-TSS (NM_001283031)	promoter-TSS (NM_001283031)	-68	NM_016106	23256	Hs.369168	NM_016106	ENSG00000092108	SCFD1	C14orf163|RA410|SLY1|SLY1P|STXBP1L2	sec1 family domain containing 1	protein-coding
3298	3777-01-01	chr4	6988258	6988637	+	909	NA	promoter-TSS (NM_001113363)	promoter-TSS (NM_001113363)	-442	NM_001113363	57533	Hs.518611	NM_020773	ENSG00000132405	TBC1D14	-	TBC1 domain family member 14	protein-coding
3299	5949-01-01	chr22	38203244	38203623	+	909	NA	promoter-TSS (NM_014291)	promoter-TSS (NM_014291)	-479	NM_001171690	23464	Hs.54609	NM_014291	ENSG00000100116	GCAT	KBL	glycine C-acetyltransferase	protein-coding
3301	6059-01-01	chr6	139309148	139309527	+	908	NA	promoter-TSS (NM_001128617)	promoter-TSS (NM_001128617)	61	NM_031922	85021	Hs.334603	NM_031922	ENSG00000135597	REPS1	RALBP1	RALBP1 associated Eps domain containing 1	protein-coding
3304	3630-01-01	chr6	90062572	90062951	+	908	NA	promoter-TSS (NM_016021)	promoter-TSS (NM_016021)	-142	NM_016021	51465	Hs.163776	NM_016021	ENSG00000198833	UBE2J1	CGI-76|HSPC153|HSPC205|HSU93243|NCUBE-1|NCUBE1|UBC6|UBC6E|Ubc6p	ubiquitin conjugating enzyme E2 J1	protein-coding
3305	6693-01-01	chr11	46639260	46639639	+	908	NA	promoter-TSS (NM_173811)	promoter-TSS (NM_173811)	623	NR_144424	9776	Hs.127403	NM_014741	ENSG00000175224	ATG13	KIAA0652|PARATARG8	autophagy related 13	protein-coding
3306	2997-01-01	chr5	132299215	132299594	+	908	NA	promoter-TSS (NM_014423)	promoter-TSS (NM_014423)	-50	NM_014423	27125	Hs.519313	NM_014423	ENSG00000072364	AFF4	AF5Q31|CHOPS|MCEF	AF4/FMR2 family member 4	protein-coding
3307	1-1398	chr5	132299414	132299793	+	908	NA	promoter-TSS (NM_014423)	promoter-TSS (NM_014423)	-249	NM_014423	27125	Hs.519313	NM_014423	ENSG00000072364	AFF4	AF5Q31|CHOPS|MCEF	AF4/FMR2 family member 4	protein-coding
3311	5593-01-01	chr1	151319316	151319695	+	907	NA	promoter-TSS (NR_131972)	promoter-TSS (NR_131972)	19	NR_131972	101927886	Hs.634042	NR_131972		GBAT2	-	glioblastoma multiforme-associated transcript 2	ncRNA
3312	3248-01-01	chr4	78783458	78783837	+	907	NA	promoter-TSS (NM_020236)	promoter-TSS (NM_020236)	-158	NM_020236	65008	Hs.532019	NM_020236	ENSG00000169288	MRPL1	BM022|L1MT|MRP-L1	mitochondrial ribosomal protein L1	protein-coding
3313	6197-01-01	chr8	145016437	145016816	+	907	NA	promoter-TSS (NM_201383)	promoter-TSS (NM_201383)	66	NM_201383	5339	Hs.434248	NM_000445	ENSG00000178209	PLEC	EBS1|EBSMD|EBSND|EBSO|EBSOG|EBSPA|HD1|LGMD2Q|PCN|PLEC1|PLEC1b|PLTN	plectin	protein-coding
3315	1-187	chr6	41039344	41039723	+	907	NA	promoter-TSS (NM_001329688)	promoter-TSS (NM_001329688)	46	NM_001329696	221443	Hs.227457	NM_145063	ENSG00000124596	OARD1	C6orf130|TARG1|dJ34B21.3	O-acyl-ADP-ribose deacylase 1	protein-coding
3321	7153-01-01	chr16	88878622	88879001	+	906	NA	promoter-TSS (NM_000485)	promoter-TSS (NM_000485)	-469	NM_001030018	353	Hs.28914	NM_000485	ENSG00000198931	APRT	AMP|APRTD	adenine phosphoribosyltransferase	protein-coding
3325	4996-01-01	chr6	26538161	26538540	+	905	NA	promoter-TSS (NM_006353)	promoter-TSS (NM_006353)	-222	NM_006353	10473	Hs.236774	NM_006353	ENSG00000182952	HMGN4	HMG17L3|NHC	high mobility group nucleosomal binding domain 4	protein-coding
3326	6700-01-01	chr2	98280724	98281103	+	905	NA	promoter-TSS (NM_005735)	promoter-TSS (NM_005735)	-352	NM_005735	10120	Hs.98791	NM_005735	ENSG00000115073	ACTR1B	ARP1B|CTRN2|PC3	ARP1 actin-related protein 1 homolog B, centractin beta	protein-coding
3329	5403-01-01	chr3	160117284	160117663	+	905	NA	promoter-TSS (NM_005496)	promoter-TSS (NM_005496)	-153	NM_020800	57560	Hs.478095	NM_020800	ENSG00000068885	IFT80	ATD2|SRTD2|WDR56	intraflagellar transport 80	protein-coding
3334	8816-01-01	chr4	100867985	100868364	+	904	NA	promoter-TSS (NM_001031723)	promoter-TSS (NM_001031723)	-291	NM_001278310	79982	Hs.577426	NM_024920	ENSG00000164031	DNAJB14	EGNR9427|PRO34683	DnaJ heat shock protein family (Hsp40) member B14	protein-coding
3336	5685-01-01	chr18	21166407	21166786	+	904	NA	promoter-TSS (NM_000271)	promoter-TSS (NM_000271)	-15	NM_000271	4864	Hs.464779	NM_000271	ENSG00000141458	NPC1	NPC	NPC intracellular cholesterol transporter 1	protein-coding
3345	5785-01-01	chr19	56110593	56110972	+	903	NA	promoter-TSS (NM_153219)	promoter-TSS (NM_153219)	111	NM_032836	84922	Hs.515617	NM_032836	ENSG00000179943	FIZ1	ZNF798	FLT3 interacting zinc finger 1	protein-coding
3350	6658-01-01	chr1	1334424	1334803	+	903	NA	promoter-TSS (NR_015434)	promoter-TSS (NR_015434)	105	NR_135154	81669	Hs.515704	NM_030937	ENSG00000221978	CCNL2	ANIA-6B|CCNM|CCNS|HCLA-ISO|HLA-ISO|PCEE|SB138	cyclin L2	protein-coding
3354	1-1184	chr3	49130974	49131353	+	902	NA	promoter-TSS (NM_001320580)	promoter-TSS (NM_001320580)	-98	NM_001320581	54870	Hs.297389	NM_017730	ENSG00000198218	QRICH1	-	glutamine rich 1	protein-coding
3355	1-1138	chr17	48450315	48450694	+	902	NA	promoter-TSS (NM_016504)	promoter-TSS (NM_016504)	58	NM_016504	51264	Hs.7736	NM_016504	ENSG00000108826	MRPL27	L27mt	mitochondrial ribosomal protein L27	protein-coding
3358	2839-01-01	chr12	49110552	49110931	+	902	NA	promoter-TSS (NM_001277842)	promoter-TSS (NM_001277842)	40	NM_001277842	904	Hs.92308	NM_001240	ENSG00000129315	CCNT1	CCNT|CYCT1|HIVE1	cyclin T1	protein-coding
3361	4509-01-01	chr18	43652019	43652398	+	901	NA	promoter-TSS (NM_024430)	promoter-TSS (NM_024430)	42	NM_024430	9050	Hs.567384	NM_024430	ENSG00000152229	PSTPIP2	MAYP	proline-serine-threonine phosphatase interacting protein 2	protein-coding
3364	2869-01-01	chr12	112846882	112847261	+	901	NA	promoter-TSS (NM_001320138)	promoter-TSS (NM_001320138)	52	NM_001320140	6128	Hs.528668	NM_000970	ENSG00000089009	RPL6	L6|SHUJUN-2|TAXREB107|TXREB1	ribosomal protein L6	protein-coding
3368	6533-01-01	chr6	28584084	28584463	+	900	NA	promoter-TSS (NM_001329616).2	promoter-TSS (NM_001329616).2	-319	NM_001329616	114821	Hs.176980	NM_052923	ENSG00000232040	ZBED9	Buster4|SCAND3|ZFP38-L|ZNF305P2|ZNF452|dJ1186N24.3	zinc finger BED-type containing 9	protein-coding
3369	4078-01-01	chr16	31454139	31454518	+	900	NA	promoter-TSS (NM_001136509)	promoter-TSS (NM_001136509)	20	NM_001136509	283933	Hs.722243	NM_001136509	ENSG00000176723	ZNF843	-	zinc finger protein 843	protein-coding
3370	5036-01-01	chr6	33239216	33239595	+	900	NA	promoter-TSS (NM_022551).5	promoter-TSS (NM_022551).5	337	NM_001289176	6293	Hs.480356	NM_022553	ENSG00000223501	VPS52	ARE1|SAC2|SACM2L|dJ1033B10.5	VPS52, GARP complex subunit	protein-coding
3373	7397-01-01	chr3	32726162	32726541	+	900	NA	promoter-TSS (NR_046352)	promoter-TSS (NR_046352)	-286	NR_046352	25904	Hs.444851	NM_015442	ENSG00000182973	CNOT10	-	CCR4-NOT transcription complex subunit 10	protein-coding
3374	4281-01-01	chr8	41909947	41910326	+	900	NA	promoter-TSS (NM_001305878)	promoter-TSS (NM_001305878)	-592	NM_001305878	7994	Hs.491577	NM_006766	ENSG00000083168	KAT6A	MOZ|MRD32|MYST-3|MYST3|RUNXBP2|ZC2HC6A|ZNF220	lysine acetyltransferase 6A	protein-coding
3377	5916-01-01	chr11	64126355	64126734	+	899	NA	promoter-TSS (NM_001318361)	promoter-TSS (NM_001318361)	-81	NM_001300802	8986	Hs.105584	NM_003942	ENSG00000162302	RPS6KA4	MSK2|RSK-B|S6K-alpha-4	ribosomal protein S6 kinase A4	protein-coding
3379	6394-01-01	chr19	45582334	45582713	+	899	NA	promoter-TSS (NM_001319055)	promoter-TSS (NM_001319055)	5	NM_001007270	79760	Hs.466919	NM_024707	ENSG00000142252	GEMIN7	SIP3	gem nuclear organelle associated protein 7	protein-coding
3383	5125-01-01	chr6	26217104	26217483	+	899	NA	promoter-TSS (NM_003518)	promoter-TSS (NM_003518)	145	NM_021052	3012	Hs.121017	NM_021052	ENSG00000277075	HIST1H2AE	H2A.1|H2A.2|H2A/a|H2AFA	histone cluster 1 H2A family member e	protein-coding
3384	6128-01-01	chr10	3214693	3215072	+	899	NA	promoter-TSS (NM_001347729)	promoter-TSS (NM_001347729)	26	NM_001347729	10531	Hs.528300	NM_014889	ENSG00000107959	PITRM1	MP1|PreP	pitrilysin metallopeptidase 1	protein-coding
3385	4155-01-01	chr7	150019644	150020023	+	898	NA	promoter-TSS (NM_001142928)	promoter-TSS (NM_001142928)	-463	NM_023942	65999	Hs.647119	NM_023942	ENSG00000127399	LRRC61	HSPC295	leucine rich repeat containing 61	protein-coding
3387	1	chr4	39528891	39529270	+	898	NA	promoter-TSS (NR_047679)	promoter-TSS (NR_047679)	138	NM_003359	7358	Hs.572518	NM_003359	ENSG00000109814	UGDH	GDH|UDP-GlcDH|UDPGDH|UGD	UDP-glucose 6-dehydrogenase	protein-coding
3394	3520-01-01	chr4	39528686	39529065	+	897	NA	promoter-TSS (NR_047679)	promoter-TSS (NR_047679)	343	NM_003359	7358	Hs.572518	NM_003359	ENSG00000109814	UGDH	GDH|UDP-GlcDH|UDPGDH|UGD	UDP-glucose 6-dehydrogenase	protein-coding
3395	5323-01-01	chr2	64246215	64246594	+	897	NA	promoter-TSS (NM_016516)	promoter-TSS (NM_016516)	-190	NM_001005739	51542	Hs.48499	NM_016516	ENSG00000143952	VPS54	HCC8|PPP1R164|SLP-8p|VPS54L|WR|hVps54L	VPS54, GARP complex subunit	protein-coding
3397	5824-01-01	chr19	46272272	46272651	+	897	NA	promoter-TSS (NM_175875)	promoter-TSS (NM_175875)	36	NM_175875	147912	Hs.43314	NM_175875	ENSG00000177045	SIX5	BOR2|DMAHP	SIX homeobox 5	protein-coding
3400	4899-01-01	chr20	3869995	3870374	+	897	NA	promoter-TSS (NM_001324193)	promoter-TSS (NM_001324193)	-265	NM_001324193	80025	Hs.114180	NM_024960	ENSG00000125779	PANK2	C20orf48|HARP|HSS|NBIA1|PKAN	pantothenate kinase 2	protein-coding
3402	5638-01-01	chr3	13691955	13692334	+	897	NA	promoter-TSS (NR_027103)	promoter-TSS (NR_027103)	-77	NR_027103	285375	Hs.319969	NR_027103	ENSG00000224514	LINC00620	-	long intergenic non-protein coding RNA 620	ncRNA
3410	7034-01-01	chr12	113659292	113659671	+	896	NA	promoter-TSS (NM_138451)	promoter-TSS (NM_138451)	238	NM_001143819	53373	Hs.524763	NM_017901	ENSG00000186815	TPCN1	TPC1	two pore segment channel 1	protein-coding
3412	6793-01-01	chr4	108910567	108910946	+	895	NA	promoter-TSS (NM_001184705)	promoter-TSS (NM_001184705)	-114	NM_005327	3033	Hs.438289	NM_005327	ENSG00000138796	HADH	HAD|HADH1|HADHSC|HCDH|HHF4|MSCHAD|SCHAD	hydroxyacyl-CoA dehydrogenase	protein-coding
3413	2850-01-01	chr1	33283361	33283740	+	895	NA	promoter-TSS (NM_003680)	promoter-TSS (NM_003680)	83	NM_003680	8565	Hs.213264	NM_003680	ENSG00000134684	YARS	CMTDIC|TYRRS|YRS|YTS	tyrosyl-tRNA synthetase	protein-coding
3414	5807-01-01	chr15	89010554	89010933	+	895	NA	promoter-TSS (NM_022163)	promoter-TSS (NM_022163)	59	NM_001321976	64963	Hs.111286	NM_022839	ENSG00000181991	MRPS11	HCC-2|MRP-S11|S11mt	mitochondrial ribosomal protein S11	protein-coding
3416	5639-01-01	chr8	17104317	17104696	+	895	NA	promoter-TSS (NM_013354)	promoter-TSS (NM_013354)	-88	NM_001322087	29883	Hs.587465	NM_013354	ENSG00000198791	CNOT7	CAF-1|CAF1|Caf1a|hCAF-1	CCR4-NOT transcription complex subunit 7	protein-coding
3417	5574-01-01	chr4	113152062	113152441	+	895	NA	promoter-TSS (NM_018569)	promoter-TSS (NM_018569)	-644	NM_018569	55435	Hs.435991	NM_018569	ENSG00000138660	AP1AR	2C18|C4orf16|GBAR|PRO0971|gamma-BAR	adaptor related protein complex 1 associated regulatory protein	protein-coding
3418	6225-01-01	chr5	180237148	180237527	+	895	NA	promoter-TSS (NM_001114618)	promoter-TSS (NM_001114618)	-200	NM_001114617	4245	Hs.519818	NM_002406	ENSG00000131446	MGAT1	GLCNAC-TI|GLCT1|GLYT1|GNT-1|GNT-I|GnTI|MGAT	mannosyl (alpha-1,3-)-glycoprotein beta-1,2-N-acetylglucosaminyltransferase	protein-coding
3420	6707-01-01	chr1	24104905	24105284	+	894	NA	promoter-TSS (NR_038280)	promoter-TSS (NR_038280)	218	NM_020362	57095	Hs.31819	NM_020362	ENSG00000057757	PITHD1	C1orf128|HT014|TXNL1CL	PITH domain containing 1	protein-coding
3421	7179-01-01	chr14	50087662	50088041	+	894	NA	promoter-TSS (NM_001001)	promoter-TSS (NM_001001)	362	NM_002408	4247	Hs.93338	NM_002408	ENSG00000168282	MGAT2	CDG2A|CDGS2|GLCNACTII|GNT-II|GNT2	mannosyl (alpha-1,6-)-glycoprotein beta-1,2-N-acetylglucosaminyltransferase	protein-coding
3424	6103-01-01	chr8	144911155	144911534	+	894	NA	promoter-TSS (NM_001136033)	promoter-TSS (NM_001136033)	-65	NM_001271100	22827	Hs.521924	NM_014281	ENSG00000179950	PUF60	FIR|RoBPI|SIAHBP1|VRJS	poly(U) binding splicing factor 60	protein-coding
3426	4252-01-01	chr2	173940402	173940781	+	894	NA	promoter-TSS (NM_016653)	promoter-TSS (NM_016653)	26	NM_133646	51776	Hs.444451	NM_016653	ENSG00000091436	MAP3K20	AZK|MLK7|MLT|MLTK|MLTKalpha|MLTKbeta|MRK|SFMMP|ZAK|mlklak|pk	mitogen-activated protein kinase kinase kinase 20	protein-coding
3428	5866-01-01	chr1	114302353	114302732	+	894	NA	promoter-TSS (NR_136564)	promoter-TSS (NR_136564)	-32	NM_001323042	10745	Hs.655824	NM_006608	ENSG00000116793	PHTF1	PHTF	putative homeodomain transcription factor 1	protein-coding
3429	5335-01-01	chr3	183602479	183602858	+	893	NA	promoter-TSS (NM_001324438)	promoter-TSS (NM_001324438)	28	NM_018622	55486	Hs.478469	NM_018622	ENSG00000175193	PARL	PRO2207|PSARL|PSARL1|PSENIP2|RHBDS1	presenilin associated rhomboid like	protein-coding
3430	1-896	chr16	29816871	29817250	+	893	NA	promoter-TSS (NM_001276276)	promoter-TSS (NM_001276276)	-357	NM_001276275	4150	Hs.23650	NM_002383	ENSG00000103495	MAZ	PUR1|Pur-1|SAF-1|SAF-2|SAF-3|ZF87|ZNF801|Zif87	MYC associated zinc finger protein	protein-coding
3437	1-1143	chr1	145589447	145589826	+	893	NA	promoter-TSS (NM_001012758)	promoter-TSS (NM_001012758)	-201	NM_001012758	200035	Hs.585066	NM_001012758	ENSG00000186364	NUDT17	-	nudix hydrolase 17	protein-coding
3440	5749-01-01	chr1	111681715	111682094	+	892	NA	promoter-TSS (NM_001007794)	promoter-TSS (NM_001007794)	-101	NM_001007794	10390	Hs.363572	NM_006090	ENSG00000134255	CEPT1	-	choline/ethanolamine phosphotransferase 1	protein-coding
3444	6714-01-01	chr7	116166040	116166419	+	892	NA	promoter-TSS (NM_001172897)	promoter-TSS (NM_001172897)	-118	NM_001172896	857	Hs.74034	NM_001753	ENSG00000105974	CAV1	BSCL3|CGL3|LCCNS|MSTP085|PPH3|VIP21	caveolin 1	protein-coding
3445	6213-01-01	chr19	45909592	45909971	+	891	NA	promoter-TSS (NM_001142502)	promoter-TSS (NM_001142502)	-174	NM_001142502	10848	Hs.466937	NM_006663	ENSG00000104881	PPP1R13L	IASPP|NKIP1|RAI|RAI4	protein phosphatase 1 regulatory subunit 13 like	protein-coding
3451	5778-01-01	chr1	38412766	38413145	+	891	NA	promoter-TSS (NM_005540)	promoter-TSS (NM_005540)	-226	NM_005540	3633	Hs.449942	NM_005540	ENSG00000204084	INPP5B	5PTase	inositol polyphosphate-5-phosphatase B	protein-coding
3453	5787-01-01	chr17	40729693	40730072	+	891	NA	promoter-TSS (NR_045671)	promoter-TSS (NR_045671)	-33	NR_045670	29893	Hs.383019	NM_013290	ENSG00000131470	PSMC3IP	GT198|HOP2|HUMGT198A|ODG3|TBPIP	PSMC3 interacting protein	protein-coding
3455	5489-01-01	chr22	29702667	29703046	+	890	NA	promoter-TSS (NM_001278730)	promoter-TSS (NM_001278730)	-129	NM_001278730	10634	Hs.322852	NM_006478	ENSG00000185340	GAS2L1	GAR22	growth arrest specific 2 like 1	protein-coding
3456	5186-01-01	chr3	43663843	43664222	+	890	NA	promoter-TSS (NM_001204834)	promoter-TSS (NM_001204834)	-463	NM_001346464	55129	Hs.656657	NM_018075	ENSG00000160746	ANO10	SCAR10|TMEM16K	anoctamin 10	protein-coding
3458	1-1004	chr6	34759412	34759791	+	890	NA	promoter-TSS (NM_017754)	promoter-TSS (NM_017754)	-193	NM_017754	54887	Hs.700656	NM_017754	ENSG00000065060	UHRF1BP1	C6orf107|ICBP90|dJ349A12.1	UHRF1 binding protein 1	protein-coding
3459	5965-01-01	chr15	41624338	41624717	+	890	NA	promoter-TSS (NM_001243142)	promoter-TSS (NM_001243142)	292	NM_001317860	11339	Hs.661645	NM_007280	ENSG00000104147	OIP5	5730547N13Rik|CT86|LINT-25|MIS18B|MIS18beta|hMIS18beta	Opa interacting protein 5	protein-coding
3460	1969-01-01	chr17	40729904	40730283	+	890	NA	promoter-TSS (NR_045671)	promoter-TSS (NR_045671)	-244	NR_045670	29893	Hs.383019	NM_013290	ENSG00000131470	PSMC3IP	GT198|HOP2|HUMGT198A|ODG3|TBPIP	PSMC3 interacting protein	protein-coding
3463	7088-01-01	chr19	10400287	10400666	+	889	NA	promoter-TSS (NM_003259)	promoter-TSS (NM_003259)	-179	NM_003259	7087	Hs.465862	NM_003259	ENSG00000105376	ICAM5	TLCN|TLN	intercellular adhesion molecule 5	protein-coding
3468	1-1332	chr6	34759102	34759481	+	889	NA	promoter-TSS (NM_017754)	promoter-TSS (NM_017754)	-503	NM_017754	54887	Hs.700656	NM_017754	ENSG00000065060	UHRF1BP1	C6orf107|ICBP90|dJ349A12.1	UHRF1 binding protein 1	protein-coding
3470	5328-01-01	chr22	41487813	41488192	+	889	NA	promoter-TSS (NM_001429)	promoter-TSS (NM_001429)	-515	NR_031694	100302237		NR_031694	ENSG00000100393	MIR1281	MIRN1281|hsa-mir-1281	microRNA 1281	ncRNA
3478	6639-01-01	chr10	7830253	7830632	+	888	NA	promoter-TSS (NM_012311)	promoter-TSS (NM_012311)	375	NM_001320886	509	Hs.271135	NM_005174	ENSG00000165629	ATP5C1	ATP5C|ATP5CL1	ATP synthase, H+ transporting, mitochondrial F1 complex, gamma polypeptide 1	protein-coding
3481	6072-01-01	chr4	1685700	1686079	+	887	NA	promoter-TSS (NM_001297435)	promoter-TSS (NM_001297435)	-35	NM_001297435	152877	Hs.143314	NM_001013622	ENSG00000174137	FAM53A	DNTNP	family with sequence similarity 53 member A	protein-coding
3483	5875-01-01	chr15	44038632	44039011	+	887	NA	promoter-TSS (NR_002318)	promoter-TSS (NR_002318)	231	NM_005313	2923	Hs.591095	NM_005313	ENSG00000167004	PDIA3	ER60|ERp57|ERp60|ERp61|GRP57|GRP58|HEL-S-269|HEL-S-93n|HsT17083|P58|PI-PLC	protein disulfide isomerase family A member 3	protein-coding
3490	1-504	chr19	1021846	1022225	+	886	NA	promoter-TSS (NM_033420)	promoter-TSS (NM_033420)	514	NR_125730	103625684		NR_125730	ENSG00000207357	RNU6-2	U6-2	RNA, U6 small nuclear 2	snRNA
3494	7826-01-01	chr15	75660751	75661130	+	886	NA	promoter-TSS (NM_001256495)	promoter-TSS (NM_001256495)	28	NM_001256495	4123	Hs.26232	NM_006715	ENSG00000140400	MAN2C1	MAN6A8|MANA|MANA1	mannosidase alpha class 2C member 1	protein-coding
3497	5225-01-01	chr11	32913995	32914374	+	885	NA	promoter-TSS (NM_001076786)	promoter-TSS (NM_001076786)	-540	NM_001076786	79832	Hs.369368	NM_024774	ENSG00000060749	QSER1	-	glutamine and serine rich 1	protein-coding
3501	5811-01-01	chr12	56727920	56728299	+	885	NA	promoter-TSS (NM_001127460)	promoter-TSS (NM_001127460)	-272	NM_014871	9924	Hs.273397	NM_014871	ENSG00000135473	PAN2	USP52	PAN2 poly(A) specific ribonuclease subunit	protein-coding
3502	5613-01-01	chr9	86322594	86322973	+	885	NA	promoter-TSS (NR_135839)	promoter-TSS (NR_135839)	33	NR_135839	105376114	Hs.9589	NR_135839	ENSG00000254473	LOC105376114	-	uncharacterized LOC105376114	ncRNA
3503	6665-01-01	chr1	204380723	204381102	+	885	NA	promoter-TSS (NM_032833)	promoter-TSS (NM_032833)	33	NM_032833	84919	Hs.304376	NM_032833	ENSG00000158615	PPP1R15B	CREP|MSSGM2	protein phosphatase 1 regulatory subunit 15B	protein-coding
3504	2124-01-01	chr4	140586700	140587079	+	885	NA	promoter-TSS (NM_002413)	promoter-TSS (NM_002413)	-33	NM_002413	4258	Hs.81874	NM_002413	ENSG00000085871	MGST2	GST2|MGST-II	microsomal glutathione S-transferase 2	protein-coding
3507	2327-01-01	chr17	27229932	27230311	+	884	NA	promoter-TSS (NM_144683)	promoter-TSS (NM_144683)	-32	NM_144683	147015	Hs.631760	NM_144683	ENSG00000167536	DHRS13	SDR7C5	dehydrogenase/reductase 13	protein-coding
3510	5700-01-01	chr6	137540299	137540678	+	884	NA	promoter-TSS (NM_000416)	promoter-TSS (NM_000416)	79	NM_000416	3459	Hs.520414	NM_000416	ENSG00000027697	IFNGR1	CD119|IFNGR|IMD27A|IMD27B	interferon gamma receptor 1	protein-coding
3515	5909-01-01	chr5	150460920	150461299	+	883	NA	promoter-TSS (NM_001258454)	promoter-TSS (NM_001258454)	-460	NM_001258454	10318	Hs.355141	NM_006058	ENSG00000145901	TNIP1	ABIN-1|NAF1|VAN|nip40-1	TNFAIP3 interacting protein 1	protein-coding
3516	2164-01-01	chr12	57824875	57825254	+	883	NA	promoter-TSS (NM_014925)	promoter-TSS (NM_014925)	-276	NM_001330123	22864	Hs.443673	NM_014925	ENSG00000179912	R3HDM2	CAG6|PR01365	R3H domain containing 2	protein-coding
3519	5761-01-01	chr16	28891016	28891395	+	883	NA	promoter-TSS (NR_046287)	promoter-TSS (NR_046287)	37	NR_046287	100289092	Hs.666631	NR_046287	ENSG00000260442	ATP2A1-AS1	-	ATP2A1 antisense RNA 1	ncRNA
3521	6941-01-01	chr19	18393125	18393504	+	883	NA	promoter-TSS (NM_001286968)	promoter-TSS (NM_001286968)	427	NR_036155	100422833		NR_036155	ENSG00000267959	MIR3188	mir-3188	microRNA 3188	ncRNA
3522	5630-01-01	chr8	54793114	54793493	+	883	NA	promoter-TSS (NR_104578)	promoter-TSS (NR_104578)	-129	NM_003702	8601	Hs.368733	NM_003702	ENSG00000147509	RGS20	RGSZ1|ZGAP1|g(z)GAP|gz-GAP	regulator of G-protein signaling 20	protein-coding
3523	5219-01-01	chr17	7482631	7483010	+	883	NA	promoter-TSS (NM_001251)	promoter-TSS (NM_001251)	14	NM_001040059	968	Hs.647419	NM_001251	ENSG00000129226	CD68	GP110|LAMP4|SCARD1	CD68 molecule	protein-coding
3530	4338-01-01	chr6	30029017	30029396	+	882	NA	promoter-TSS (NR_026751).3	promoter-TSS (NR_026751).3	189	NM_001278786	30834	Hs.57813	NM_014596	ENSG00000066379	ZNRD1	HTEX-6|HTEX6|Rpa12|TCTEX6|TEX6|ZR14|hZR14|tctex-6	zinc ribbon domain containing 1	protein-coding
3533	5517-01-01	chr7	149321913	149322292	+	881	NA	promoter-TSS (NR_027788)	promoter-TSS (NR_027788)	-221	NR_027789	79970	Hs.520785	NM_024910	ENSG00000133624	ZNF767P	ZNF767	zinc finger family member 767, pseudogene	pseudo
3534	1-1379	chr15	63796579	63796958	+	881	NA	promoter-TSS (NM_001256702)	promoter-TSS (NM_001256702)	58	NR_046342	9960	Hs.458499	NM_006537	ENSG00000140455	USP3	SIH003|UBP	ubiquitin specific peptidase 3	protein-coding
3537	5425-01-01	chr17	18162010	18162389	+	881	NA	promoter-TSS (NM_001256264)	promoter-TSS (NM_001256264)	31	NM_001256265	2314	Hs.513984	NM_002018	ENSG00000177731	FLII	FLI|FLIL|Fli1	FLII, actin remodeling protein	protein-coding
3541	4407-01-01	chr3	183903343	183903722	+	881	NA	promoter-TSS (NM_018358)	promoter-TSS (NM_018358)	-331	NM_018358	55324	Hs.361323	NM_018358	ENSG00000161204	ABCF3	EST201864	ATP binding cassette subfamily F member 3	protein-coding
3544	6097-01-01	chr11	64611960	64612339	+	880	NA	promoter-TSS (NM_017525)	promoter-TSS (NM_017525)	-108	NM_017525	55561	Hs.293590	NM_017525	ENSG00000171219	CDC42BPG	DMPK2|HSMDPKIN|KAPPA-200|MRCKG|MRCKgamma	CDC42 binding protein kinase gamma	protein-coding
3547	1934-01-01	chr11	64612201	64612580	+	880	NA	promoter-TSS (NM_017525)	promoter-TSS (NM_017525)	-349	NM_017525	55561	Hs.293590	NM_017525	ENSG00000171219	CDC42BPG	DMPK2|HSMDPKIN|KAPPA-200|MRCKG|MRCKgamma	CDC42 binding protein kinase gamma	protein-coding
3549	6482-01-01	chr18	71815152	71815531	+	880	NA	promoter-TSS (NM_152676)	promoter-TSS (NM_152676)	-241	NM_001142958	201456	Hs.664011	NM_152676	ENSG00000141665	FBXO15	FBX15	F-box protein 15	protein-coding
3550	6224-01-01	chr1	113498250	113498629	+	880	NA	promoter-TSS (NR_103743)	promoter-TSS (NR_103743)	246	NM_001166496	6566	Hs.75231	NM_003051	ENSG00000155380	SLC16A1	HHF7|MCT|MCT1|MCT1D	solute carrier family 16 member 1	protein-coding
3552	4425-01-01	chr3	44666397	44666776	+	879	NA	promoter-TSS (NM_006991)	promoter-TSS (NM_006991)	75	NR_136582	10168	Hs.157035	NM_006991	ENSG00000186448	ZNF197	D3S1363E|P18|VHLaK|ZKSCAN9|ZNF166|ZNF20|ZSCAN41	zinc finger protein 197	protein-coding
3556	5998-01-01	chr8	42911303	42911682	+	879	NA	promoter-TSS (NR_033698)	promoter-TSS (NR_033698)	50	NM_002027	2339	Hs.370312	NM_002027	ENSG00000168522	FNTA	FPTA|PGGT1A|PTAR2	farnesyltransferase, CAAX box, alpha	protein-coding
3557	4971-01-01	chr3	101568265	101568644	+	879	NA	promoter-TSS (NM_031419)	promoter-TSS (NM_031419)	96	NM_031419	64332	Hs.319171	NM_031419	ENSG00000144802	NFKBIZ	IKBZ|INAP|MAIL	NFKB inhibitor zeta	protein-coding
3561	7352-01-01	chr4	2936587	2936966	+	878	NA	promoter-TSS (NM_001120)	promoter-TSS (NM_001120)	-190	NM_001146069	10227	Hs.632581	NM_001120	ENSG00000109736	MFSD10	TETRAN|TETTRAN	major facilitator superfamily domain containing 10	protein-coding
3564	1942-01-01	chr17	38136426	38136805	+	878	NA	promoter-TSS (NM_002809)	promoter-TSS (NM_002809)	-406	NM_002809	5709	Hs.12970	NM_002809	ENSG00000108344	PSMD3	P58|RPN3|S3|TSTA2	proteasome 26S subunit, non-ATPase 3	protein-coding
3566	5543-01-01	chr17	38136222	38136601	+	878	NA	promoter-TSS (NM_002809)	promoter-TSS (NM_002809)	-610	NM_002809	5709	Hs.12970	NM_002809	ENSG00000108344	PSMD3	P58|RPN3|S3|TSTA2	proteasome 26S subunit, non-ATPase 3	protein-coding
3568	1-705	chr2	26568133	26568512	+	878	NA	promoter-TSS (NM_033505)	promoter-TSS (NM_033505)	388	NM_001321975	165082	Hs.631878	NM_153835	ENSG00000173567	ADGRF3	GPR113|PGR23	adhesion G protein-coupled receptor F3	protein-coding
3576	1-546	chr2	74681624	74682003	+	877	NA	promoter-TSS (NR_037849)	promoter-TSS (NR_037849)	-337	NM_031288	83444	Hs.410786	NM_031288	ENSG00000115274	INO80B	HMGA1L4|HMGIYL4|IES2|PAP-1BP|PAPA-1|PAPA1|ZNHIT4|hIes2	INO80 complex subunit B	protein-coding
3582	6467-01-01	chr1	23695521	23695900	+	876	NA	promoter-TSS (NR_033691)	promoter-TSS (NR_033691)	-1	NR_033691	148898	Hs.61884	NM_138479	ENSG00000249087	ZNF436-AS1	C1orf213	ZNF436 antisense RNA 1	ncRNA
3583	7379-01-01	chr16	30086970	30087349	+	876	NA	promoter-TSS (NM_001303507)	promoter-TSS (NM_001303507)	-138	NM_001303503	5531	Hs.534338	NM_002720	ENSG00000149923	PPP4C	PP-X|PP4|PP4C|PPH3|PPP4|PPX	protein phosphatase 4 catalytic subunit	protein-coding
3587	4942-01-01	chr19	49621813	49622192	+	875	NA	promoter-TSS (NR_103842)	promoter-TSS (NR_103842)	395	NM_018111	55150	Hs.458310	NM_018111	ENSG00000221916	C19orf73	-	chromosome 19 open reading frame 73	protein-coding
3590	4842-01-01	chr16	29822610	29822989	+	875	NA	promoter-TSS (NM_001256443)	promoter-TSS (NM_001256443)	-610	NM_001256443	112476	Hs.655071	NM_145239	ENSG00000167371	PRRT2	BFIC2|BFIS2|DSPB3|DYT10|EKD1|FICCA|ICCA|IFITMD1|PKC	proline rich transmembrane protein 2	protein-coding
3591	5460-01-01	chr8	145159407	145159786	+	875	NA	promoter-TSS (NR_038270)	promoter-TSS (NR_038270)	291	NM_032272	84232	Hs.19673	NM_032272	ENSG00000179632	MAF1	-	MAF1 homolog, negative regulator of RNA polymerase III	protein-coding
3592	5986-01-01	chr10	70660325	70660704	+	875	NA	promoter-TSS (NM_024045)	promoter-TSS (NM_024045)	-520	NM_024045	79009	Hs.522984	NM_024045	ENSG00000107625	DDX50	GU2|GUB|RH-II/GuB|mcdrh	DExD-box helicase 50	protein-coding
3594	5566-01-01	chr8	62626787	62627166	+	875	NA	promoter-TSS (NR_039680)	promoter-TSS (NR_039680)	223	NM_032466	444	Hs.332422	NM_004318	ENSG00000198363	ASPH	AAH|BAH|CASQ2BP1|FDLAB|HAAH|JCTN|junctin	aspartate beta-hydroxylase	protein-coding
3604	3372-01-01	chr15	83735737	83736116	+	874	NA	promoter-TSS (NR_039740)	promoter-TSS (NR_039740)	-161	NR_039740	100616404		NR_039740	ENSG00000263643	MIR4515	mir-4515	microRNA 4515	ncRNA
3606	1-962	chr11	33061245	33061624	+	873	NA	promoter-TSS (NM_001145541)	promoter-TSS (NM_001145541)	-127	NM_001145541	55346	Hs.655341	NM_018393	ENSG00000176148	TCP11L1	dJ85M6.3	t-complex 11 like 1	protein-coding
3608	4571-01-01	chr1	45243899	45244278	+	873	NA	promoter-TSS (NR_001457)	promoter-TSS (NR_001457)	26	NR_001457	94163		NR_001457	ENSG00000207421	SNORD38B	RNU38B|U38B	small nucleolar RNA, C/D box 38B	snoRNA
3609	5185-01-01	chr4	89978194	89978573	+	873	NA	promoter-TSS (NM_014883)	promoter-TSS (NM_014883)	-37	NM_014883	10144	Hs.97270	NM_014883	ENSG00000138640	FAM13A	ARHGAP48|FAM13A1	family with sequence similarity 13 member A	protein-coding
3610	5677-01-01	chr11	33061040	33061419	+	873	NA	promoter-TSS (NM_001145541)	promoter-TSS (NM_001145541)	266	NM_018393	55346	Hs.655341	NM_018393	ENSG00000176148	TCP11L1	dJ85M6.3	t-complex 11 like 1	protein-coding
3614	6314-01-01	chr5	135416105	135416484	+	872	NA	promoter-TSS (NR_030583)	promoter-TSS (NR_030583)	-7	NR_030583	100126299		NR_030583	ENSG00000270123	VTRNA2-1	CBL-3|CBL3|MIR886|MIRN886|VTRNA2|hsa-mir-886|hvg-5|nc886|svtRNA2-1a	vault RNA 2-1	ncRNA
3615	6539-01-01	chr17	42015425	42015804	+	872	NA	promoter-TSS (NR_136406)	promoter-TSS (NR_136406)	-15	NR_136406	107546764	Hs.144950	NR_136406	ENSG00000261514	LINC01976	-	long intergenic non-protein coding RNA 1976	ncRNA
3617	3085-01-01	chr11	10771983	10772362	+	872	NA	promoter-TSS (NM_014633)	promoter-TSS (NM_014633)	-362	NM_001346279	9646	Hs.725151	NM_014633	ENSG00000198730	CTR9	SH2BP1|TSBP|p150|p150TSP	CTR9 homolog, Paf1/RNA polymerase II complex component	protein-coding
3618	4674-01-01	chr11	119039317	119039696	+	872	NA	promoter-TSS (NM_001282143)	promoter-TSS (NM_001282143)	84	NM_024618	79671	Hs.524082	NM_024618	ENSG00000160703	NLRX1	CLR11.3|DLNB26|NOD26|NOD5|NOD9	NLR family member X1	protein-coding
3629	5860-01-01	chr7	99679612	99679991	+	871	NA	promoter-TSS (NM_001318135)	promoter-TSS (NM_001318135)	370	NM_001278287	7551	Hs.435302	NM_017715	ENSG00000166526	ZNF3	A8-51|HF.12|KOX25|PP838|Zfp113	zinc finger protein 3	protein-coding
3631	5619-01-01	chr2	109335816	109336195	+	871	NA	promoter-TSS (NM_006267)	promoter-TSS (NM_006267)	68	NM_006267	5903	Hs.199561	NM_006267	ENSG00000153201	RANBP2	ADANE|ANE1|IIAE3|NUP358|TRP1|TRP2	RAN binding protein 2	protein-coding
3633	6373-01-01	chr1	28844599	28844978	+	870	NA	promoter-TSS (NM_001269)	promoter-TSS (NM_001269)	43	NM_001048195	1104	Hs.469723	NM_001269	ENSG00000180198	RCC1	CHC1|RCC1-I|SNHG3-RCC1	regulator of chromosome condensation 1	protein-coding
3635	6789-01-01	chr10	62537674	62538053	+	870	NA	promoter-TSS (NM_001786)	promoter-TSS (NM_001786)	-226	NM_001320918	983	Hs.732435	NM_001786	ENSG00000170312	CDK1	CDC2|CDC28A|P34CDC2	cyclin dependent kinase 1	protein-coding
3638	4608-01-01	chr14	50359519	50359898	+	870	NA	promoter-TSS (NM_001663)	promoter-TSS (NM_001663)	-28	NM_001663	382	Hs.525330	NM_001663	ENSG00000165527	ARF6	-	ADP ribosylation factor 6	protein-coding
3641	5493-01-01	chr6	5004237	5004616	+	870	NA	promoter-TSS (NM_001286132)	promoter-TSS (NM_001286132)	-129	NM_001286132	10799	Hs.511756	NM_006638	ENSG00000124787	RPP40	RNASEP1|bA428J1.3	ribonuclease P/MRP subunit p40	protein-coding
3642	1-684	chr8	95907639	95908018	+	869	NA	promoter-TSS (NM_057749)	promoter-TSS (NM_057749)	-346	NM_057749	9134	Hs.521693	NM_004702	ENSG00000175305	CCNE2	CYCE2	cyclin E2	protein-coding
3643	1-1354	chr8	95907331	95907710	+	869	NA	promoter-TSS (NM_057749)	promoter-TSS (NM_057749)	-38	NM_057749	9134	Hs.521693	NM_004702	ENSG00000175305	CCNE2	CYCE2	cyclin E2	protein-coding
3646	6471-01-01	chr2	178076632	178077011	+	869	NA	promoter-TSS (NR_049831)	promoter-TSS (NR_049831)	-601	NM_001330250	220988	Hs.516539	NM_194247	ENSG00000170144	HNRNPA3	2610510D13Rik|D10S102|FBRNP|HNRPA3	heterogeneous nuclear ribonucleoprotein A3	protein-coding
3647	3411-01-01	chr19	18043703	18044082	+	869	NA	promoter-TSS (NM_001136203)	promoter-TSS (NM_001136203)	68	NM_001136203	115098	Hs.100043	NM_138442	ENSG00000007080	CCDC124	-	coiled-coil domain containing 124	protein-coding
3649	5589-01-01	chr12	120884139	120884518	+	869	NA	promoter-TSS (NM_176818)	promoter-TSS (NM_176818)	87	NR_033684	283459	Hs.706889	NM_176818	ENSG00000257218	GATC	15E1.2	glutamyl-tRNA amidotransferase subunit C	protein-coding
3652	3544-01-01	chr5	131891674	131892053	+	868	NA	promoter-TSS (NM_005732)	promoter-TSS (NM_005732)	-753	NM_005732	10111	Hs.633509	NM_005732	ENSG00000113522	RAD50	NBSLD|RAD502|hRad50	RAD50 double strand break repair protein	protein-coding
3653	1-1335	chr5	131891877	131892256	+	868	NA	promoter-TSS (NM_005732)	promoter-TSS (NM_005732)	-550	NM_005732	10111	Hs.633509	NM_005732	ENSG00000113522	RAD50	NBSLD|RAD502|hRad50	RAD50 double strand break repair protein	protein-coding
3654	6520-01-01	chr17	37356214	37356593	+	868	NA	promoter-TSS (NM_000981)	promoter-TSS (NM_000981)	-133	NM_000981	6143	Hs.381061	NM_000981	ENSG00000108298	RPL19	L19	ribosomal protein L19	protein-coding
3663	5784-01-01	chr2	37193461	37193840	+	867	NA	promoter-TSS (NM_003162)	promoter-TSS (NM_003162)	-35	NM_003162	6801	Hs.127486	NM_003162	ENSG00000115808	STRN	PPP2R6A|SG2NA|STRN1	striatin	protein-coding
3664	5445-01-01	chr5	139029973	139030352	+	867	NA	promoter-TSS (NM_001317205)	promoter-TSS (NM_001317205)	-412	NM_001317205	51523	Hs.189119	NM_016463	ENSG00000171604	CXXC5	CF5|HSPC195|RINF|WID	CXXC finger protein 5	protein-coding
3666	6736-01-01	chr22	39715309	39715688	+	867	NA	promoter-TSS (NR_002439)	promoter-TSS (NR_002439)	172	NM_001033853	6122	Hs.119598	NM_000967	ENSG00000100316	RPL3	ASC-1|L3|TARBP-B	ribosomal protein L3	protein-coding
3667	5690-01-01	chrX	153237228	153237607	+	867	NA	promoter-TSS (NM_005334)	promoter-TSS (NM_005334)	-574	NM_003492	8269	Hs.23119	NM_003492	ENSG00000177854	TMEM187	CXorf12|DXS9878E|ITBA1	transmembrane protein 187	protein-coding
3671	5146-01-01	chr6	154831478	154831857	+	866	NA	promoter-TSS (NM_173515)	promoter-TSS (NM_173515)	86	NM_173515	154043	Hs.16064	NM_173515	ENSG00000153721	CNKSR3	MAGI1	CNKSR family member 3	protein-coding
3672	5666-01-01	chr12	49730729	49731108	+	866	NA	promoter-TSS (NM_001008223)	promoter-TSS (NM_001008223)	53	NM_001008223	338761	Hs.380386	NM_001008223	ENSG00000186897	C1QL4	C1QTNF11|CTRP11	complement C1q like 4	protein-coding
3677	7152-01-01	chr11	3818450	3818829	+	866	NA	promoter-TSS (NM_001256235)	promoter-TSS (NM_001256235)	-315	NM_001256235	27315	Hs.133968	NM_014489	ENSG00000148985	PGAP2	CWH43-N|FRAG1|HPMRS3|MRT17|MRT21	post-GPI attachment to proteins 2	protein-coding
3682	6767-01-01	chr1	161102331	161102710	+	865	NA	promoter-TSS (NM_032998)	promoter-TSS (NM_032998)	-42	NM_001039711	9191	Hs.744092	NM_004216	ENSG00000158796	DEDD	CASP8IP1|DEDD1|DEFT|FLDED1|KE05	death effector domain containing	protein-coding
3692	1-1295	chr1	154947919	154948298	+	864	NA	promoter-TSS (NR_036212)	promoter-TSS (NR_036212)	-61	NR_036212	100423020		NR_036212	ENSG00000264349	MIR4258	-	microRNA 4258	ncRNA
3693	4380-01-01	chr12	112451734	112452113	+	864	NA	promoter-TSS (NM_001294314)	promoter-TSS (NM_001294314)	771	NM_001034025	10961	Hs.75841	NM_006817	ENSG00000089248	ERP29	C12orf8|ERp28|ERp31|HEL-S-107|PDI-DB|PDIA9	endoplasmic reticulum protein 29	protein-coding
3694	1-1044	chr2	160569156	160569535	+	864	NA	promoter-TSS (NR_110586)	promoter-TSS (NR_110586)	377	NM_001282806	64844	Hs.529272	NM_022826	ENSG00000136536	2017-03-07	AXO|AXOT|MARCH-VII|RNF177	membrane associated ring-CH-type finger 7	protein-coding
3695	5871-01-01	chr7	107531082	107531461	+	864	NA	promoter-TSS (NM_001289752)	promoter-TSS (NM_001289752)	-281	NM_001289750	1738	Hs.131711	NM_000108	ENSG00000091140	DLD	DLDD|DLDH|E3|GCSL|LAD|PHE3	dihydrolipoamide dehydrogenase	protein-coding
3705	5416-01-01	chr9	139010442	139010821	+	863	NA	promoter-TSS (NM_001256526)	promoter-TSS (NM_001256526)	98	NR_134506	90120	Hs.287411	NM_152833	ENSG00000238227	C9orf69	-	chromosome 9 open reading frame 69	protein-coding
3706	2556-01-01	chr1	203275254	203275633	+	863	NA	promoter-TSS (NR_034150)	promoter-TSS (NR_034150)	779	NM_006763	7832	Hs.519162	NM_006763	ENSG00000159388	BTG2	APRO1|PC3|TIS21	BTG anti-proliferation factor 2	protein-coding
3708	3051-01-01	chr5	74806993	74807372	+	863	NA	promoter-TSS (NM_016218)	promoter-TSS (NM_016218)	272	NM_031361	10087	Hs.270437	NM_005713	ENSG00000113163	COL4A3BP	CERT|CERTL|GPBP|MRD34|STARD11	collagen type IV alpha 3 binding protein	protein-coding
3711	5442-01-01	chr12	45610084	45610463	+	862	NA	promoter-TSS (NR_037144)	promoter-TSS (NR_037144)	-484	NR_037144	51054	Hs.233495	NM_015899	ENSG00000134297	PLEKHA8P1	PLEKHA9	pleckstrin homology domain containing A8 pseudogene 1	pseudo
3712	6825-01-01	chr6	26189116	26189495	+	862	NA	promoter-TSS (NM_003539)	promoter-TSS (NM_003539)	-1	NM_003539	8360	Hs.248179	NM_003539	ENSG00000277157	HIST1H4D	H4/b|H4FB|dJ221C16.9	histone cluster 1 H4 family member d	protein-coding
3716	5462-01-01	chr1	93427149	93427528	+	862	NA	promoter-TSS (NM_001252269)	promoter-TSS (NM_001252269)	-259	NM_001252273	388650	Hs.180946	NM_001006605	ENSG00000154511	FAM69A	-	family with sequence similarity 69 member A	protein-coding
3720	4723-01-01	chr15	70390160	70390539	+	861	NA	promoter-TSS (NM_020908)	promoter-TSS (NM_020908)	-93	NM_001282979	7090	Hs.287362	NM_005078	ENSG00000140332	TLE3	ESG|ESG3|GRG3|HsT18976	transducin like enhancer of split 3	protein-coding
3728	5299-01-01	chr1	40723324	40723703	+	860	NA	promoter-TSS (NM_005857)	promoter-TSS (NM_005857)	-209	NM_005857	10269	Hs.132642	NM_005857	ENSG00000084073	ZMPSTE24	FACE-1|FACE1|HGPS|PRO1|STE24|Ste24p	zinc metallopeptidase STE24	protein-coding
3729	5827-01-01	chr21	34143697	34144076	+	860	NA	promoter-TSS (NR_024622)	promoter-TSS (NR_024622)	283	NM_013329	94104	Hs.644004	NM_013329	ENSG00000159086	PAXBP1	BM020|C21orf66|FSAP105|GCFC|GCFC1	PAX3 and PAX7 binding protein 1	protein-coding
3730	1964-01-01	chr1	44678908	44679287	+	860	NA	promoter-TSS (NM_019100)	promoter-TSS (NM_019100)	-28	NM_001034024	55929	Hs.8008	NM_019100	ENSG00000178028	DMAP1	DNMAP1|DNMTAP1|EAF2|MEAF2|SWC4	DNA methyltransferase 1 associated protein 1	protein-coding
3733	2541-01-01	chr3	169490749	169491128	+	860	NA	promoter-TSS (NM_001185118)	promoter-TSS (NM_001185118)	85	NR_033702	55892	Hs.507025	NM_018657	ENSG00000085274	MYNN	OSZF|SBBIZ1|ZBTB31|ZNF902	myoneurin	protein-coding
3734	6116-01-01	chr19	29097318	29097697	+	860	NA	promoter-TSS (NR_135636)	promoter-TSS (NR_135636)	-88	NR_135636	102724908		NR_135636	ENSG00000266976	LOC102724908	-	uncharacterized LOC102724908	ncRNA
3736	6091-01-01	chr5	138629324	138629703	+	859	NA	promoter-TSS (NM_001194956)	promoter-TSS (NM_001194956)	74	NM_001194955	9782	Hs.268939	NM_018834	ENSG00000015479	MATR3	ALS21|MPD2|VCPDM	matrin 3	protein-coding
3750	4949-01-01	chr17	72744646	72745025	+	858	NA	promoter-TSS (NM_004252)	promoter-TSS (NM_004252)	83	NR_037409	100500847		NR_037409	ENSG00000109062	MIR3615	mir-3615	microRNA 3615	ncRNA
3757	5180-01-01	chr18	11980437	11980816	+	857	NA	promoter-TSS (NM_014214)	promoter-TSS (NM_014214)	-801	NM_014214	3613	Hs.743311	NM_014214	ENSG00000141401	IMPA2	-	inositol monophosphatase 2	protein-coding
3758	6855-01-01	chr19	47777537	47777916	+	857	NA	promoter-TSS (NR_037675)	promoter-TSS (NR_037675)	67	NR_037675	255783	Hs.128690	NM_178511	ENSG00000257704	INAFM1	PRR24	InaF motif containing 1	protein-coding
3764	5865-01-01	chr5	133706590	133706969	+	857	NA	promoter-TSS (NM_001300853)	promoter-TSS (NM_001300853)	-41	NM_001300853	51265	Hs.719926	NM_016508	ENSG00000006837	CDKL3	NKIAMRE	cyclin dependent kinase like 3	protein-coding
3766	6597-01-01	chr10	89102668	89103047	+	856	NA	promoter-TSS (NR_024397)	promoter-TSS (NR_024397)	364	NR_135292	439994	Hs.651188	NR_029408		LINC00863	-	long intergenic non-protein coding RNA 863	ncRNA
3770	5128-01-01	chr7	99149528	99149907	+	856	NA	promoter-TSS (NM_145111)	promoter-TSS (NM_145111)	40	NM_145111	221786	Hs.596587	NM_145111	ENSG00000221909	FAM200A	C7orf38	family with sequence similarity 200 member A	protein-coding
3774	5626-01-01	chr1	155232190	155232569	+	856	NA	promoter-TSS (NM_005698)	promoter-TSS (NM_005698)	-203	NM_005698	10067	Hs.200600	NM_005698	ENSG00000116521	SCAMP3	C1orf3	secretory carrier membrane protein 3	protein-coding
3775	6163-01-01	chr1	26146925	26147304	+	855	NA	promoter-TSS (NM_001099626)	promoter-TSS (NM_001099626)	-205	NM_001099626	56181	Hs.149305	NM_019557	ENSG00000117640	MTFR1L	FAM54B|HYST1888|MST116|MSTP116	mitochondrial fission regulator 1 like	protein-coding
3776	1-1166	chr14	37641126	37641505	+	855	NA	promoter-TSS (NR_033240)	promoter-TSS (NR_033240)	84	NR_033240	100129794	Hs.601579	NR_033240	ENSG00000258708	SLC25A21-AS1	-	SLC25A21 antisense RNA 1	ncRNA
3778	5295-01-01	chr11	64018568	64018947	+	855	NA	promoter-TSS (NM_001316314)	promoter-TSS (NM_001316314)	-238	NM_001316314	5331	Hs.523761	NM_000932	ENSG00000149782	PLCB3	-	phospholipase C beta 3	protein-coding
3781	6279-01-01	chr2	96931934	96932313	+	855	NA	promoter-TSS (NM_001193304)	promoter-TSS (NM_001193304)	239	NM_004804	9391	Hs.12109	NM_004804	ENSG00000144021	CIAO1	CIA1|WDR39	cytosolic iron-sulfur assembly component 1	protein-coding
3784	5711-01-01	chr7	66767784	66768163	+	855	NA	promoter-TSS (NR_046297)	promoter-TSS (NR_046297)	348	NR_040585	64940	Hs.632013	NM_022906	ENSG00000106610	STAG3L4	STAG3L4P	stromal antigen 3-like 4 (pseudogene)	pseudo
3785	5962-01-01	chr12	7126157	7126536	+	854	NA	promoter-TSS (NM_005768)	promoter-TSS (NM_005768)	-504	NM_005768	10162	Hs.655248	NM_005768	ENSG00000111684	LPCAT3	C3F|LPCAT|LPLAT 5|LPSAT|MBOAT5|OACT5|nessy	lysophosphatidylcholine acyltransferase 3	protein-coding
3787	1-302	chr12	7126357	7126736	+	854	NA	promoter-TSS (NM_005768)	promoter-TSS (NM_005768)	-704	NM_005768	10162	Hs.655248	NM_005768	ENSG00000111684	LPCAT3	C3F|LPCAT|LPLAT 5|LPSAT|MBOAT5|OACT5|nessy	lysophosphatidylcholine acyltransferase 3	protein-coding
3788	1-837	chr1	174992389	174992768	+	854	NA	promoter-TSS (NM_022100)	promoter-TSS (NM_022100)	13	NM_022100	63931	Hs.654858	NM_022100	ENSG00000120333	MRPS14	DJ262D12.2|HSMRPS14|MRP-S14|S14mt	mitochondrial ribosomal protein S14	protein-coding
3790	3266-01-01	chr3	129118288	129118667	+	854	NA	promoter-TSS (NR_003111)	promoter-TSS (NR_003111)	-195	NR_003111	132241	Hs.477537	NR_003111	ENSG00000251474	RPL32P3	-	ribosomal protein L32 pseudogene 3	pseudo
3791	6079-01-01	chr4	56412895	56413274	+	854	NA	promoter-TSS (NM_001267843)	promoter-TSS (NM_001267843)	-8	NM_004898	9575	Hs.436975	NM_004898	ENSG00000134852	CLOCK	KAT13D|bHLHe8	clock circadian regulator	protein-coding
3796	6987-01-01	chr1	226249703	226250082	+	853	NA	promoter-TSS (NR_002315)	promoter-TSS (NR_002315)	-516	NM_002107	3020	Hs.533624	NM_002107	ENSG00000163041	H3F3A	H3.3A|H3F3	H3 histone family member 3A	protein-coding
3797	3694-01-01	chr17	73008414	73008793	+	853	NA	promoter-TSS (NM_001303265)	promoter-TSS (NM_001303265)	-156	NM_001545	3396	Hs.407955	NM_001545	ENSG00000167862	MRPL58	DS-1|DS1|ICT1|MRP-L58	mitochondrial ribosomal protein L58	protein-coding
3798	2805-01-01	chr6	31600774	31601153	+	853	NA	promoter-TSS (NR_106890).5	promoter-TSS (NR_106890).5	-601	NR_106890	102466745		NR_106890	ENSG00000274494	MIR6832	hsa-mir-6832	microRNA 6832	ncRNA
3802	5394-01-01	chr2	130939669	130940048	+	853	NA	promoter-TSS (NM_017951)	promoter-TSS (NM_017951)	363	NM_001330282	80097	Hs.469925	NM_025029	ENSG00000152082	MZT2B	FAM128B|MOZART2B	mitotic spindle organizing protein 2B	protein-coding
3803	7247-01-01	chr1	245133529	245133908	+	853	NA	promoter-TSS (NM_001290327)	promoter-TSS (NM_001290327)	87	NM_001290327	84288	Hs.134857	NM_032328	ENSG00000203666	EFCAB2	CFAP200|DRC8	EF-hand calcium binding domain 2	protein-coding
3806	5604-01-01	chrX	151142883	151143262	+	852	NA	promoter-TSS (NM_004961)	promoter-TSS (NM_004961)	79	NM_004961	2564	Hs.22785	NM_004961	ENSG00000102287	GABRE	-	gamma-aminobutyric acid type A receptor epsilon subunit	protein-coding
3807	5618-01-01	chr1	40105407	40105786	+	852	NA	promoter-TSS (NM_014571)	promoter-TSS (NM_014571)	-248	NM_014571	26508	Hs.472566	NM_014571	ENSG00000163909	HEYL	HESR3|HEY3|HRT3|bHLHb33	hes related family bHLH transcription factor with YRPW motif-like	protein-coding
3809	5612-01-01	chrX	153191454	153191833	+	852	NA	promoter-TSS (NM_001164741)	promoter-TSS (NM_001164741)	71	NM_001164741	393	Hs.701324	NM_001666	ENSG00000089820	ARHGAP4	C1|RGC1|RhoGAP4|SrGAP4|p115	Rho GTPase activating protein 4	protein-coding
3813	4987-01-01	chr5	1801243	1801622	+	852	NA	promoter-TSS (NM_004553)	promoter-TSS (NM_004553)	-64	NM_004553	4726	Hs.408257	NM_004553	ENSG00000145494	NDUFS6	CI-13kA|CI-13kD-A|CI13KDA	NADH:ubiquinone oxidoreductase subunit S6	protein-coding
3814	4572-01-01	chr11	75272812	75273191	+	851	NA	promoter-TSS (NM_001207014)	promoter-TSS (NM_001207014)	-100	NM_001235	871	Hs.596449	NM_001235	ENSG00000149257	SERPINH1	AsTP3|CBP1|CBP2|HSP47|OI10|PIG14|PPROM|RA-A47|SERPINH2|gp46	serpin family H member 1	protein-coding
3824	1-1290	chr1	46598259	46598638	+	850	NA	promoter-TSS (NM_001328652)	promoter-TSS (NM_001328652)	19	NM_001303428	8503	Hs.655387	NM_003629	ENSG00000117461	PIK3R3	p55|p55-GAMMA|p55PIK	phosphoinositide-3-kinase regulatory subunit 3	protein-coding
3833	6168-01-01	chr7	123389210	123389589	+	850	NA	promoter-TSS (NM_003941)	promoter-TSS (NM_003941)	-274	NM_003941	8976	Hs.143728	NM_003941	ENSG00000106299	WASL	N-WASP|NWASP|WASPB	Wiskott-Aldrich syndrome like	protein-coding
3834	1-607	chr15	55581914	55582293	+	849	NA	promoter-TSS (NM_183235)	promoter-TSS (NM_183235)	-90	NM_183235	5873	Hs.626665	NM_004580	ENSG00000069974	RAB27A	GS2|HsT18676|RAB27|RAM	RAB27A, member RAS oncogene family	protein-coding
3837	6559-01-01	chr1	45805093	45805472	+	849	NA	promoter-TSS (NM_025077)	promoter-TSS (NM_025077)	-60	NM_025077	114034	Hs.525091	NM_025077	ENSG00000132773	TOE1	hCaf1z	target of EGR1, member 1 (nuclear)	protein-coding
3839	6066-01-01	chr10	72575413	72575792	+	849	NA	promoter-TSS (NM_003901)	promoter-TSS (NM_003901)	-102	NM_003901	8879	Hs.499984	NM_003901	ENSG00000166224	SGPL1	S1PL|SPL	sphingosine-1-phosphate lyase 1	protein-coding
3840	5374-01-01	chr3	14219806	14220185	+	849	NA	promoter-TSS (NM_014463)	promoter-TSS (NM_014463)	177	NM_004628	7508	Hs.475538	NM_004628	ENSG00000154767	XPC	RAD4|XP3|XPCC|p125	XPC complex subunit, DNA damage recognition and repair factor	protein-coding
3841	3564-01-01	chr1	24969116	24969495	+	849	NA	promoter-TSS (NM_001303448)	promoter-TSS (NM_001303448)	-289	NM_001303448	10250	Hs.18192	NM_005839	ENSG00000133226	SRRM1	160-KD|POP101|SRM160	serine and arginine repetitive matrix 1	protein-coding
3843	5184-01-01	chr11	62623805	62624184	+	849	NA	promoter-TSS (NR_003098)	promoter-TSS (NR_003098)	510	NM_002394	6520	Hs.502769	NM_002394	ENSG00000168003	SLC3A2	4F2|4F2HC|4T2HC|CD98|CD98HC|MDU1|NACAE	solute carrier family 3 member 2	protein-coding
3849	4880-01-01	chr17	73401261	73401640	+	848	NA	promoter-TSS (NR_037449)	promoter-TSS (NR_037449)	339	NM_002086	2885	Hs.444356	NM_002086	ENSG00000177885	GRB2	ASH|EGFRBP-GRB2|Grb3-3|MST084|MSTP084|NCKAP2	growth factor receptor bound protein 2	protein-coding
3850	5472-01-01	chr12	63328695	63329074	+	848	NA	promoter-TSS (NM_020700)	promoter-TSS (NM_020700)	-219	NM_020700	57460	Hs.435479	NM_020700	ENSG00000111110	PPM1H	ARHCL1|NERPP-2C|URCC2	protein phosphatase, Mg2+/Mn2+ dependent 1H	protein-coding
3852	4342-01-01	chr14	50583011	50583390	+	848	NA	promoter-TSS (NM_001040662)	promoter-TSS (NM_001040662)	97	NR_049738	79609	Hs.558541	NM_024558	ENSG00000100483	VCPKMT	C14orf138|METTL21D|VCP-KMT	valosin containing protein lysine methyltransferase	protein-coding
3857	1-1015	chr19	2236128	2236507	+	847	NA	promoter-TSS (NM_001300836)	promoter-TSS (NM_001300836)	35	NM_018049	55111	Hs.501353	NM_018049	ENSG00000104886	PLEKHJ1	GNRPX	pleckstrin homology domain containing J1	protein-coding
3860	5405-01-01	chr15	101835261	101835640	+	847	NA	promoter-TSS (NM_003090)	promoter-TSS (NM_003090)	37	NR_135506	6627	Hs.528763	NM_003090	ENSG00000131876	SNRPA1	Lea1	small nuclear ribonucleoprotein polypeptide A'	protein-coding
3862	5944-01-01	chr17	43129389	43129768	+	847	NA	promoter-TSS (NM_001288655)	promoter-TSS (NM_001288655)	-549	NM_001128631	79877	Hs.463148	NM_024819	ENSG00000172992	DCAKD	-	dephospho-CoA kinase domain containing	protein-coding
3866	1-1738	chr7	134855199	134855578	+	846	NA	promoter-TSS (NM_001243752)	promoter-TSS (NM_001243752)	-112	NM_001243752	78996	Hs.643113	NM_024033	ENSG00000122783	C7orf49	MRI|MRI-2	chromosome 7 open reading frame 49	protein-coding
3872	4960-01-01	chr17	17990936	17991315	+	846	NA	promoter-TSS (NM_001330144)	promoter-TSS (NM_001330144)	-56	NM_001388	1819	Hs.78582	NM_001388	ENSG00000108591	DRG2	-	developmentally regulated GTP binding protein 2	protein-coding
3875	1-287	chr16	85722462	85722841	+	845	NA	promoter-TSS (NM_016095)	promoter-TSS (NM_016095)	-63	NM_016095	51659	Hs.433180	NM_016095	ENSG00000131153	GINS2	HSPC037|PSF2|Pfs2	GINS complex subunit 2	protein-coding
3879	4081-01-01	chr6	26204130	26204509	+	845	NA	promoter-TSS (NM_003545)	promoter-TSS (NM_003545)	-554	NM_003545	8367	Hs.662174	NM_003545	ENSG00000276966	HIST1H4E	H4/j|H4FJ	histone cluster 1 H4 family member e	protein-coding
3881	4038-01-01	chr17	36762580	36762959	+	845	NA	promoter-TSS (NM_025248)	promoter-TSS (NM_025248)	-586	NM_025248	80725	Hs.448872	NM_025248	ENSG00000277363	SRCIN1	P140|SNIP	SRC kinase signaling inhibitor 1	protein-coding
3882	5830-01-01	chr9	136242677	136243056	+	845	NA	promoter-TSS (NR_103997)	promoter-TSS (NR_103997)	171	NM_001280793	6836	Hs.512465	NM_033161	ENSG00000148248	SURF4	ERV29	surfeit 4	protein-coding
3884	3800-01-01	chr6	30585550	30585929	+	844	NA	promoter-TSS (NR_072994).3	promoter-TSS (NR_072994).3	253	NM_014046	28973	Hs.655329	NM_014046	ENSG00000204568	MRPS18B	C6orf14|HSPC183|HumanS18a|MRP-S18-2|MRPS18-2|PTD017|S18amt	mitochondrial ribosomal protein S18B	protein-coding
3885	6171-01-01	chr4	140374862	140375241	+	844	NA	promoter-TSS (NM_031296)	promoter-TSS (NM_031296)	90	NM_031296	83452	Hs.591679	NM_031296	ENSG00000172007	RAB33B	SMC2	RAB33B, member RAS oncogene family	protein-coding
3888	5111-01-01	chr1	114301604	114301983	+	844	NA	promoter-TSS (NM_006608)	promoter-TSS (NM_006608)	-16	NM_006608	10745	Hs.655824	NM_006608	ENSG00000116793	PHTF1	PHTF	putative homeodomain transcription factor 1	protein-coding
3889	5667-01-01	chr17	65713276	65713655	+	844	NA	promoter-TSS (NM_001303272)	promoter-TSS (NM_001303272)	-484	NM_015462	25926	Hs.463936	NM_015462	ENSG00000130935	NOL11	-	nucleolar protein 11	protein-coding
3892	2842-01-01	chr8	67974524	67974903	+	844	NA	promoter-TSS (NM_006837)	promoter-TSS (NM_006837)	-151	NM_006837	10987	Hs.491912	NM_006837	ENSG00000121022	COPS5	CSN5|JAB1|MOV-34|SGN5	COP9 signalosome subunit 5	protein-coding
3896	6466-01-01	chr17	74553490	74553869	+	843	NA	promoter-TSS (NR_038111)	promoter-TSS (NR_038111)	-167	NR_038108	100507246	Hs.288215	NR_038108	ENSG00000163597	SNHG16	Nbla10727|Nbla12061|ncRAN	small nucleolar RNA host gene 16	ncRNA
3900	1-1003	chr7	103848432	103848811	+	843	NA	promoter-TSS (NM_002553)	promoter-TSS (NM_002553)	-126	NM_181747	5001	Hs.432948	NM_002553	ENSG00000164815	ORC5	ORC5L|ORC5P|ORC5T|PPP1R117	origin recognition complex subunit 5	protein-coding
3901	4761-01-01	chr17	49198414	49198793	+	843	NA	promoter-TSS (NM_003971)	promoter-TSS (NM_003971)	-377	NM_001130528	9043	Hs.463439	NM_003971	ENSG00000008294	SPAG9	CT89|HLC-6|HLC4|HLC6|JIP-4|JIP4|JLP|PHET|PIG6	sperm associated antigen 9	protein-coding
3902	2909-01-01	chr21	37757597	37757976	+	843	NA	promoter-TSS (NM_005441)	promoter-TSS (NM_005441)	97	NM_005441	8208	Hs.75238	NM_005441	ENSG00000159259	CHAF1B	CAF-1|CAF-IP60|CAF1|CAF1A|CAF1P60|MPHOSPH7|MPP7	chromatin assembly factor 1 subunit B	protein-coding
3904	4683-01-01	chr7	103848209	103848588	+	843	NA	promoter-TSS (NM_002553)	promoter-TSS (NM_002553)	97	NM_002553	5001	Hs.432948	NM_002553	ENSG00000164815	ORC5	ORC5L|ORC5P|ORC5T|PPP1R117	origin recognition complex subunit 5	protein-coding
3906	1954-01-01	chr16	18801389	18801768	+	842	NA	promoter-TSS (NM_001019)	promoter-TSS (NM_001019)	78	NM_001030009	6210	Hs.370504	NM_001019	ENSG00000134419	RPS15A	S15a	ribosomal protein S15a	protein-coding
3907	1-579	chr1	113216287	113216666	+	842	NA	promoter-TSS (NM_001286072)	promoter-TSS (NM_001286072)	-458	NM_001286072	4343	Hs.514941	NM_020963	ENSG00000155363	MOV10	fSAP113|gb110	Mov10 RISC complex RNA helicase	protein-coding
3908	7802-01-01	chr2	61244287	61244666	+	842	NA	promoter-TSS (NM_001322124)	promoter-TSS (NM_001322124)	90	NM_001322123	150962	Hs.368348	NM_144709	ENSG00000162927	PUS10	CCDC139|DOBI	pseudouridylate synthase 10	protein-coding
3909	5429-01-01	chr11	64009076	64009455	+	842	NA	promoter-TSS (NM_057092)	promoter-TSS (NM_057092)	-323	NM_057092	2286	Hs.227729	NM_004470	ENSG00000173486	FKBP2	FKBP-13|PPIase	FK506 binding protein 2	protein-coding
3914	6663-01-01	chr19	19029882	19030261	+	842	NA	promoter-TSS (NR_033677)	promoter-TSS (NR_033677)	128	NM_199442	11316	Hs.10326	NM_007263	ENSG00000105669	COPE	epsilon-COP	coatomer protein complex subunit epsilon	protein-coding
3920	4466-01-01	chr19	12777460	12777839	+	841	NA	promoter-TSS (NM_001099737)	promoter-TSS (NM_001099737)	31	NM_001099737	84292	Hs.657204	NM_032332	ENSG00000123154	WDR83	MORG1	WD repeat domain 83	protein-coding
3921	1-283	chr6	74230498	74230877	+	841	NA	promoter-TSS (NM_001402)	promoter-TSS (NM_001402)	68	NM_001402	1915	Hs.535192	NM_001402	ENSG00000156508	EEF1A1	CCS-3|CCS3|EE1A1|EEF-1|EEF1A|EF-Tu|EF1A|GRAF-1EF|HNGC:16303|LENG7|PTI1|eEF1A-1	eukaryotic translation elongation factor 1 alpha 1	protein-coding
3927	5391-01-01	chr5	139943657	139944036	+	840	NA	promoter-TSS (NR_106889)	promoter-TSS (NR_106889)	-304	NM_080670	113829	Hs.406840	NM_080670	ENSG00000176087	SLC35A4	-	solute carrier family 35 member A4	protein-coding
3928	1-894	chr12	122750934	122751313	+	840	NA	promoter-TSS (NM_022916)	promoter-TSS (NM_022916)	-55	NM_022916	65082	Hs.592009	NM_022916	ENSG00000139719	VPS33A	-	VPS33A, CORVET/HOPS core subunit	protein-coding
3933	6764-01-01	chr3	25831034	25831413	+	840	NA	promoter-TSS (NR_026937)	promoter-TSS (NR_026937)	307	NM_001145294	55768	Hs.368960	NM_018297	ENSG00000151092	NGLY1	CDDG|CDG1V|PNG1|PNGase	N-glycanase 1	protein-coding
3934	4945-01-01	chr19	14202173	14202552	+	840	NA	promoter-TSS (NM_138352)	promoter-TSS (NM_138352)	-975	NM_138352	90378	Hs.140309	NM_138352	ENSG00000141858	SAMD1	-	sterile alpha motif domain containing 1	protein-coding
3936	7065-01-01	chr5	43313203	43313582	+	839	NA	promoter-TSS (NM_001324219)	promoter-TSS (NM_001324219)	7	NM_001330663	3157	Hs.397729	NM_002130	ENSG00000112972	HMGCS1	HMGCS	3-hydroxy-3-methylglutaryl-CoA synthase 1	protein-coding
3937	2808-01-01	chr1	249120655	249121034	+	839	NA	promoter-TSS (NM_001322464)	promoter-TSS (NM_001322464)	268	NR_036070	100422879		NR_036070	ENSG00000264500	MIR3124	mir-3124	microRNA 3124	ncRNA
3938	6355-01-01	chr1	90460685	90461064	+	839	NA	promoter-TSS (NR_002830)	promoter-TSS (NR_002830)	220	NM_001320185	284695	Hs.306221	NM_181781	ENSG00000162664	ZNF326	ZAN75|ZIRD|Zfp326|dJ871E2.1	zinc finger protein 326	protein-coding
3944	5528-01-01	chr6	31733308	31733687	+	839	NA	promoter-TSS (NR_126423)	promoter-TSS (NR_126423)	-132	NR_126423	104413891	Hs.596130	NR_126423		SAPCD1-AS1	C6orf26-AS1	SAPCD1 antisense RNA 1	ncRNA
3950	5782-01-01	chr6	160389669	160390048	+	838	NA	promoter-TSS (NM_000876)	promoter-TSS (NM_000876)	-273	NM_000876	3482	Hs.487062	NM_000876	ENSG00000197081	IGF2R	CD222|CI-M6PR|CIMPR|M6P-R|M6P/IGF2R|MPR 300|MPR1|MPR300|MPRI	insulin like growth factor 2 receptor	protein-coding
3951	3570-01-01	chr1	28655308	28655687	+	838	NA	promoter-TSS (NM_001127350)	promoter-TSS (NM_001127350)	-16	NM_001127350	54797	Hs.479911	NM_017638	ENSG00000130772	MED18	p28b	mediator complex subunit 18	protein-coding
3952	6276-01-01	chr15	78423720	78424099	+	838	NA	promoter-TSS (NM_001301224)	promoter-TSS (NM_001301224)	-32	NM_006383	10518	Hs.129867	NM_006383	ENSG00000136425	CIB2	DFNB48|KIP2|USH1J	calcium and integrin binding family member 2	protein-coding
3955	4200-01-01	chr15	63340235	63340614	+	838	NA	promoter-TSS (NM_001301289)	promoter-TSS (NM_001301289)	-94	NM_001330351	7168	Hs.133892	NM_000366	ENSG00000140416	TPM1	C15orf13|CMD1Y|CMH3|HEL-S-265|HTM-alpha|LVNC9|TMSA	tropomyosin 1 (alpha)	protein-coding
3958	5910-01-01	chr17	8286765	8287144	+	837	NA	promoter-TSS (NM_000987)	promoter-TSS (NM_000987)	-389	NM_000987	6154	Hs.482144	NM_000987	ENSG00000161970	RPL26	DBA11|L26	ribosomal protein L26	protein-coding
3961	5166-01-01	chr15	93425066	93425445	+	837	NA	promoter-TSS (NR_037600)	promoter-TSS (NR_037600)	-818	NR_037600	100507217	Hs.622504	NR_037600		LINC01578	-	long intergenic non-protein coding RNA 1578	ncRNA
3966	4346-01-01	chr3	135969030	135969409	+	837	NA	promoter-TSS (NM_001178014)	promoter-TSS (NM_001178014)	52	NM_000532	5096	Hs.63788	NM_000532	ENSG00000114054	PCCB	-	propionyl-CoA carboxylase beta subunit	protein-coding
3967	6385-01-01	chr9	123555409	123555788	+	836	NA	promoter-TSS (NR_027442)	promoter-TSS (NR_027442)	142	NM_012164	26190	Hs.494985	NM_012164	ENSG00000119402	FBXW2	FBW2|Fwd2|Md6	F-box and WD repeat domain containing 2	protein-coding
3968	5406-01-01	chr1	145575884	145576263	+	836	NA	promoter-TSS (NM_006099)	promoter-TSS (NM_006099)	85	NM_006099	10401	Hs.435761	NM_006099	ENSG00000131788	PIAS3	ZMIZ5	protein inhibitor of activated STAT 3	protein-coding
3969	3440-01-01	chr6	18155725	18156104	+	836	NA	promoter-TSS (NM_000367)	promoter-TSS (NM_000367)	295	NM_153042	221656	Hs.709336	NM_153042	ENSG00000165097	KDM1B	AOF1|C6orf193|LSD2|bA204B7.3|dJ298J15.2	lysine demethylase 1B	protein-coding
3977	5348-01-01	chr1	159894299	159894678	+	836	NA	promoter-TSS (NM_001277223)	promoter-TSS (NM_001277223)	-147	NM_001277223	8407	Hs.517168	NM_003564	ENSG00000158710	TAGLN2	HA1756	transgelin 2	protein-coding
3978	1-1002	chr3	4534811	4535190	+	835	NA	promoter-TSS (NM_001168272)	promoter-TSS (NM_001168272)	-32	NM_001168272	3708	Hs.567295	NM_002222	ENSG00000150995	ITPR1	ACV|CLA4|INSP3R1|IP3R|IP3R1|PPP1R94|SCA15|SCA16|SCA29	inositol 1,4,5-trisphosphate receptor type 1	protein-coding
3980	4053-01-01	chr4	146019443	146019822	+	835	NA	promoter-TSS (NM_001256708)	promoter-TSS (NM_001256708)	61	NM_001256708	10393	Hs.480876	NM_014885	ENSG00000164162	ANAPC10	APC10|DOC1	anaphase promoting complex subunit 10	protein-coding
3982	2772-01-01	chr6	30294623	30295002	+	835	NA	promoter-TSS (NR_052012).6	promoter-TSS (NR_052012).6	121	NR_024052	414777	Hs.485041	NR_024052		HCG18	-	HLA complex group 18 (non-protein coding)	ncRNA
3984	1-1482	chr3	4534595	4534974	+	835	NA	promoter-TSS (NM_001168272)	promoter-TSS (NM_001168272)	63	NR_108075	100996539	Hs.190365	NR_108075		ITPR1-AS1	-	ITPR1 antisense RNA 1 (head to head)	ncRNA
3989	5458-01-01	chr16	420534	420913	+	834	NA	promoter-TSS (NM_006428)	promoter-TSS (NM_006428)	-154	NM_006428	10573	Hs.513230	NM_006428	ENSG00000086504	MRPL28	MAAT1|p15	mitochondrial ribosomal protein L28	protein-coding
3991	5233-01-01	chr2	103353127	103353506	+	834	NA	promoter-TSS (NM_001321345)	promoter-TSS (NM_001321345)	31	NM_032718	84804	Hs.590898	NM_032718	ENSG00000135953	MFSD9	-	major facilitator superfamily domain containing 9	protein-coding
3998	6160-01-01	chr13	60970977	60971356	+	834	NA	promoter-TSS (NM_001146070)	promoter-TSS (NM_001146070)	-261	NM_001146070	81550	Hs.525061	NM_030794	ENSG00000083544	TDRD3	-	tudor domain containing 3	protein-coding
3999	1-979	chr12	56861948	56862327	+	833	NA	promoter-TSS (NM_207344)	promoter-TSS (NM_207344)	-164	NM_207344	283377	Hs.128676	NM_207344	ENSG00000176422	SPRYD4	-	SPRY domain containing 4	protein-coding
4001	4957-01-01	chr8	30670178	30670557	+	833	NA	promoter-TSS (NM_001009552)	promoter-TSS (NM_001009552)	-15	NM_001009552	5516	Hs.491440	NM_004156	ENSG00000104695	PPP2CB	PP2Abeta|PP2CB	protein phosphatase 2 catalytic subunit beta	protein-coding
4003	1-296	chr12	49961656	49962035	+	833	NA	promoter-TSS (NM_001278341)	promoter-TSS (NM_001278341)	83	NM_006337	10445	Hs.25313	NM_006337	ENSG00000187778	MCRS1	ICP22BP|INO80Q|MCRS2|MSP58|P78	microspherule protein 1	protein-coding
4004	2536-01-01	chr12	56862197	56862576	+	833	NA	promoter-TSS (NM_207344)	promoter-TSS (NM_207344)	85	NM_207344	283377	Hs.128676	NM_207344	ENSG00000176422	SPRYD4	-	SPRY domain containing 4	protein-coding
4006	6735-01-01	chr6	34204142	34204521	+	833	NA	promoter-TSS (NM_145903)	promoter-TSS (NM_145903)	-246	NM_145899	3159	Hs.518805	NM_002131	ENSG00000137309	HMGA1	HMG-R|HMGA1A|HMGIY	high mobility group AT-hook 1	protein-coding
4007	1-999	chr11	63973179	63973558	+	833	NA	promoter-TSS (NM_031471)	promoter-TSS (NM_031471)	-784	NM_031471	83706	Hs.180535	NM_031471	ENSG00000149781	FERMT3	KIND3|MIG-2|MIG2B|UNC112C|URP2|URP2SF	fermitin family member 3	protein-coding
4008	1-1315	chr7	143598940	143599319	+	833	NA	promoter-TSS (NM_014719)	promoter-TSS (NM_014719)	43	NM_014719	9747	Hs.735149	NM_014719	ENSG00000198420	TCAF1	FAM115A	TRPM8 channel associated factor 1	protein-coding
4011	5423-01-01	chr11	61559750	61560129	+	832	NA	promoter-TSS (NR_030342)	promoter-TSS (NR_030342)	94	NR_030342	693196		NR_030342	ENSG00000134825	MIR611	MIRN611|hsa-mir-611	microRNA 611	ncRNA
4013	5979-01-01	chr6	27113728	27114107	+	832	NA	promoter-TSS (NM_080596)	promoter-TSS (NM_080596)	720	NM_080593	85236	Hs.437275	NM_080593	ENSG00000197903	HIST1H2BK	H2B/S|H2BFAiii|H2BFT|H2BK	histone cluster 1 H2B family member k	protein-coding
4018	4907-01-01	chr3	112279781	112280160	+	832	NA	promoter-TSS (NM_017945)	promoter-TSS (NM_017945)	840	NM_022488	64422	Hs.477126	NM_022488	ENSG00000144848	ATG3	APG3|APG3-LIKE|APG3L|PC3-96	autophagy related 3	protein-coding
4027	6415-01-01	chr1	32110752	32111131	+	831	NA	promoter-TSS (NM_012392)	promoter-TSS (NM_012392)	-103	NM_012392	553115	Hs.470417	NM_012392	ENSG00000162517	PEF1	ABP32|PEF1A	penta-EF-hand domain containing 1	protein-coding
4030	5098-01-01	chr11	66115496	66115875	+	831	NA	promoter-TSS (NM_006876)	promoter-TSS (NM_006876)	223	NR_135761	102724064	Hs.614641	NR_135761	ENSG00000255468	LOC102724064	-	uncharacterized LOC102724064	ncRNA
4033	1951-01-01	chr5	131826552	131826931	+	830	NA	promoter-TSS (NM_002198)	promoter-TSS (NM_002198)	-276	NM_002198	3659	Hs.436061	NM_002198	ENSG00000125347	IRF1	IRF-1|MAR	interferon regulatory factor 1	protein-coding
4034	4972-01-01	chr5	131826254	131826633	+	830	NA	promoter-TSS (NM_002198)	promoter-TSS (NM_002198)	22	NM_002198	3659	Hs.436061	NM_002198	ENSG00000125347	IRF1	IRF-1|MAR	interferon regulatory factor 1	protein-coding
4037	3760-01-01	chr21	38339230	38339609	+	830	NA	promoter-TSS (NM_001242784)	promoter-TSS (NM_001242784)	-463	NM_001242784	3141	Hs.371350	NM_000411	ENSG00000159267	HLCS	HCS	holocarboxylase synthetase	protein-coding
4042	5244-01-01	chr1	44173389	44173768	+	829	NA	promoter-TSS (NR_033827)	promoter-TSS (NR_033827)	374	NM_001270463	6487	Hs.597915	NM_006279	ENSG00000126091	ST3GAL3	EIEE15|MRT12|SIAT6|ST3GALII|ST3GalIII|ST3N	ST3 beta-galactoside alpha-2,3-sialyltransferase 3	protein-coding
4043	6452-01-01	chr19	44099841	44100220	+	829	NA	promoter-TSS (NM_024327)	promoter-TSS (NM_024327)	257	NM_001007561	126298	Hs.6217	NM_001007561	ENSG00000167378	IRGQ	FKSG27|IRGQ1	immunity related GTPase Q	protein-coding
4045	1-312	chr1	155881209	155881588	+	829	NA	promoter-TSS (NM_001256821)	promoter-TSS (NM_001256821)	-205	NM_006912	6016	Hs.491234	NM_006912	ENSG00000143622	RIT1	NS8|RIBB|RIT|ROC1	Ras like without CAAX 1	protein-coding
4046	5735-01-01	chr12	121790681	121791060	+	829	NA	promoter-TSS (NM_016237)	promoter-TSS (NM_016237)	-605	NM_016237	51433	Hs.7101	NM_016237	ENSG00000089053	ANAPC5	APC5	anaphase promoting complex subunit 5	protein-coding
4049	4732-01-01	chr1	155881004	155881383	+	829	NA	promoter-TSS (NM_001256821)	promoter-TSS (NM_001256821)	0	NM_001256820	6016	Hs.491234	NM_006912	ENSG00000143622	RIT1	NS8|RIBB|RIT|ROC1	Ras like without CAAX 1	protein-coding
4051	1-1348	chr1	22109867	22110246	+	829	NA	promoter-TSS (NM_001032730)	promoter-TSS (NM_001032730)	-368	NM_001330394	84196	Hs.467524	NM_032236	ENSG00000090686	USP48	RAP1GA1|USP31	ubiquitin specific peptidase 48	protein-coding
4054	5831-01-01	chr5	271652	272031	+	828	NA	promoter-TSS (NR_104613)	promoter-TSS (NR_104613)	105	NM_001267556	10016	Hs.50823	NM_013232	ENSG00000249915	PDCD6	ALG-2|ALG2|PEF1B	programmed cell death 6	protein-coding
4055	6499-01-01	chr11	59521560	59521939	+	828	NA	promoter-TSS (NM_001178040)	promoter-TSS (NM_001178040)	-783	NM_004177	6809	Hs.180711	NM_004177	ENSG00000166900	STX3	STX3A	syntaxin 3	protein-coding
4059	6313-01-01	chr17	73975362	73975741	+	828	NA	promoter-TSS (NM_001185039)	promoter-TSS (NM_001185039)	-36	NM_007292	51	Hs.464137	NM_004035	ENSG00000161533	ACOX1	ACOX|PALMCOX|SCOX	acyl-CoA oxidase 1	protein-coding
4060	5899-01-01	chr6	136571772	136572151	+	828	NA	promoter-TSS (NM_001099286)	promoter-TSS (NM_001099286)	-488	NM_001099286	113115	Hs.121536	NM_138419	ENSG00000146410	MTFR2	DUFD1|FAM54A	mitochondrial fission regulator 2	protein-coding
4061	3872-01-01	chr20	44519895	44520274	+	828	NA	promoter-TSS (NM_080749)	promoter-TSS (NM_080749)	-158	NM_080749	140825	Hs.517094	NM_080749	ENSG00000124257	NEURL2	C20orf163|OZZ|OZZ-E3	neuralized E3 ubiquitin protein ligase 2	protein-coding
4062	7268-01-01	chr9	131549250	131549629	+	828	NA	promoter-TSS (NM_018201)	promoter-TSS (NM_018201)	-47	NM_018201	54662	Hs.3376	NM_018201	ENSG00000107021	TBC1D13	-	TBC1 domain family member 13	protein-coding
4068	2160-01-01	chr5	179719150	179719529	+	827	NA	promoter-TSS (NM_139070)	promoter-TSS (NM_139070)	-268	NM_002752	5601	Hs.484371	NM_002752	ENSG00000050748	MAPK9	JNK-55|JNK2|JNK2A|JNK2ALPHA|JNK2B|JNK2BETA|PRKM9|SAPK|SAPK1a|p54a|p54aSAPK	mitogen-activated protein kinase 9	protein-coding
4073	3525-01-01	chr6	111195824	111196203	+	827	NA	promoter-TSS (NR_109768)	promoter-TSS (NR_109768)	26	NR_109768	262	Hs.159118	NM_001634	ENSG00000123505	AMD1	ADOMETDC|AMD|SAMDC	adenosylmethionine decarboxylase 1	protein-coding
4075	4948-01-01	chr10	75911159	75911538	+	826	NA	promoter-TSS (NM_001320264)	promoter-TSS (NM_001320264)	405	NM_006721	132	Hs.656586	NM_001123	ENSG00000156110	ADK	AK	adenosine kinase	protein-coding
4078	4578-01-01	chrX	24072749	24073128	+	826	NA	promoter-TSS (NM_001415)	promoter-TSS (NM_001415)	-127	NM_001415	1968	Hs.539684	NM_001415	ENSG00000130741	EIF2S3	EIF2|EIF2G|EIF2gamma|MRXSBRK|eIF-2gA	eukaryotic translation initiation factor 2 subunit gamma	protein-coding
4088	4904-01-01	chr12	104850522	104850901	+	825	NA	promoter-TSS (NM_018413)	promoter-TSS (NM_018413)	19	NM_001173982	50515	Hs.17569	NM_018413	ENSG00000171310	CHST11	C4ST|C4ST-1|C4ST1|HSA269537	carbohydrate sulfotransferase 11	protein-coding
4090	5859-01-01	chr19	57702775	57703154	+	825	NA	promoter-TSS (NM_003417)	promoter-TSS (NM_003417)	96	NM_003417	9422	Hs.515634	NM_003417	ENSG00000083844	ZNF264	-	zinc finger protein 264	protein-coding
4093	3313-01-01	chr1	179846667	179847046	+	825	NA	promoter-TSS (NM_001199260)	promoter-TSS (NM_001199260)	85	NM_145034	163590	Hs.571797	NM_022347	ENSG00000169905	TOR1AIP2	IFRG15|LULL1|NET9	torsin 1A interacting protein 2	protein-coding
4095	5263-01-01	chr20	34330726	34331105	+	825	NA	promoter-TSS (NM_001242599)	promoter-TSS (NM_001242599)	-657	NR_136587	9584	Hs.282901	NM_004902	ENSG00000131051	RBM39	CAPER|CAPERalpha|FSAP59|HCC1|RNPC2	RNA binding motif protein 39	protein-coding
4096	5973-01-01	chr4	56412142	56412521	+	824	NA	promoter-TSS (NM_001267843)	promoter-TSS (NM_001267843)	-232	NM_001267843	9575	Hs.436975	NM_004898	ENSG00000134852	CLOCK	KAT13D|bHLHe8	clock circadian regulator	protein-coding
4100	1-195	chrX	118602978	118603357	+	824	NA	promoter-TSS (NR_134915)	promoter-TSS (NR_134915)	-84	NR_028443	100303728	Hs.714405	NR_028443	ENSG00000224281	SLC25A5-AS1	-	SLC25A5 antisense RNA 1	ncRNA
4103	4283-01-01	chr6	108395986	108396365	+	824	NA	promoter-TSS (NM_014028)	promoter-TSS (NM_014028)	-234	NM_014028	28962	Hs.226780	NM_014028	ENSG00000081087	OSTM1	GIPN|GL|HSPC019|OPTB5	osteopetrosis associated transmembrane protein 1	protein-coding
4108	5760-01-01	chr9	139606095	139606474	+	823	NA	promoter-TSS (NM_152421)	promoter-TSS (NM_152421)	-740	NM_152421	138311	Hs.741305	NM_152421	ENSG00000165716	FAM69B	C9orf136|pp6977	family with sequence similarity 69 member B	protein-coding
4109	5019-01-01	chr16	67678683	67679062	+	823	NA	promoter-TSS (NM_001317026)	promoter-TSS (NM_001317026)	-158	NM_001013838	146206	Hs.611432	NM_001013838	ENSG00000159753	CARMIL2	CARMIL2b|LRRC16C|RLTPR	capping protein regulator and myosin 1 linker 2	protein-coding
4112	3079-01-01	chr5	12574031	12574410	+	823	NA	promoter-TSS (NR_033383)	promoter-TSS (NR_033383)	-749	NR_033383	404663	Hs.552273	NR_033383		LINC01194	CT49|TAG	long intergenic non-protein coding RNA 1194	ncRNA
4119	5840-01-01	chr2	70313683	70314062	+	822	NA	promoter-TSS (NM_006196)	promoter-TSS (NM_006196)	275	NR_033872	400960	Hs.683864	NR_033872	ENSG00000179818	PCBP1-AS1	-	PCBP1 antisense RNA 1	ncRNA
4120	5063-01-01	chr8	42910376	42910755	+	822	NA	promoter-TSS (NR_033698)	promoter-TSS (NR_033698)	-877	NR_033698	2339	Hs.370312	NM_002027	ENSG00000168522	FNTA	FPTA|PGGT1A|PTAR2	farnesyltransferase, CAAX box, alpha	protein-coding
4124	5773-01-01	chr16	1876885	1877264	+	822	NA	promoter-TSS (NM_031208)	promoter-TSS (NM_031208)	121	NM_005326	3029	Hs.157394	NM_005326	ENSG00000063854	HAGH	GLO2|GLX2|GLXII|HAGH1	hydroxyacylglutathione hydrolase	protein-coding
4125	1-357	chr8	42910575	42910954	+	822	NA	promoter-TSS (NR_033698)	promoter-TSS (NR_033698)	-678	NR_033698	2339	Hs.370312	NM_002027	ENSG00000168522	FNTA	FPTA|PGGT1A|PTAR2	farnesyltransferase, CAAX box, alpha	protein-coding
4126	6232-01-01	chr9	111696311	111696690	+	822	NA	promoter-TSS (NM_017832)	promoter-TSS (NM_017832)	112	NM_001330749	8518	Hs.494738	NM_003640	ENSG00000070061	IKBKAP	DYS|ELP1|FD|IKAP|IKI3|TOT1	inhibitor of kappa light polypeptide gene enhancer in B-cells, kinase complex-associated protein	protein-coding
4133	1-1600	chr5	140090190	140090569	+	821	NA	promoter-TSS (NR_026703)	promoter-TSS (NR_026703)	-482	NR_026703	56664		NR_026703	ENSG00000199990	VTRNA1-1	HVG1|VAULTRC1|VR1|hvg-1|vRNA	vault RNA 1-1	ncRNA
4137	5947-01-01	chr5	56205340	56205719	+	821	NA	promoter-TSS (NM_001323020)	promoter-TSS (NM_001323020)	-360	NM_001323020	133383	Hs.85950	NM_153706	ENSG00000155542	SETD9	C5orf35	SET domain containing 9	protein-coding
4139	5167-01-01	chr17	72869520	72869899	+	821	NA	promoter-TSS (NM_001258012)	promoter-TSS (NM_001258012)	-553	NM_004110	2232	Hs.69745	NM_004110	ENSG00000161513	FDXR	ADXR	ferredoxin reductase	protein-coding
4144	1-1352	chr8	146023867	146024246	+	820	NA	promoter-TSS (NM_001317936)	promoter-TSS (NM_001317936)	-205	NR_134284	340385	Hs.521942	NM_213605	ENSG00000197363	ZNF517	-	zinc finger protein 517	protein-coding
4145	1-271	chr1	28908639	28909018	+	820	NA	promoter-TSS (NR_024127)	promoter-TSS (NR_024127)	-462	NR_024127	85028	Hs.632377	NM_053040	ENSG00000197989	SNHG12	ASLNC04080|C1orf79|LINC00100|NCRNA00100	small nucleolar RNA host gene 12	ncRNA
4148	5248-01-01	chr8	145137415	145137794	+	820	NA	promoter-TSS (NM_003801)	promoter-TSS (NM_003801)	80	NM_003801	8733	Hs.627962	NM_003801	ENSG00000197858	GPAA1	GAA1|hGAA1	glycosylphosphatidylinositol anchor attachment 1	protein-coding
4150	5387-01-01	chr14	24899052	24899431	+	820	NA	promoter-TSS (NM_001039771)	promoter-TSS (NM_001039771)	100	NM_001290257	23351	Hs.713590	NM_015299	ENSG00000100441	KHNYN	KIAA0323	KH and NYN domain containing	protein-coding
4155	4615-01-01	chr1	227922787	227923166	+	819	NA	promoter-TSS (NM_001323934)	promoter-TSS (NM_001323934)	136	NM_023007	65094	Hs.555974	NM_023007	ENSG00000081692	JMJD4	-	jumonji domain containing 4	protein-coding
4162	1-1054	chr7	158497261	158497640	+	818	NA	promoter-TSS (NM_001281932)	promoter-TSS (NM_001281932)	72	NM_001281933	54892	Hs.18616	NM_017760	ENSG00000146918	NCAPG2	CAP-G2|CAPG2|LUZP5|MTB|hCAP-G2	non-SMC condensin II complex subunit G2	protein-coding
4167	6055-01-01	chr8	37619710	37620089	+	818	NA	promoter-TSS (NM_007198)	promoter-TSS (NM_007198)	-202	NM_007198	11212	Hs.304792	NM_007198	ENSG00000147471	PROSC	-	proline synthetase cotranscribed homolog (bacterial)	protein-coding
4169	5197-01-01	chr19	50083486	50083865	+	818	NA	promoter-TSS (NM_000951)	promoter-TSS (NM_000951)	154	NM_001270960	51070	Hs.7236	NM_015953	ENSG00000142546	NOSIP	CGI-25	nitric oxide synthase interacting protein	protein-coding
4173	5976-01-01	chr19	1652617	1652996	+	817	NA	promoter-TSS (NM_003200)	promoter-TSS (NM_003200)	-478	NM_003200	6929	Hs.371282	NM_003200	ENSG00000071564	TCF3	AGM8|E2A|E47|ITF1|TCF-3|VDIR|bHLHb21	transcription factor 3	protein-coding
4174	7842-01-01	chr17	25620987	25621366	+	817	NA	promoter-TSS (NR_039748)	promoter-TSS (NR_039748)	70	NM_134265	26118	Hs.446017	NM_015626	ENSG00000109046	WSB1	SWIP1|WSB-1	WD repeat and SOCS box containing 1	protein-coding
4178	7146-01-01	chr1	91966319	91966698	+	817	NA	promoter-TSS (NM_001134420)	promoter-TSS (NM_001134420)	104	NM_003503	8317	Hs.533573	NM_003503	ENSG00000097046	CDC7	CDC7L1|HsCDC7|Hsk1|huCDC7	cell division cycle 7	protein-coding
4180	5020-01-01	chr2	85822734	85823113	+	817	NA	promoter-TSS (NM_016494)	promoter-TSS (NM_016494)	86	NM_016494	51255	Hs.356187	NM_016494	ENSG00000168894	RNF181	HSPC238	ring finger protein 181	protein-coding
4182	4800-01-01	chr1	201952166	201952545	+	817	NA	promoter-TSS (NM_001319182)	promoter-TSS (NM_001319182)	-103	NM_001319182	6051	Hs.497391	NM_020216	ENSG00000176393	RNPEP	AP-B	arginyl aminopeptidase	protein-coding
4187	7162-01-01	chr11	66247364	66247743	+	816	NA	promoter-TSS (NM_130443)	promoter-TSS (NM_130443)	69	NM_130443	10072	Hs.502914	NM_005700	ENSG00000254986	DPP3	DPPIII	dipeptidyl peptidase 3	protein-coding
4188	5627-01-01	chr11	118306874	118307253	+	816	NA	promoter-TSS (NM_005933)	promoter-TSS (NM_005933)	-142	NM_005933	4297	Hs.258855	NM_005933	ENSG00000118058	KMT2A	ALL-1|CXXC7|HRX|HTRX1|MLL|MLL-AF9|MLL/GAS7|MLL1|MLL1A|TET1-MLL|TRX1|WDSTS	lysine methyltransferase 2A	protein-coding
4204	5030-01-01	chr4	100009890	100010269	+	815	NA	promoter-TSS (NM_000671)	promoter-TSS (NM_000671)	71	NR_037884	100507053	Hs.635084	NR_037884	ENSG00000246090	LOC100507053	-	uncharacterized LOC100507053	ncRNA
4205	5615-01-01	chr1	230202215	230202594	+	815	NA	promoter-TSS (NR_120373)	promoter-TSS (NR_120373)	-538	NM_004481	2590	Hs.743964	NM_004481	ENSG00000143641	GALNT2	GalNAc-T2	polypeptide N-acetylgalactosaminyltransferase 2	protein-coding
4208	4736-01-01	chr12	56583302	56583681	+	814	NA	promoter-TSS (NM_001330288)	promoter-TSS (NM_001330288)	-133	NM_001330288	6601	Hs.236030	NM_003075	ENSG00000139613	SMARCC2	BAF170|CRACC2|Rsc8	SWI/SNF related, matrix associated, actin dependent regulator of chromatin subfamily c member 2	protein-coding
4211	5154-01-01	chr5	142783627	142784006	+	814	NA	promoter-TSS (NM_000176)	promoter-TSS (NM_000176)	229	NM_001018076	2908	Hs.122926	NM_000176	ENSG00000113580	NR3C1	GCCR|GCR|GCRST|GR|GRL	nuclear receptor subfamily 3 group C member 1	protein-coding
4212	2668-01-01	chr2	27886644	27887023	+	814	NA	promoter-TSS (NM_001282729)	promoter-TSS (NM_001282729)	-126	NM_001282729	9913	Hs.6232	NM_014860	ENSG00000119760	SUPT7L	SPT7L|STAF65|STAF65(gamma)|STAF65G|SUPT7H	SPT7-like STAGA complex gamma subunit	protein-coding
4214	5542-01-01	chr10	75490110	75490489	+	814	NA	promoter-TSS (NR_048575)	promoter-TSS (NR_048575)	-21	NR_048575	2749	Hs.680699	NR_048575	ENSG00000250959	GLUD1P3	C10orf102|GLUDP3	glutamate dehydrogenase 1 pseudogene 3	pseudo
4218	4756-01-01	chr11	58345958	58346337	+	813	NA	promoter-TSS (NM_001143995)	promoter-TSS (NM_001143995)	-435	NM_001143995	9404	Hs.125474	NM_004811	ENSG00000110031	LPXN	LDPL	leupaxin	protein-coding
4220	1-924	chr6	26021376	26021755	+	813	NA	promoter-TSS (NM_003538)	promoter-TSS (NM_003538)	-342	NM_003538	8359	Hs.248178	NM_003538	ENSG00000278637	HIST1H4A	H4FA	histone cluster 1 H4 family member a	protein-coding
4224	6759-01-01	chr8	11659692	11660071	+	813	NA	promoter-TSS (NM_001287745)	promoter-TSS (NM_001287745)	-239	NM_004462	2222	Hs.593928	NM_004462	ENSG00000079459	FDFT1	DGPT|ERG9|SQS|SS	farnesyl-diphosphate farnesyltransferase 1	protein-coding
4227	1-1771	chr15	90808833	90809212	+	813	NA	promoter-TSS (NR_102428)	promoter-TSS (NR_102428)	-31	NR_102428	10519	Hs.715556	NM_006384	ENSG00000185043	CIB1	CIB|CIBP|KIP1|PRKDCIP|SIP2-28	calcium and integrin binding 1	protein-coding
4228	1-1107	chr15	40330849	40331228	+	813	NA	promoter-TSS (NR_040061)	promoter-TSS (NR_040061)	365	NM_001309434	6727	Hs.533732	NM_003134	ENSG00000140319	SRP14	ALURBP	signal recognition particle 14	protein-coding
4230	4039-01-01	chr3	194304616	194304995	+	812	NA	promoter-TSS (NR_047573)	promoter-TSS (NR_047573)	-192	NR_047575	100507297	Hs.586059	NR_047573		TMEM44-AS1	-	TMEM44 antisense RNA 1	ncRNA
4236	5341-01-01	chr7	39663054	39663433	+	812	NA	promoter-TSS (NM_005402)	promoter-TSS (NM_005402)	91	NM_005402	5898	Hs.6906	NM_005402	ENSG00000006451	RALA	RAL	RAS like proto-oncogene A	protein-coding
4237	1-613	chr3	194304824	194305203	+	812	NA	promoter-TSS (NR_047573)	promoter-TSS (NR_047573)	16	NR_047573	100507297	Hs.586059	NR_047573		TMEM44-AS1	-	TMEM44 antisense RNA 1	ncRNA
4238	5044-01-01	chr8	145688345	145688724	+	812	NA	promoter-TSS (NM_001330618)	promoter-TSS (NM_001330618)	-300	NM_001330618	50626	Hs.459379	NM_032687	ENSG00000187954	CYHR1	CHRP	cysteine and histidine rich 1	protein-coding
4241	1-1679	chr21	47744016	47744395	+	811	NA	promoter-TSS (NM_001286477)	promoter-TSS (NM_001286477)	169	NM_006031	5116	Hs.474069	NM_006031	ENSG00000160299	PCNT	KEN|MOPD2|PCN|PCNT2|PCNTB|PCTN2|SCKL4	pericentrin	protein-coding
4242	5687-01-01	chr10	51572257	51572636	+	811	NA	promoter-TSS (NM_005437)	promoter-TSS (NM_005437)	82	NM_005437	8031	Hs.643658	NM_005437	ENSG00000266412	NCOA4	ARA70|ELE1|PTC3|RFG	nuclear receptor coactivator 4	protein-coding
4243	5419-01-01	chr3	197676914	197677293	+	811	NA	promoter-TSS (NM_001323030)	promoter-TSS (NM_001323030)	8	NM_001316311	6165	Hs.529631	NM_000996	ENSG00000182899	RPL35A	DBA5|L35A	ribosomal protein L35a	protein-coding
4246	5603-01-01	chr2	170683806	170684185	+	811	NA	promoter-TSS (NM_172070)	promoter-TSS (NM_172070)	-23	NM_172070	130507	Hs.379548	NM_172070	ENSG00000144357	UBR3	ZNF650	ubiquitin protein ligase E3 component n-recognin 3 (putative)	protein-coding
4248	5521-01-01	chr1	714313	714692	+	811	NA	promoter-TSS (NR_033908)	promoter-TSS (NR_033908)	-434	NR_033908	100288069	Hs.527521	NR_033908		LOC100288069	-	uncharacterized LOC100288069	ncRNA
4249	1-945	chr6	33238847	33239226	+	811	NA	promoter-TSS (NM_022551).5	promoter-TSS (NM_022551).5	706	NM_001289176	6293	Hs.480356	NM_022553	ENSG00000223501	VPS52	ARE1|SAC2|SACM2L|dJ1033B10.5	VPS52, GARP complex subunit	protein-coding
4255	1-1353	chr1	169763826	169764205	+	810	NA	promoter-TSS (NM_001320048)	promoter-TSS (NM_001320048)	102	NM_033418	92342	Hs.33922	NM_033418	ENSG00000171806	METTL18	AsTP2|C1orf156|HPM1	methyltransferase like 18	protein-coding
4257	6492-01-01	chr7	156742111	156742490	+	810	NA	promoter-TSS (NM_138400)	promoter-TSS (NM_138400)	-117	NM_138400	64434	Hs.15825	NM_138400	ENSG00000146909	NOM1	C7orf3|PPP1R113|SGD1	nucleolar protein with MIF4G domain 1	protein-coding
4259	4788-01-01	chr1	151032514	151032893	+	810	NA	promoter-TSS (NM_001038707)	promoter-TSS (NM_001038707)	552	NM_006818	10962	Hs.75823	NM_006818	ENSG00000213190	MLLT11	AF1Q	myeloid/lymphoid or mixed-lineage leukemia; translocated to, 11	protein-coding
4262	1-1063	chr1	169764083	169764462	+	810	NA	promoter-TSS (NM_033418)	promoter-TSS (NM_033418)	132	NM_001320048	55732	Hs.443551	NM_018186	ENSG00000000460	C1orf112	-	chromosome 1 open reading frame 112	protein-coding
4264	5832-01-01	chr10	21822572	21822951	+	809	NA	promoter-TSS (NM_001195630)	promoter-TSS (NM_001195630)	-340	NM_004641	8028	Hs.30385	NM_004641	ENSG00000078403	MLLT10	AF10	myeloid/lymphoid or mixed-lineage leukemia; translocated to, 10	protein-coding
4265	4312-01-01	chr17	61819856	61820235	+	809	NA	promoter-TSS (NM_001165969)	promoter-TSS (NM_001165969)	-715	NM_001165969	92335	Hs.514402	NM_153335	ENSG00000266173	STRADA	LYK5|NY-BR-96|PMSE|STRAD|Stlk	STE20-related kinase adaptor alpha	protein-coding
4273	5570-01-01	chr5	180670631	180671010	+	809	NA	promoter-TSS (NM_006098)	promoter-TSS (NM_006098)	86	NM_006098	10399	Hs.5662	NM_006098	ENSG00000204628	RACK1	GNB2L1|Gnb2-rs1|H12.3|HLC-7|PIG21	receptor for activated C kinase 1	protein-coding
4274	4111-01-01	chr1	51985426	51985805	+	809	NA	promoter-TSS (NM_001981)	promoter-TSS (NM_001981)	-620	NM_001981	2060	Hs.83722	NM_001981	ENSG00000085832	EPS15	AF-1P|AF1P|MLLT5	epidermal growth factor receptor pathway substrate 15	protein-coding
4280	2325-01-01	chr20	60961712	60962091	+	808	NA	promoter-TSS (NM_001024)	promoter-TSS (NM_001024)	-220	NM_001024	6227	Hs.190968	NM_001024	ENSG00000171858	RPS21	HLDF|S21	ribosomal protein S21	protein-coding
4282	5486-01-01	chr15	82338888	82339267	+	808	NA	promoter-TSS (NM_032246)	promoter-TSS (NM_032246)	-593	NM_032246	84206	Hs.104744	NM_032246	ENSG00000183496	MEX3B	MEX-3B|RKHD3|RNF195	mex-3 RNA binding family member B	protein-coding
4287	1-1286	chr19	11308467	11308846	+	807	NA	promoter-TSS (NM_001136191)	promoter-TSS (NM_001136191)	-413	NM_001136191	25959	Hs.284208	NM_015493	ENSG00000197256	KANK2	ANKRD25|MXRA3|PPKWH|SIP	KN motif and ankyrin repeat domains 2	protein-coding
4289	5207-01-01	chr3	185216556	185216935	+	807	NA	promoter-TSS (NM_080652)	promoter-TSS (NM_080652)	100	NM_080652	90407	Hs.677570	NM_080652	ENSG00000163900	TMEM41A	2900010K02Rik	transmembrane protein 41A	protein-coding
4291	1-1271	chr5	34656301	34656680	+	807	NA	promoter-TSS (NM_001145522)	promoter-TSS (NM_001145522)	57	NM_015577	26064	Hs.431400	NM_015577	ENSG00000039560	RAI14	NORPEG|RAI13	retinoic acid induced 14	protein-coding
4292	4429-01-01	chr18	2572110	2572489	+	807	NA	promoter-TSS (NM_001308401)	promoter-TSS (NM_001308401)	789	NM_006101	10403	Hs.414407	NM_006101	ENSG00000080986	NDC80	HEC|HEC1|HsHec1|KNTC2|TID3|hsNDC80	NDC80, kinetochore complex component	protein-coding
4293	1-1860	chr5	34656075	34656454	+	807	NA	promoter-TSS (NM_001145522)	promoter-TSS (NM_001145522)	-169	NM_001145522	26064	Hs.431400	NM_015577	ENSG00000039560	RAI14	NORPEG|RAI13	retinoic acid induced 14	protein-coding
4294	3822-01-01	chr19	11308262	11308641	+	807	NA	promoter-TSS (NM_001136191)	promoter-TSS (NM_001136191)	-208	NM_001136191	25959	Hs.284208	NM_015493	ENSG00000197256	KANK2	ANKRD25|MXRA3|PPKWH|SIP	KN motif and ankyrin repeat domains 2	protein-coding
4296	5803-01-01	chr11	68671208	68671587	+	807	NA	promoter-TSS (NM_181514)	promoter-TSS (NM_181514)	78	NM_002180	3508	Hs.503048	NM_002180	ENSG00000132740	IGHMBP2	CATF1|CMT2S|HCSA|HMN6|SMARD1|SMUBP2|ZFAND7	immunoglobulin mu binding protein 2	protein-coding
4298	5576-01-01	chr4	4249913	4250292	+	806	NA	promoter-TSS (NM_001297551)	promoter-TSS (NM_001297551)	-133	NM_001297552	85013	Hs.12845	NM_032927	ENSG00000132406	TMEM128	-	transmembrane protein 128	protein-coding
4299	4091-01-01	chr7	42951422	42951801	+	806	NA	promoter-TSS (NM_001099858)	promoter-TSS (NM_001099858)	78	NM_024054	79020	Hs.698120	NM_024054	ENSG00000136197	C7orf25	-	chromosome 7 open reading frame 25	protein-coding
4301	1-1507	chr7	150065582	150065961	+	806	NA	promoter-TSS (NM_001099695)	promoter-TSS (NM_001099695)	-108	NM_001099695	29803	Hs.647086	NM_013400	ENSG00000214022	REPIN1	AP4|RIP60|ZNF464|Zfp464	replication initiator 1	protein-coding
4302	3775-01-01	chr9	91933082	91933461	+	806	NA	promoter-TSS (NM_001282690)	promoter-TSS (NM_001282690)	-117	NM_001282689	79048	Hs.59804	NM_024077	ENSG00000187742	SECISBP2	SBP2	SECIS binding protein 2	protein-coding
4305	6346-01-01	chr2	219232577	219232956	+	806	NA	promoter-TSS (NR_110573)	promoter-TSS (NR_110573)	-141	NR_110573	101928513	Hs.512386	NR_110573	ENSG00000225062	CATIP-AS1	-	CATIP antisense RNA 1	ncRNA
4307	3375-01-01	chr17	26879674	26880053	+	806	NA	promoter-TSS (NM_005148)	promoter-TSS (NM_005148)	-182	NM_001330166	9094	Hs.410455	NM_005148	ENSG00000109103	UNC119	HRG4|IMD13|POC7|POC7A	unc-119 lipid binding chaperone	protein-coding
4309	1-1058	chr1	154947587	154947966	+	806	NA	promoter-TSS (NM_003029)	promoter-TSS (NM_003029)	-393	NR_036212	100423020		NR_036212	ENSG00000264349	MIR4258	-	microRNA 4258	ncRNA
4312	4419-01-01	chr13	45914863	45915242	+	805	NA	promoter-TSS (NR_024458)	promoter-TSS (NR_024458)	367	NM_001286273	7178	Hs.374596	NM_003295	ENSG00000133112	TPT1	HRF|TCTP|p02|p23	tumor protein, translationally-controlled 1	protein-coding
4313	3595-01-01	chr19	48111351	48111730	+	805	NA	promoter-TSS (NM_015711)	promoter-TSS (NM_015711)	87	NM_015711	29998	Hs.97244	NM_015711	ENSG00000063169	GLTSCR1	-	glioma tumor suppressor candidate region gene 1	protein-coding
4316	4853-01-01	chr7	2394139	2394518	+	805	NA	promoter-TSS (NM_003751)	promoter-TSS (NM_003751)	-146	NM_003751	8662	Hs.371001	NM_003751	ENSG00000106263	EIF3B	EIF3-ETA|EIF3-P110|EIF3-P116|EIF3S9|PRT1	eukaryotic translation initiation factor 3 subunit B	protein-coding
4318	7754-01-01	chr7	100026472	100026851	+	805	NA	promoter-TSS (NM_017984)	promoter-TSS (NM_017984)	-230	NM_017984	55063	Hs.105191	NM_017984	ENSG00000078487	ZCWPW1	ZCW1	zinc finger CW-type and PWWP domain containing 1	protein-coding
4329	4315-01-01	chr19	3982332	3982711	+	804	NA	promoter-TSS (NR_002602)	promoter-TSS (NR_002602)	49	NR_002602	26812		NR_002602	ENSG00000206775	SNORD37	RNU37|U37	small nucleolar RNA, C/D box 37	snoRNA
4336	5508-01-01	chr5	154237744	154238123	+	803	NA	promoter-TSS (NM_001301074)	promoter-TSS (NM_001301074)	124	NM_001301083	9337	Hs.26703	NM_004779	ENSG00000155508	CNOT8	CAF1|CALIF|Caf1b|POP2|hCAF1	CCR4-NOT transcription complex subunit 8	protein-coding
4342	4557-01-01	chr9	110046057	110046436	+	803	NA	promoter-TSS (NM_001244724)	promoter-TSS (NM_001244724)	-88	NM_001244724	5887	Hs.521640	NM_002874	ENSG00000119318	RAD23B	HHR23B|HR23B|P58	RAD23 homolog B, nucleotide excision repair protein	protein-coding
4347	5557-01-01	chr1	8939047	8939426	+	802	NA	promoter-TSS (NM_001428)	promoter-TSS (NM_001428)	-85	NM_001428	2023	Hs.517145	NM_001428	ENSG00000074800	ENO1	ENO1L1|HEL-S-17|MPB1|NNE|PPH	enolase 1	protein-coding
4354	5232-01-01	chr17	73893338	73893717	+	802	NA	promoter-TSS (NM_001256124)	promoter-TSS (NM_001256124)	-443	NM_001256124	201292	Hs.189823	NM_173547	ENSG00000141569	TRIM65	4732463G12Rik	tripartite motif containing 65	protein-coding
4356	4921-01-01	chr10	38692575	38692954	+	801	NA	promoter-TSS (NR_027269)	promoter-TSS (NR_027269)	-984	NR_027269	285961	Hs.406568	NR_027269		SEPT7P9	CDC10L|SEPT7L|bA291L22.2	septin 7 pseudogene 9	pseudo
4359	1-639	chr11	65342785	65343164	+	801	NA	promoter-TSS (NM_001099409)	promoter-TSS (NM_001099409)	-535	NM_001099409	254102	Hs.502867	NM_001099409	ENSG00000173442	EHBP1L1	-	EH domain binding protein 1 like 1	protein-coding
4360	5279-01-01	chr16	2301353	2301732	+	801	NA	promoter-TSS (NM_001178029)	promoter-TSS (NM_001178029)	60	NM_001919	1632	Hs.403436	NM_001919	ENSG00000167969	ECI1	DCI	enoyl-CoA delta isomerase 1	protein-coding
4361	4523-01-01	chr19	40476371	40476750	+	801	NA	promoter-TSS (NM_006503)	promoter-TSS (NM_006503)	-352	NM_153001	5704	Hs.211594	NM_006503	ENSG00000013275	PSMC4	MIP224|RPT3|S6|TBP-7|TBP7	proteasome 26S subunit, ATPase 4	protein-coding
4370	6642-01-01	chr19	2819782	2820161	+	800	NA	promoter-TSS (NM_001102651)	promoter-TSS (NM_001102651)	99	NM_001102651	115196	Hs.307043	NM_152303	ENSG00000172006	ZNF554	-	zinc finger protein 554	protein-coding
4371	4480-01-01	chr2	48133314	48133693	+	800	NA	promoter-TSS (NM_001190274)	promoter-TSS (NM_001190274)	-571	NM_001190274	80204	Hs.352677	NM_012167	ENSG00000138081	FBXO11	FBX11|PRMT9|UBR6|UG063H01|VIT1	F-box protein 11	protein-coding
4378	2221-01-01	chr21	46294115	46294494	+	800	NA	promoter-TSS (NM_001286822)	promoter-TSS (NM_001286822)	-486	NR_104597	754	Hs.474010	NM_004339	ENSG00000183255	PTTG1IP	C21orf1|C21orf3|PBF	pituitary tumor-transforming 1 interacting protein	protein-coding
4381	5231-01-01	chr3	143690221	143690600	+	799	NA	promoter-TSS (NM_173552)	promoter-TSS (NM_173552)	-230	NM_173552	205428	Hs.288954	NM_173552	ENSG00000181744	C3orf58	DIA1|GoPro49|HASF	chromosome 3 open reading frame 58	protein-coding
4382	6975-01-01	chr17	4890551	4890930	+	799	NA	promoter-TSS (NM_001171168)	promoter-TSS (NM_001171168)	-75	NM_001171167	23125	Hs.632242	NM_015099	ENSG00000108509	CAMTA2	-	calmodulin binding transcription activator 2	protein-coding
4383	4605-01-01	chr10	52384548	52384927	+	799	NA	promoter-TSS (NR_126411)	promoter-TSS (NR_126411)	26	NR_126411	104355295	Hs.450493	NR_126411		SGMS1-AS1	-	SGMS1 antisense RNA 1	ncRNA
4390	1-228	chr6	36409911	36410290	+	799	NA	promoter-TSS (NM_001286579)	promoter-TSS (NM_001286579)	-444	NR_104480	222658	Hs.188757	NM_173562	ENSG00000112078	KCTD20	C6orf69|dJ108K11.3	potassium channel tetramerization domain containing 20	protein-coding
4391	6267-01-01	chr12	121124410	121124789	+	798	NA	promoter-TSS (NM_001303628)	promoter-TSS (NM_001303628)	-328	NM_014730	9761	Hs.744910	NM_014730	ENSG00000110917	MLEC	KIAA0152	malectin	protein-coding
4392	4276-01-01	chr15	35838284	35838663	+	798	NA	promoter-TSS (NR_038251)	promoter-TSS (NR_038251)	-69	NM_001141972	89978	Hs.107196	NM_080650	ENSG00000134146	DPH6	ATPBD4	diphthamine biosynthesis 6	protein-coding
4396	4992-01-01	chr10	71389854	71390233	+	798	NA	promoter-TSS (NM_145306)	promoter-TSS (NM_145306)	40	NM_145306	219738	Hs.522992	NM_145306	ENSG00000171224	C10orf35	-	chromosome 10 open reading frame 35	protein-coding
4404	6122-01-01	chr7	99006233	99006612	+	797	NA	promoter-TSS (NM_003910)	promoter-TSS (NM_003910)	-117	NM_014891	11333	Hs.632296	NM_014891	ENSG00000106244	PDAP1	HASPP28|PAP|PAP1	PDGFA associated protein 1	protein-coding
4406	3740-01-01	chr17	5342264	5342643	+	797	NA	promoter-TSS (NM_001212)	promoter-TSS (NM_001212)	18	NM_001212	708	Hs.555866	NM_001212	ENSG00000108561	C1QBP	GC1QBP|HABP1|SF2p32|gC1Q-R|gC1qR|p32	complement C1q binding protein	protein-coding
4409	3888-01-01	chr6	24719571	24719950	+	797	NA	promoter-TSS (NM_030939)	promoter-TSS (NM_030939)	-357	NM_030939	81688	Hs.744857	NM_030939	ENSG00000112308	C6orf62	Nbla00237|XTP12|dJ30M3.2	chromosome 6 open reading frame 62	protein-coding
4410	6516-01-01	chr1	2126401	2126780	+	797	NA	promoter-TSS (NR_046427)	promoter-TSS (NR_046427)	-376	NM_001256946	199990	Hs.107101	NM_182533	ENSG00000162585	FAAP20	C1orf86|FP7162	Fanconi anemia core complex associated protein 20	protein-coding
4416	4028-01-01	chr5	141030727	141031106	+	796	NA	promoter-TSS (NM_033449)	promoter-TSS (NM_033449)	70	NM_033449	89848	Hs.591257	NM_033449	ENSG00000197948	FCHSD1	NWK2	FCH and double SH3 domains 1	protein-coding
4417	3911-01-01	chr16	75682188	75682567	+	796	NA	promoter-TSS (NM_001130089)	promoter-TSS (NM_001130089)	742	NR_144545	54386	Hs.301419	NM_018975	ENSG00000166848	TERF2IP	DRIP5|RAP1	TERF2 interacting protein	protein-coding
4421	3738-01-01	chr2	61107871	61108250	+	796	NA	promoter-TSS (NM_002908)	promoter-TSS (NM_002908)	389	NR_033980	400957	Hs.170358	NR_033980	ENSG00000228414	LINC01185	-	long intergenic non-protein coding RNA 1185	ncRNA
4422	1-1371	chr3	129147506	129147885	+	796	NA	promoter-TSS (NM_207307)	promoter-TSS (NM_207307)	-201	NM_207307	90288	Hs.652347	NM_207307	ENSG00000172771	EFCAB12	C3orf25	EF-hand calcium binding domain 12	protein-coding
4432	5334-01-01	chr4	2757771	2758150	+	795	NA	promoter-TSS (NM_001161527)	promoter-TSS (NM_001161527)	143	NM_001292016	79155	Hs.368551	NM_024309	ENSG00000168884	TNIP2	ABIN2|FLIP1|KLIP	TNFAIP3 interacting protein 2	protein-coding
4442	1-1159	chr16	66864808	66865187	+	794	NA	promoter-TSS (NM_001286500)	promoter-TSS (NM_001286500)	-118	NM_003905	8883	Hs.460978	NM_003905	ENSG00000159593	NAE1	A-116A10.1|APPBP1|HPP1|ula-1	NEDD8 activating enzyme E1 subunit 1	protein-coding
4448	3246-01-01	chr11	27384865	27385244	+	794	NA	promoter-TSS (NM_030771)	promoter-TSS (NM_030771)	-259	NM_030771	91057	Hs.143733	NM_030771	ENSG00000109881	CCDC34	L15|NY-REN-41|RAMA3	coiled-coil domain containing 34	protein-coding
4451	3152-01-01	chr3	9811429	9811808	+	793	NA	promoter-TSS (NM_003656)	promoter-TSS (NM_003656)	50	NM_003656	8536	Hs.434875	NM_003656	ENSG00000134072	CAMK1	CAMKI	calcium/calmodulin dependent protein kinase I	protein-coding
4452	4807-01-01	chr2	220093947	220094326	+	793	NA	promoter-TSS (NM_001282792)	promoter-TSS (NM_001282792)	274	NM_024085	79065	Hs.323363	NM_024085	ENSG00000198925	ATG9A	APG9L1|MGD3208|mATG9	autophagy related 9A	protein-coding
4456	3995-01-01	chr11	33279725	33280104	+	793	NA	promoter-TSS (NM_001278162)	promoter-TSS (NM_001278162)	37	NM_001278162	10114	Hs.201918	NM_005734	ENSG00000110422	HIPK3	DYRK6|FIST3|PKY|YAK1	homeodomain interacting protein kinase 3	protein-coding
4459	5151-01-01	chr3	45017385	45017764	+	793	NA	promoter-TSS (NM_016598)	promoter-TSS (NM_016598)	100	NM_001135179	51304	Hs.61430	NM_016598	ENSG00000163812	ZDHHC3	DHHC-3|DHHC3|GODZ|ZNF373	zinc finger DHHC-type containing 3	protein-coding
4466	3990-01-01	chr5	149829075	149829454	+	792	NA	promoter-TSS (NM_005617)	promoter-TSS (NM_005617)	55	NM_001025071	6208	Hs.744846	NM_005617	ENSG00000164587	RPS14	EMTB|S14	ribosomal protein S14	protein-coding
4467	4002-01-01	chr3	160283575	160283954	+	792	NA	promoter-TSS (NM_002268)	promoter-TSS (NM_002268)	-388	NM_002268	3840	Hs.467866	NM_002268	ENSG00000186432	KPNA4	IPOA3|QIP1|SRP3	karyopherin subunit alpha 4	protein-coding
4471	1-683	chr6	26538428	26538807	+	792	NA	promoter-TSS (NM_006353)	promoter-TSS (NM_006353)	45	NM_006353	10473	Hs.236774	NM_006353	ENSG00000182952	HMGN4	HMG17L3|NHC	high mobility group nucleosomal binding domain 4	protein-coding
4472	5198-01-01	chr5	180237706	180238085	+	792	NA	promoter-TSS (NM_001114617)	promoter-TSS (NM_001114617)	-758	NM_001114617	4245	Hs.519818	NM_002406	ENSG00000131446	MGAT1	GLCNAC-TI|GLCT1|GLYT1|GNT-1|GNT-I|GnTI|MGAT	mannosyl (alpha-1,3-)-glycoprotein beta-1,2-N-acetylglucosaminyltransferase	protein-coding
4477	4758-01-01	chr1	36689324	36689703	+	791	NA	promoter-TSS (NM_001321473)	promoter-TSS (NM_001321473)	-500	NM_001321473	9967	Hs.744057	NM_005119	ENSG00000054118	THRAP3	TRAP150	thyroid hormone receptor associated protein 3	protein-coding
4488	5338-01-01	chr16	2570212	2570591	+	790	NA	promoter-TSS (NM_001145815)	promoter-TSS (NM_001145815)	38	NM_015944	51005	Hs.740430	NM_015944	ENSG00000162066	AMDHD2	CGI-14	amidohydrolase domain containing 2	protein-coding
4490	6004-01-01	chr6	99962980	99963359	+	790	NA	promoter-TSS (NM_001080481)	promoter-TSS (NM_001080481)	83	NM_001346029	85015	Hs.143410	NM_032929	ENSG00000123552	USP45	-	ubiquitin specific peptidase 45	protein-coding
4491	4851-01-01	chr1	205782331	205782710	+	790	NA	promoter-TSS (NM_173854)	promoter-TSS (NM_173854)	-196	NM_173854	254428	Hs.20274	NM_173854	ENSG00000133065	SLC41A1	MgtE	solute carrier family 41 member 1	protein-coding
4492	3030-01-01	chr12	105501155	105501534	+	790	NA	promoter-TSS (NM_015275)	promoter-TSS (NM_015275)	76	NR_121211	414300	Hs.191637	NR_121211		LOC414300	-	uncharacterized LOC414300	ncRNA
4493	1-998	chr12	105501379	105501758	+	790	NA	promoter-TSS (NM_015275)	promoter-TSS (NM_015275)	76	NM_015275	23325	Hs.12144	NM_015275	ENSG00000136051	WASHC4	KIAA1033|MRT43|SWIP	WASH complex subunit 4	protein-coding
4496	4833-01-01	chr10	13628702	13629081	+	790	NA	promoter-TSS (NM_003675)	promoter-TSS (NM_003675)	-48	NM_003675	8559	Hs.660649	NM_003675	ENSG00000165630	PRPF18	PRP18|hPrp18	pre-mRNA processing factor 18	protein-coding
4499	1-677	chr7	153109192	153109571	+	789	NA	promoter-TSS (NR_125776)	promoter-TSS (NR_125776)	-62	NR_125776	103724390	Hs.614280	NR_125776	ENSG00000234722	LINC01287	TCONS_l2_00027522	long intergenic non-protein coding RNA 1287	ncRNA
4500	1-221	chr20	50808266	50808645	+	789	NA	promoter-TSS (NM_199427)	promoter-TSS (NM_199427)	69	NM_199427	55734	Hs.473082	NM_018197	ENSG00000020256	ZFP64	ZNF338	ZFP64 zinc finger protein	protein-coding
4502	5751-01-01	chr7	157129622	157130001	+	789	NA	promoter-TSS (NM_058246)	promoter-TSS (NM_058246)	100	NM_058246	10049	Hs.490745	NM_005494	ENSG00000105993	DNAJB6	DJ4|DnaJ|HHDJ1|HSJ-2|HSJ2|LGMD1D|LGMD1E|MRJ|MSJ-1	DnaJ heat shock protein family (Hsp40) member B6	protein-coding
4503	6298-01-01	chr11	62598946	62599325	+	789	NA	promoter-TSS (NR_135084)	promoter-TSS (NR_135084)	428	NM_003164	6811	Hs.654602	NM_003164	ENSG00000162236	STX5	SED5|STX5A	syntaxin 5	protein-coding
4510	2184-01-01	chr16	725246	725625	+	789	NA	promoter-TSS (NM_001278720)	promoter-TSS (NM_001278720)	-231	NM_001278721	9028	Hs.137572	NM_003961	ENSG00000103269	RHBDL1	RHBDL|RRP	rhomboid like 1	protein-coding
4514	4272-01-01	chr4	87927993	87928372	+	788	NA	promoter-TSS (NM_005935)	promoter-TSS (NM_005935)	29	NM_005935	4299	Hs.480190	NM_005935	ENSG00000172493	AFF1	AF4|MLLT2|PBM1	AF4/FMR2 family member 1	protein-coding
4515	5048-01-01	chr15	34875934	34876313	+	788	NA	promoter-TSS (NR_027410)	promoter-TSS (NR_027410)	-352	NR_027410	440270	Hs.720151	NM_001023567	ENSG00000215252	GOLGA8B	GOLGA5	golgin A8 family member B	protein-coding
4517	4660-01-01	chr1	109826248	109826627	+	788	NA	promoter-TSS (NM_001005290)	promoter-TSS (NM_001005290)	-647	NM_001005290	84722	Hs.405925	NM_032636	ENSG00000134222	PSRC1	DDA3|FP3214	proline and serine rich coiled-coil 1	protein-coding
4519	5372-01-01	chr2	26467429	26467808	+	788	NA	promoter-TSS (NM_001281513)	promoter-TSS (NM_001281513)	2	NM_001281513	3032	Hs.515848	NM_000183	ENSG00000138029	HADHB	ECHB|MSTP029|MTPB|TP-BETA	hydroxyacyl-CoA dehydrogenase/3-ketoacyl-CoA thiolase/enoyl-CoA hydratase (trifunctional protein), beta subunit	protein-coding
4520	3997-01-01	chr12	110337997	110338376	+	788	NA	promoter-TSS (NM_032300)	promoter-TSS (NM_032300)	107	NM_001143852	84260	Hs.410924	NM_032300	ENSG00000139437	TCHP	TpMs	trichoplein keratin filament binding	protein-coding
4526	6063-01-01	chr17	4852795	4853174	+	787	NA	promoter-TSS (NM_005022)	promoter-TSS (NM_005022)	-603	NM_005022	5216	Hs.494691	NM_005022	ENSG00000108518	PFN1	ALS18	profilin 1	protein-coding
4527	1-1633	chr6	31940654	31941033	+	787	NA	promoter-TSS (NM_005510)	promoter-TSS (NM_005510)	-811	NM_005510	1797	Hs.153299	NM_005510	ENSG00000204348	DXO	DOM3L|DOM3Z|NG6|RAI1	decapping exoribonuclease	protein-coding
4529	4273-01-01	chr1	11120183	11120562	+	787	NA	promoter-TSS (NM_003132)	promoter-TSS (NM_003132)	-281	NM_003132	6723	Hs.76244	NM_003132	ENSG00000116649	SRM	PAPT|SPDSY|SPS1|SRML1	spermidine synthase	protein-coding
4530	5538-01-01	chr16	1821486	1821865	+	787	NA	promoter-TSS (NM_002513)	promoter-TSS (NM_002513)	35	NM_002513	4832	Hs.514065	NM_002513	ENSG00000103024	NME3	DR-nm23|NDPK-C|NDPKC|NM23-H3|NM23H3|c371H6.2	NME/NM23 nucleoside diphosphate kinase 3	protein-coding
4537	5845-01-01	chr6	33386342	33386721	+	786	NA	promoter-TSS (NM_001014840)	promoter-TSS (NM_001014840)	-466	NM_001014837	51596	Hs.520070	NM_015921	ENSG00000112514	CUTA	ACHAP|C6orf82	cutA divalent cation tolerance homolog	protein-coding
4540	4584-01-01	chr16	30366916	30367295	+	786	NA	promoter-TSS (NM_001243646)	promoter-TSS (NM_001243646)	-423	NM_006110	10421	Hs.202677	NM_006110	ENSG00000169217	CD2BP2	FWP010|LIN1|PPP1R59|Snu40|U5-52K	CD2 cytoplasmic tail binding protein 2	protein-coding
4544	5647-01-01	chr4	2011111	2011490	+	786	NA	promoter-TSS (NM_005663)	promoter-TSS (NM_005663)	-338	NM_005663	7469	Hs.21771	NM_005663	ENSG00000185049	NELFA	NELF-A|P/OKcl.15|WHSC2	negative elongation factor complex member A	protein-coding
4546	1-1127	chr1	43823615	43823994	+	786	NA	promoter-TSS (NM_001255)	promoter-TSS (NM_001255)	-822	NM_001255	991	Hs.524947	NM_001255	ENSG00000117399	CDC20	CDC20A|bA276H19.3|p55CDC	cell division cycle 20	protein-coding
4549	2590-01-01	chr9	139564836	139565215	+	785	NA	promoter-TSS (NR_029695)	promoter-TSS (NR_029695)	-29	NR_029695	406913		NR_029695	ENSG00000199161	MIR126	MIRN126|miRNA126|mir-126	microRNA 126	ncRNA
4554	1-423	chr1	46015577	46015956	+	785	NA	promoter-TSS (NM_001202413)	promoter-TSS (NM_001202413)	-689	NM_153326	10327	Hs.474584	NM_006066	ENSG00000117448	AKR1A1	ALDR1|ALR|ARM|DD3|HEL-S-6	aldo-keto reductase family 1 member A1	protein-coding
4556	5239-01-01	chr1	207494158	207494537	+	785	NA	promoter-TSS (NM_001300902)	promoter-TSS (NM_001300902)	-470	NM_001300902	1604	Hs.126517	NM_000574	ENSG00000196352	CD55	CR|CROM|DAF|TC	CD55 molecule (Cromer blood group)	protein-coding
4559	1-1055	chr1	155659029	155659408	+	785	NA	promoter-TSS (NM_139119)	promoter-TSS (NM_139119)	333	NM_033657	7818	Hs.516746	NM_004632	ENSG00000132676	DAP3	DAP-3|MRP-S29|MRPS29|bMRP-10	death associated protein 3	protein-coding
4564	4689-01-01	chr1	178062880	178063259	+	784	NA	promoter-TSS (NR_027982)	promoter-TSS (NR_027982)	59	NR_027982	100302401	Hs.736117	NR_027982	ENSG00000224687	RASAL2-AS1	-	RASAL2 antisense RNA 1	ncRNA
4567	2412-01-01	chr10	23003580	23003959	+	784	NA	promoter-TSS (NM_005028)	promoter-TSS (NM_005028)	-266	NM_005028	5305	Hs.57079	NM_005028	ENSG00000150867	PIP4K2A	PI5P4KA|PIP5K2A|PIP5KII-alpha|PIP5KIIA|PIPK	phosphatidylinositol-5-phosphate 4-kinase type 2 alpha	protein-coding
4568	5094-01-01	chr3	40498524	40498903	+	784	NA	promoter-TSS (NM_003973)	promoter-TSS (NM_003973)	-70	NM_003973	9045	Hs.446522	NM_003973	ENSG00000188846	RPL14	CAG-ISL-7|CTG-B33|L14|RL14|hRL14	ribosomal protein L14	protein-coding
4569	4930-01-01	chr6	160210259	160210638	+	784	NA	promoter-TSS (NR_134864)	promoter-TSS (NR_134864)	287	NM_030752	6950	Hs.363137	NM_030752	ENSG00000120438	TCP1	CCT-alpha|CCT1|CCTa|D6S230E|TCP-1-alpha	t-complex 1	protein-coding
4573	2688-01-01	chr4	106629632	106630011	+	783	NA	promoter-TSS (NM_024751)	promoter-TSS (NM_024751)	60	NM_020395	57117	Hs.480454	NM_020395	ENSG00000138785	INTS12	INT12|PHF22|SBBI22	integrator complex subunit 12	protein-coding
4575	4041-01-01	chr4	48272189	48272568	+	783	NA	promoter-TSS (NM_003215)	promoter-TSS (NM_003215)	-564	NM_003215	7006	Hs.479670	NM_003215	ENSG00000135605	TEC	PSCTK4	tec protein tyrosine kinase	protein-coding
4579	1-1471	chr10	23003790	23004169	+	783	NA	promoter-TSS (NM_005028)	promoter-TSS (NM_005028)	-476	NM_005028	5305	Hs.57079	NM_005028	ENSG00000150867	PIP4K2A	PI5P4KA|PIP5K2A|PIP5KII-alpha|PIP5KIIA|PIPK	phosphatidylinositol-5-phosphate 4-kinase type 2 alpha	protein-coding
4585	4408-01-01	chr6	139696540	139696919	+	782	NA	promoter-TSS (NM_006079)	promoter-TSS (NM_006079)	-942	NM_006079	10370	Hs.82071	NM_006079	ENSG00000164442	CITED2	ASD8|MRG-1|MRG1|P35SRJ|VSD2	Cbp/p300 interacting transactivator with Glu/Asp rich carboxy-terminal domain 2	protein-coding
4587	1-812	chr5	137800068	137800447	+	782	NA	promoter-TSS (NM_001964)	promoter-TSS (NM_001964)	-924	NM_001964	1958	Hs.326035	NM_001964	ENSG00000120738	EGR1	AT225|G0S30|KROX-24|NGFI-A|TIS8|ZIF-268|ZNF225	early growth response 1	protein-coding
4590	5096-01-01	chr9	101018068	101018447	+	782	NA	promoter-TSS (NM_001267571)	promoter-TSS (NM_001267571)	-254	NR_051978	55357	Hs.371016	NM_018421	ENSG00000095383	TBC1D2	PARIS-1|PARIS1|TBC1D2A	TBC1 domain family member 2	protein-coding
4595	4528-01-01	chr10	7860321	7860700	+	782	NA	promoter-TSS (NM_031923)	promoter-TSS (NM_031923)	43	NM_031923	83860	Hs.527688	NM_031923	ENSG00000165632	TAF3	TAF140|TAFII-140|TAFII140	TATA-box binding protein associated factor 3	protein-coding
4602	3485-01-01	chr5	151151656	151152035	+	781	NA	promoter-TSS (NR_132346)	promoter-TSS (NR_132346)	-108	NR_132345	100652758	Hs.587054	NM_001278082		LOC100652758	-	uncharacterized LOC100652758	ncRNA
4604	6703-01-01	chr4	71705231	71705610	+	781	NA	promoter-TSS (NM_001098477)	promoter-TSS (NM_001098477)	-200	NM_001098477	2926	Hs.309763	NM_002092	ENSG00000132463	GRSF1	-	G-rich RNA sequence binding factor 1	protein-coding
4605	6084-01-01	chr7	6048374	6048753	+	781	NA	promoter-TSS (NM_001326610)	promoter-TSS (NM_001326610)	96	NM_001322009	5395	Hs.632637	NM_000535	ENSG00000122512	PMS2	HNPCC4|MLH4|PMS2CL|PMSL2	PMS1 homolog 2, mismatch repair system component	protein-coding
4606	1-135	chr5	151151856	151152235	+	781	NA	promoter-TSS (NR_132346)	promoter-TSS (NR_132346)	-308	NR_132345	100652758	Hs.587054	NM_001278082		LOC100652758	-	uncharacterized LOC100652758	ncRNA
4607	5809-01-01	chrX	41193268	41193647	+	781	NA	promoter-TSS (NR_126094)	promoter-TSS (NR_126094)	42	NM_001193417	1654	Hs.728563	NM_001356	ENSG00000215301	DDX3X	CAP-Rf|DBX|DDX14|DDX3|HLP2|MRX102	DEAD-box helicase 3, X-linked	protein-coding
4611	3735-01-01	chr3	184079393	184079772	+	780	NA	promoter-TSS (NM_001171087)	promoter-TSS (NM_001171087)	77	NM_001278699	5437	Hs.432574	NM_006232	ENSG00000163882	POLR2H	RPABC3|RPB17|RPB8	RNA polymerase II subunit H	protein-coding
4612	1-1168	chr8	100025193	100025572	+	780	NA	promoter-TSS (NM_181661)	promoter-TSS (NM_181661)	-112	NM_017890	157680	Hs.191540	NM_015243	ENSG00000132549	VPS13B	CHS1|COH1	vacuolar protein sorting 13 homolog B	protein-coding
4622	4933-01-01	chr2	97406127	97406506	+	779	NA	promoter-TSS (NM_001322354)	promoter-TSS (NM_001322354)	-487	NM_001322352	81562	Hs.655743	NM_030805	ENSG00000114988	LMAN2L	MRT52|VIPL	lectin, mannose binding 2 like	protein-coding
4623	4398-01-01	chr1	94313450	94313829	+	779	NA	promoter-TSS (NM_001261408)	promoter-TSS (NM_001261408)	-933	NM_001261408	8412	Hs.36958	NM_003567	ENSG00000137936	BCAR3	NSP2|SH2D3B	breast cancer anti-estrogen resistance 3	protein-coding
4625	4665-01-01	chr16	2801691	2802070	+	779	NA	promoter-TSS (NM_016333)	promoter-TSS (NM_016333)	-450	NM_016333	23524	Hs.433343	NM_016333	ENSG00000167978	SRRM2	300-KD|CWF21|Cwc21|HSPC075|SRL300|SRm300	serine/arginine repetitive matrix 2	protein-coding
4627	1-1656	chr19	59030899	59031278	+	779	NA	promoter-TSS (NM_032792)	promoter-TSS (NM_032792)	-162	NM_001316978	84878	Hs.515662	NM_032792	ENSG00000119574	ZBTB45	ZNF499	zinc finger and BTB domain containing 45	protein-coding
4628	3095-01-01	chr16	4852884	4853263	+	779	NA	promoter-TSS (NM_024589)	promoter-TSS (NM_024589)	-122	NR_046480	79641	Hs.459795	NM_024589	ENSG00000067836	ROGDI	KTZS	rogdi homolog	protein-coding
4630	5308-01-01	chr1	245134656	245135035	+	779	NA	promoter-TSS (NR_111907)	promoter-TSS (NR_111907)	-674	NR_111907	101928068	Hs.134857	NR_111907		LOC101928068	-	uncharacterized LOC101928068	ncRNA
4632	5635-01-01	chr12	133614021	133614400	+	779	NA	promoter-TSS (NR_110091)	promoter-TSS (NR_110091)	42	NM_001289972	7637	Hs.445019	NM_003428	ENSG00000198040	ZNF84	HPF2	zinc finger protein 84	protein-coding
4636	6308-01-01	chr9	130547164	130547543	+	778	NA	promoter-TSS (NM_001261)	promoter-TSS (NM_001261)	-759	NR_039767	100616250		NR_039767	ENSG00000136807	MIR3960	-	microRNA 3960	ncRNA
4638	3400-01-01	chr11	62341687	62342066	+	778	NA	promoter-TSS (NM_001404)	promoter-TSS (NM_001404)	-416	NM_001404	1937	Hs.144835	NM_001404	ENSG00000254772	EEF1G	EF1G|GIG35	eukaryotic translation elongation factor 1 gamma	protein-coding
4640	6839-01-01	chr4	10119270	10119649	+	778	NA	promoter-TSS (NM_005112)	promoter-TSS (NM_005112)	-886	NM_005112	9948	Hs.128548	NM_005112	ENSG00000071127	WDR1	AIP1|HEL-S-52|NORI-1	WD repeat domain 1	protein-coding
4642	4505-01-01	chr19	17326020	17326399	+	778	NA	promoter-TSS (NM_018467)	promoter-TSS (NM_018467)	54	NM_018467	55850	Hs.16187	NM_018467	ENSG00000053501	USE1	D12|MDS032|P31|SLT1	unconventional SNARE in the ER 1	protein-coding
4643	3046-01-01	chr17	41132615	41132994	+	778	NA	promoter-TSS (NM_025267)	promoter-TSS (NM_025267)	225	NM_001321381	146923	Hs.632255	NM_173079	ENSG00000198863	RUNDC1	-	RUN domain containing 1	protein-coding
4644	5110-01-01	chr10	43932211	43932590	+	778	NA	promoter-TSS (NR_026693)	promoter-TSS (NR_026693)	-174	NR_026693	642819	Hs.719657	NR_026693		ZNF487	KRBO1|ZNF487P	zinc finger protein 487	pseudo
4646	3292-01-01	chr16	29606667	29607046	+	778	NA	promoter-TSS (NR_135305)	promoter-TSS (NR_135305)	-443	NR_135305	440354	Hs.552700	NR_002473		SMG1P2	-	SMG1P2, nonsense mediated mRNA decay associated PI3K related kinase pseudogene 2	pseudo
4649	4549-01-01	chr16	57496357	57496736	+	777	NA	promoter-TSS (NM_032940)	promoter-TSS (NM_032940)	-5	NM_032940	5432	Hs.79402	NM_002694	ENSG00000102978	POLR2C	RPB3|RPB31|hRPB33|hsRPB3	RNA polymerase II subunit C	protein-coding
4650	5545-01-01	chr19	1174025	1174404	+	777	NA	promoter-TSS (NM_014963)	promoter-TSS (NM_014963)	68	NM_014963	22904	Hs.408708	NM_014963	ENSG00000064932	SBNO2	KIAA0963|SNO|STNO	strawberry notch homolog 2	protein-coding
4651	3120-01-01	chr11	61735117	61735496	+	777	NA	promoter-TSS (NM_002032)	promoter-TSS (NM_002032)	-174	NM_002032	2495	Hs.524910	NM_002032	ENSG00000167996	FTH1	FHC|FTH|FTHL6|HFE5|PIG15|PLIF	ferritin heavy chain 1	protein-coding
4655	6095-01-01	chr9	137029601	137029980	+	777	NA	promoter-TSS (NR_023344)	promoter-TSS (NR_023344)	-104	NR_023344	100151684	Hs.545589	NR_023344	ENSG00000221676	RNU6ATAC	RNU6ATAC1|U6ATAC	RNA, U6atac small nuclear (U12-dependent splicing)	snRNA
4656	3771-01-01	chr1	113216935	113217314	+	777	NA	promoter-TSS (NM_001130079)	promoter-TSS (NM_001130079)	29	NM_001130079	4343	Hs.514941	NM_020963	ENSG00000155363	MOV10	fSAP113|gb110	Mov10 RISC complex RNA helicase	protein-coding
4661	4637-01-01	chr22	46692109	46692488	+	776	NA	promoter-TSS (NM_016426)	promoter-TSS (NM_016426)	259	NR_024009	150384	Hs.348663	NR_024009	ENSG00000277232	GTSE1-AS1	CN5H6.4|LL22NC03-5H6.6	GTSE1 antisense RNA 1 (head to head)	ncRNA
4663	1-424	chr22	46692312	46692691	+	776	NA	promoter-TSS (NR_024009)	promoter-TSS (NR_024009)	56	NR_024009	150384	Hs.348663	NR_024009	ENSG00000277232	GTSE1-AS1	CN5H6.4|LL22NC03-5H6.6	GTSE1 antisense RNA 1 (head to head)	ncRNA
4664	4779-01-01	chr10	135122076	135122455	+	776	NA	promoter-TSS (NM_145806)	promoter-TSS (NM_145806)	-128	NR_130127	118472	Hs.422113	NM_145806	ENSG00000198546	ZNF511	-	zinc finger protein 511	protein-coding
4668	5038-01-01	chr2	98261813	98262192	+	776	NA	promoter-TSS (NM_001862)	promoter-TSS (NM_001862)	-519	NM_001862	1329	Hs.1342	NM_001862	ENSG00000135940	COX5B	COXVB	cytochrome c oxidase subunit 5B	protein-coding
4669	2915-01-01	chr10	35379450	35379829	+	776	NA	promoter-TSS (NM_003591)	promoter-TSS (NM_003591)	-69	NM_001198777	8453	Hs.82919	NM_003591	ENSG00000108094	CUL2	-	cullin 2	protein-coding
4678	1-1198	chr2	98280927	98281306	+	775	NA	promoter-TSS (NM_005735)	promoter-TSS (NM_005735)	-555	NM_005735	10120	Hs.98791	NM_005735	ENSG00000115073	ACTR1B	ARP1B|CTRN2|PC3	ARP1 actin-related protein 1 homolog B, centractin beta	protein-coding
[truncated: 1,308 more rows]

## Sheet: NF90+NF110_TTS
	PeakID..cmd.annotatePeaks.pl.NF90_IDR_final_optimal.narrowPeak.hg19.	Chr	Start	End	Strand	Peak.Score	Focus.Ratio.Region.Size	Annotation	Detailed.Annotation	Distance.to.TSS	Nearest.PromoterID	Entrez.ID	Nearest.Unigene	Nearest.Refseq	Nearest.Ensembl	Gene.Name	Gene.Alias	Gene.Description	Gene.Type
[truncated: 488 more rows]

[truncated: 3 more sheets: NF90+NF110_intergenic, NF90+NF110_intron, NF90+NF110_exon]
