# Supplementary material for: NF90/ILF3 is a transcription factor that promotes proliferation over differentiation by hierarchical regulation in K562 erythroleukemia cells
Source: PLoS One. 2018 Mar 28;13(3):e0193126. doi: 10.1371/journal.pone.0193126 (PMC5873942; doi:10.1371/journal.pone.0193126)
Supplement: S2 Table — List of 150 datasets of transcription factor ChIP-seq experiments performed in K562 cells based on data from all five ENCODE regulatory factor ChIP-seq production groups from the project inception in 2007 through the ENCODE March 2012 data freeze. The track covers 100 unique regulatory factors, including generic and sequence-specific factors. (XLSX) [file pone.0193126.s002.xlsx]

## Sheet: Sheet1
Cell Line	Factor	Lab	Track Name
K562	ARID3A	Stanford	K562 TFBS Uniform Peaks of ARID3A_(sc-8821) from ENCODE/Stanford/Analysis
K562	ATF1	Harvard	K562 TFBS Uniform Peaks of ATF1_(06-325) from ENCODE/Harvard/Analysis
K562	ATF3	Harvard	K562 TFBS Uniform Peaks of ATF3 from ENCODE/Harvard/Analysis
K562	ATF3	HudsonAlpha	K562 TFBS Uniform Peaks of ATF3 from ENCODE/HudsonAlpha/Analysis
K562	BACH1	Stanford	K562 TFBS Uniform Peaks of Bach1_(sc-14700) from ENCODE/Stanford/Analysis
K562	BCL3	HudsonAlpha	K562 TFBS Uniform Peaks of BCL3 from ENCODE/HudsonAlpha/Analysis
K562	BCLAF1	HudsonAlpha	K562 TFBS Uniform Peaks of BCLAF1_(SC-101388) from ENCODE/HudsonAlpha/Analysis
K562	BDP1	Harvard	K562 TFBS Uniform Peaks of BDP1 from ENCODE/Harvard/Analysis
K562	BHLHE40	Stanford	K562 TFBS Uniform Peaks of BHLHE40_(NB100-1800) from ENCODE/Stanford/Analysis
K562	BRF1	Harvard	K562 TFBS Uniform Peaks of BRF1 from ENCODE/Harvard/Analysis
K562	BRF2	Harvard	K562 TFBS Uniform Peaks of BRF2 from ENCODE/Harvard/Analysis
K562	CBX3	HudsonAlpha	K562 TFBS Uniform Peaks of CBX3_(SC-101004) from ENCODE/HudsonAlpha/Analysis
K562	CCNT2	Harvard	K562 TFBS Uniform Peaks of CCNT2 from ENCODE/Harvard/Analysis
K562	CEBPB	HudsonAlpha	K562 TFBS Uniform Peaks of CEBPB_(SC-150) from ENCODE/HudsonAlpha/Analysis
K562	CEBPB	Stanford	K562 TFBS Uniform Peaks of CEBPB from ENCODE/Stanford/Analysis
K562	CHD1	Broad	K562 TFBS Uniform Peaks of CHD1_(A301-218A) from ENCODE/Broad/Analysis
K562	CHD2	Stanford	K562 TFBS Uniform Peaks of CHD2_(AB68301) from ENCODE/Stanford/Analysis
K562	CTCF	Broad	K562 TFBS Uniform Peaks of CTCF from ENCODE/Broad/Analysis
K562	CTCF	HudsonAlpha	K562 TFBS Uniform Peaks of CTCF_(SC-5916) from ENCODE/HudsonAlpha/Analysis
K562	CTCF	Stanford	K562 TFBS Uniform Peaks of CTCF_(SC-15914) from ENCODE/Stanford/Analysis
K562	CTCF	UT-A	K562 TFBS Uniform Peaks of CTCF from ENCODE/UT-A/Analysis
K562	CTCF	UW	K562 TFBS Uniform Peaks of CTCF from ENCODE/UW/Analysis
K562	CTCFL	HudsonAlpha	K562 TFBS Uniform Peaks of CTCFL_(SC-98982) from ENCODE/HudsonAlpha/Analysis
K562	E2F4	USC	K562 TFBS Uniform Peaks of E2F4 from ENCODE/USC/Analysis
K562	E2F6	HudsonAlpha	K562 TFBS Uniform Peaks of E2F6 from ENCODE/HudsonAlpha/Analysis
K562	E2F6	USC	K562 TFBS Uniform Peaks of E2F6 from ENCODE/USC/Analysis
K562	EGR1	HudsonAlpha	K562 TFBS Uniform Peaks of Egr-1 from ENCODE/HudsonAlpha/Analysis
K562	ELF1	HudsonAlpha	K562 TFBS Uniform Peaks of ELF1_(SC-631) from ENCODE/HudsonAlpha/Analysis
K562	ELK1	Stanford	K562 TFBS Uniform Peaks of ELK1_(1277-1) from ENCODE/Stanford/Analysis
K562	EP300	Broad	K562 TFBS Uniform Peaks of p300 from ENCODE/Broad/Analysis
K562	EP300	Stanford	K562 TFBS Uniform Peaks of p300 from ENCODE/Stanford/Analysis
K562	ETS1	HudsonAlpha	K562 TFBS Uniform Peaks of ETS1 from ENCODE/HudsonAlpha/Analysis
K562	EZH2	Broad	K562 TFBS Uniform Peaks of EZH2_(39875) from ENCODE/Broad/Analysis
K562	FOS	UChicago	K562 TFBS Uniform Peaks of eGFP-FOS from ENCODE/UChicago/Analysis
K562	FOS	Yale	K562 TFBS Uniform Peaks of c-Fos from ENCODE/Yale/Analysis
K562	FOSL1	HudsonAlpha	K562 TFBS Uniform Peaks of FOSL1_(SC-183) from ENCODE/HudsonAlpha/Analysis
K562	GABPA	HudsonAlpha	K562 TFBS Uniform Peaks of GABP from ENCODE/HudsonAlpha/Analysis
K562	GATA1	USC	K562 TFBS Uniform Peaks of GATA-1 from ENCODE/USC/Analysis
K562	GATA2	HudsonAlpha	K562 TFBS Uniform Peaks of GATA2_(SC-267) from ENCODE/HudsonAlpha/Analysis
K562	GATA2	UChicago	K562 TFBS Uniform Peaks of eGFP-GATA2 from ENCODE/UChicago/Analysis
K562	GATA2	USC	K562 TFBS Uniform Peaks of GATA-2 from ENCODE/USC/Analysis
K562	GTF2B	Harvard	K562 TFBS Uniform Peaks of GTF2B from ENCODE/Harvard/Analysis
K562	GTF2F1	Stanford	K562 TFBS Uniform Peaks of GTF2F1_(AB28179) from ENCODE/Stanford/Analysis
K562	GTF3C2	Harvard	K562 TFBS Uniform Peaks of TFIIIC-110 from ENCODE/Harvard/Analysis
K562	HDAC1	Broad	K562 TFBS Uniform Peaks of HDAC1_(SC-6298) from ENCODE/Broad/Analysis
K562	HDAC2	Broad	K562 TFBS Uniform Peaks of HDAC2_(A300-705A) from ENCODE/Broad/Analysis
K562	HDAC2	HudsonAlpha	K562 TFBS Uniform Peaks of HDAC2_(SC-6296) from ENCODE/HudsonAlpha/Analysis
K562	HDAC6	Broad	K562 TFBS Uniform Peaks of HDAC6_(A301-341A) from ENCODE/Broad/Analysis
K562	HDAC8	UChicago	K562 TFBS Uniform Peaks of eGFP-HDAC8 from ENCODE/UChicago/Analysis
K562	HMGN3	Harvard	K562 TFBS Uniform Peaks of HMGN3 from ENCODE/Harvard/Analysis
K562	IRF1	Stanford	K562 (IFNa30) TFBS Uniform Peaks of IRF1 from ENCODE/Stanford/Analysis
K562	IRF1	Stanford	K562 (IFNa6h) TFBS Uniform Peaks of IRF1 from ENCODE/Stanford/Analysis
K562	IRF1	Stanford	K562 (IFNg30) TFBS Uniform Peaks of IRF1 from ENCODE/Stanford/Analysis
K562	IRF1	Stanford	K562 (IFNg6h) TFBS Uniform Peaks of IRF1 from ENCODE/Stanford/Analysis
K562	JUN	Stanford	K562 (IFNa30) TFBS Uniform Peaks of c-Jun from ENCODE/Stanford/Analysis
K562	JUN	Yale	K562 TFBS Uniform Peaks of c-Jun from ENCODE/Yale/Analysis
K562	JUN	Yale	K562 (IFNa6h) TFBS Uniform Peaks of c-Jun from ENCODE/Yale/Analysis
K562	JUN	Yale	K562 (IFNg30) TFBS Uniform Peaks of c-Jun from ENCODE/Yale/Analysis
K562	JUN	Yale	K562 (IFNg6h) TFBS Uniform Peaks of c-Jun from ENCODE/Yale/Analysis
K562	JUNB	UChicago	K562 TFBS Uniform Peaks of eGFP-JunB from ENCODE/UChicago/Analysis
K562	JUND	Stanford	K562 TFBS Uniform Peaks of JunD from ENCODE/Stanford/Analysis
K562	JUND	UChicago	K562 TFBS Uniform Peaks of eGFP-JunD from ENCODE/UChicago/Analysis
K562	KAP1	USC	K562 TFBS Uniform Peaks of KAP1 from ENCODE/USC/Analysis
K562	KDM5B	Broad	K562 TFBS Uniform Peaks of PLU1 from ENCODE/Broad/Analysis
K562	MAFF	Stanford	K562 TFBS Uniform Peaks of MafF_(M8194) from ENCODE/Stanford/Analysis
K562	MAFK	Stanford	K562 TFBS Uniform Peaks of MafK_(ab50322) from ENCODE/Stanford/Analysis
K562	MAX	HudsonAlpha	K562 TFBS Uniform Peaks of Max from ENCODE/HudsonAlpha/Analysis
K562	MAX	Stanford	K562 TFBS Uniform Peaks of Max from ENCODE/Stanford/Analysis
K562	MAZ	Stanford	K562 TFBS Uniform Peaks of MAZ_(ab85725) from ENCODE/Stanford/Analysis
K562	MEF2A	HudsonAlpha	K562 TFBS Uniform Peaks of MEF2A from ENCODE/HudsonAlpha/Analysis
K562	MXI1	Stanford	K562 TFBS Uniform Peaks of Mxi1_(AF4185) from ENCODE/Stanford/Analysis
K562	MYC	Stanford	K562 TFBS Uniform Peaks of c-Myc from ENCODE/Stanford/Analysis
K562	MYC	Stanford	K562 (IFNg30) TFBS Uniform Peaks of c-Myc from ENCODE/Stanford/Analysis
K562	MYC	UT-A	K562 TFBS Uniform Peaks of c-Myc from ENCODE/UT-A/Analysis
K562	MYC	Yale	K562 TFBS Uniform Peaks of c-Myc from ENCODE/Yale/Analysis
K562	MYC	Yale	K562 (IFNa30) TFBS Uniform Peaks of c-Myc from ENCODE/Yale/Analysis
K562	MYC	Yale	K562 (IFNa6h) TFBS Uniform Peaks of c-Myc from ENCODE/Yale/Analysis
K562	MYC	Yale	K562 (IFNg6h) TFBS Uniform Peaks of c-Myc from ENCODE/Yale/Analysis
K562	NFE2	Yale	K562 TFBS Uniform Peaks of NF-E2 from ENCODE/Yale/Analysis
K562	NFYA	Stanford	K562 TFBS Uniform Peaks of NF-YA from ENCODE/Stanford/Analysis
K562	NFYB	Stanford	K562 TFBS Uniform Peaks of NF-YB from ENCODE/Stanford/Analysis
K562	NR2C2	USC	K562 TFBS Uniform Peaks of TR4 from ENCODE/USC/Analysis
K562	NR2F2	HudsonAlpha	K562 TFBS Uniform Peaks of NR2F2_(SC-271940) from ENCODE/HudsonAlpha/Analysis
K562	NRF1	Stanford	K562 TFBS Uniform Peaks of Nrf1 from ENCODE/Stanford/Analysis
K562	PHF8	Broad	K562 TFBS Uniform Peaks of PHF8_(A301-772A) from ENCODE/Broad/Analysis
K562	PML	HudsonAlpha	K562 TFBS Uniform Peaks of PML_(SC-71910) from ENCODE/HudsonAlpha/Analysis
K562	POLR2A	Broad	K562 TFBS Uniform Peaks of Pol2(b) from ENCODE/Broad/Analysis
K562	POLR2A	HudsonAlpha	K562 TFBS Uniform Peaks of Pol2-4H8 from ENCODE/HudsonAlpha/Analysis
K562	POLR2A	HudsonAlpha	K562 TFBS Uniform Peaks of Pol2 from ENCODE/HudsonAlpha/Analysis
K562	POLR2A	Stanford	K562 TFBS Uniform Peaks of Pol2 from ENCODE/Stanford/Analysis
K562	POLR2A	Stanford	K562 TFBS Uniform Peaks of Pol2(phosphoS2) (Iggrab) ENCODE/Stanford/Analysis
K562	POLR2A	Stanford	K562 TFBS Uniform Peaks of Pol2(phosphoS2) from ENCODE/Stanford/Analysis
K562	POLR2A	Stanford	K562 (IFNg30) TFBS Uniform Peaks of Pol2 from ENCODE/Stanford/Analysis
K562	POLR2A	UT-A	K562 TFBS Uniform Peaks of Pol2 from ENCODE/UT-A/Analysis
K562	POLR2A	Yale	K562 TFBS Uniform Peaks of Pol2 from ENCODE/Yale/Analysis
K562	POLR2A	Yale	K562 (IFNa30) TFBS Uniform Peaks of Pol2 from ENCODE/Yale/Analysis
K562	POLR2A	Yale	K562 (IFNa6h) TFBS Uniform Peaks of Pol2 from ENCODE/Yale/Analysis
K562	POLR2A	Yale	K562 (IFNg6h) TFBS Uniform Peaks of Pol2 from ENCODE/Yale/Analysis
K562	POLR3G	Stanford	K562 TFBS Uniform Peaks of Pol3 from ENCODE/Stanford/Analysis
K562	RAD21	HudsonAlpha	K562 TFBS Uniform Peaks of Rad21 from ENCODE/HudsonAlpha/Analysis
K562	RAD21	Yale	K562 TFBS Uniform Peaks of Rad21 from ENCODE/Yale/Analysis
K562	RBBP5	Broad	K562 TFBS Uniform Peaks of RBBP5_(A300-109A) from ENCODE/Broad/Analysis
K562	RCOR1	Stanford	K562 TFBS Uniform Peaks of COREST_(ab24166) from ENCODE/Stanford/Analysis
K562	RCOR1	Stanford	K562 TFBS Uniform Peaks of COREST_(sc-30189) from ENCODE/Stanford/Analysis
K562	RDBP	Harvard	K562 TFBS Uniform Peaks of NELFe from ENCODE/Harvard/Analysis
K562	REST	HudsonAlpha	K562 TFBS Uniform Peaks of NRSF from ENCODE/HudsonAlpha/Analysis
K562	RFX5	Stanford	K562 TFBS Uniform Peaks of RFX5_(200-401-194) from ENCODE/Stanford/Analysis
K562	RPC155	Harvard	K562 TFBS Uniform Peaks of RPC155 from ENCODE/Harvard/Analysis
K562	SAP30	Broad	K562 TFBS Uniform Peaks of SAP30_(39731) from ENCODE/Broad/Analysis
K562	SETDB1	USC	K562 TFBS Uniform Peaks of SETDB1 from ENCODE/USC/Analysis
K562	SETDB1	USC	K562 (MNaseD) TFBS Uniform Peaks of SETDB1 from ENCODE/USC/Analysis
K562	SIN3AK20	HudsonAlpha	K562 TFBS Uniform Peaks of Sin3Ak-20 from ENCODE/HudsonAlpha/Analysis
K562	SIRT6	Harvard	K562 TFBS Uniform Peaks of SIRT6 from ENCODE/Harvard/Analysis
K562	SIX5	HudsonAlpha	K562 TFBS Uniform Peaks of SIX5 from ENCODE/HudsonAlpha/Analysis
K562	SMARCA4	Stanford	K562 TFBS Uniform Peaks of Brg1 from ENCODE/Stanford/Analysis
K562	SMARCB1	Stanford	K562 TFBS Uniform Peaks of Ini1 from ENCODE/Stanford/Analysis
K562	SMC3	Stanford	K562 TFBS Uniform Peaks of SMC3_(ab9263) from ENCODE/Stanford/Analysis
K562	SP1	HudsonAlpha	K562 TFBS Uniform Peaks of SP1 from ENCODE/HudsonAlpha/Analysis
K562	SP2	HudsonAlpha	K562 TFBS Uniform Peaks of SP2_(SC-643) from ENCODE/HudsonAlpha/Analysis
K562	SPI1	HudsonAlpha	K562 TFBS Uniform Peaks of PU.1 from ENCODE/HudsonAlpha/Analysis
K562	SRF	HudsonAlpha	K562 TFBS Uniform Peaks of SRF from ENCODE/HudsonAlpha/Analysis
K562	STAT1	Stanford	K562 (IFNg30) TFBS Uniform Peaks of STAT1 from ENCODE/Stanford/Analysis
K562	STAT1	Stanford	K562 (IFNg6h) TFBS Uniform Peaks of STAT1 from ENCODE/Stanford/Analysis
K562	STAT1	Yale	K562 (IFNa30) TFBS Uniform Peaks of STAT1 from ENCODE/Yale/Analysis
K562	STAT1	Yale	K562 (IFNa6h) TFBS Uniform Peaks of STAT1 from ENCODE/Yale/Analysis
K562	STAT2	Yale	K562 (IFNa30) TFBS Uniform Peaks of STAT2 from ENCODE/Yale/Analysis
K562	STAT2	Yale	K562 (IFNa6h) TFBS Uniform Peaks of STAT2 from ENCODE/Yale/Analysis
K562	STAT5A	HudsonAlpha	K562 TFBS Uniform Peaks of STAT5A_(SC-74442) from ENCODE/HudsonAlpha/Analysis
K562	TAF1	HudsonAlpha	K562 TFBS Uniform Peaks of TAF1 from ENCODE/HudsonAlpha/Analysis
K562	TAF7	HudsonAlpha	K562 TFBS Uniform Peaks of TAF7_(SC-101167) from ENCODE/HudsonAlpha/Analysis
K562	TAL1	Stanford	K562 TFBS Uniform Peaks of TAL1_(SC-12984) from ENCODE/Stanford/Analysis
K562	TBL1XR1	Stanford	K562 TFBS Uniform Peaks of TBLR1_(ab24550) from ENCODE/Stanford/Analysis
K562	TBL1XR1	Stanford	K562 TFBS Uniform Peaks of TBLR1_(NB600-270) from ENCODE/Stanford/Analysis
K562	TBP	Stanford	K562 TFBS Uniform Peaks of TBP from ENCODE/Stanford/Analysis
K562	TEAD4	HudsonAlpha	K562 TFBS Uniform Peaks of TEAD4_(SC-101184) from ENCODE/HudsonAlpha/Analysis
K562	THAP1	HudsonAlpha	K562 TFBS Uniform Peaks of THAP1_(SC-98174) from ENCODE/HudsonAlpha/Analysis
K562	TRIM28	HudsonAlpha	K562 TFBS Uniform Peaks of TRIM28_(SC-81411) from ENCODE/HudsonAlpha/Analysis
K562	UBTF	Stanford	K562 TFBS Uniform Peaks of UBF_(sc-13125) from ENCODE/Stanford/Analysis
K562	UBTF	Stanford	K562 TFBS Uniform Peaks of UBTF_(SAB1404509) from ENCODE/Stanford/Analysis
K562	USF1	HudsonAlpha	K562 TFBS Uniform Peaks of USF-1 from ENCODE/HudsonAlpha/Analysis
K562	USF2	Stanford	K562 TFBS Uniform Peaks of USF2 from ENCODE/Stanford/Analysis
K562	YY1	HudsonAlpha	K562 TFBS Uniform Peaks of YY1_(SC-281) from ENCODE/HudsonAlpha/Analysis
K562	YY1	HudsonAlpha	K562 TFBS Uniform Peaks of YY1 from ENCODE/HudsonAlpha/Analysis
K562	YY1	USC	K562 TFBS Uniform Peaks of YY1 from ENCODE/USC/Analysis
K562	ZBTB33	HudsonAlpha	K562 TFBS Uniform Peaks of ZBTB33 from ENCODE/HudsonAlpha/Analysis
K562	ZBTB7A	HudsonAlpha	K562 TFBS Uniform Peaks of ZBTB7A_(SC-34508) from ENCODE/HudsonAlpha/Analysis
K562	ZNF143	Stanford	K562 TFBS Uniform Peaks of Znf143_(16618-1-AP) from ENCODE/Stanford/Analysis
K562	ZNF263	USC	K562 TFBS Uniform Peaks of ZNF263 from ENCODE/USC/Analysis
K562	ZNF274	USC	K562 TFBS Uniform Peaks of ZNF274 from ENCODE/USC/Analysis
K562	ZNF274	USC	K562 TFBS Uniform Peaks of ZNF274_(M01) from ENCODE/USC/Analysis
