# Supplementary material for: NF90/ILF3 is a transcription factor that promotes proliferation over differentiation by hierarchical regulation in K562 erythroleukemia cells
Source: PLoS One. 2018 Mar 28;13(3):e0193126. doi: 10.1371/journal.pone.0193126 (PMC5873942; doi:10.1371/journal.pone.0193126)
Supplement: S3 Table — List of 446 differentially expressed genes upon NF90/NF110 knockdown computed by EBSeq. Posterior Probability of being Differentially Expressed (PPDE) is computed, as well as computed Fold Change (FC) of gene expression in control over treatment with shRNA against NF90/NF110. (XLSX) [file pone.0193126.s003.xlsx]

## Sheet: Downregulated
	PPEE	PPDE	FC	gene.symbol
ENSG00000120738	0	1	5.24191	EGR1
ENSG00000130600	0	1	5.06892	H19
ENSG00000228696	0.000156421	0.999844	4.47436	ARL17B
ENSG00000168454	3.96557e-06	0.999996	4.38474	TXNDC2
ENSG00000164692	7.50014e-05	0.999925	4.13032	COL1A2
ENSG00000173262	5.36755e-06	0.999995	3.53309	SLC2A14
ENSG00000110848	2.02609e-09	1	3.45114	CD69
ENSG00000110108	0	1	3.22607	TMEM109
ENSG00000183690	0.00459876	0.995401	3.15229	EFHC2
ENSG00000258790	0.0224832	0.977517	2.87422	RP11-561B11.2
ENSG00000273784	0.0498991	0.950101	2.84063	RP11-78J21.7
ENSG00000172889	0	1	2.74494	EGFL7
ENSG00000165905	0	1	2.69428	LARGE2
ENSG00000127585	3.40585e-05	0.999966	2.66906	FBXL16
ENSG00000108474	9.34281e-06	0.999991	2.63028	PIGL
ENSG00000008394	8.88178e-16	1	2.62035	MGST1
ENSG00000198064	0.000307771	0.999692	2.56415	NPIPB13
ENSG00000059804	2.45703e-08	1	2.55977	SLC2A3
ENSG00000138111	8.97815e-08	1	2.50962	MFSD13A
ENSG00000184838	3.7817e-07	1	2.47607	PRR16
ENSG00000185559	0.0145516	0.985448	2.4605	DLK1
ENSG00000111145	1.07332e-05	0.999989	2.42328	ELK3
ENSG00000198673	1.74959e-05	0.999983	2.37025	FAM19A2
ENSG00000067182	6.89448e-14	1	2.33885	TNFRSF1A
ENSG00000274536	0	1	2.32266	RP6-159A1.4
ENSG00000271959	0.000370246	0.99963	2.31855	CTD-3064M3.7
ENSG00000139269	2.5672e-05	0.999974	2.26942	INHBE
ENSG00000198598	0.00520615	0.994794	2.17412	MMP17
ENSG00000140406	0.0248892	0.975111	2.16114	MESDC1
ENSG00000206053	0	1	2.14621	HN1L
ENSG00000188026	0.0127439	0.987256	2.14192	RILPL1
ENSG00000254319	0.0102964	0.989704	2.13952	RP11-134O21.1
ENSG00000100142	0	1	2.1394	POLR2F
ENSG00000143226	2.81092e-11	1	2.13816	FCGR2A
ENSG00000146072	0.000612943	0.999387	2.06762	TNFRSF21
ENSG00000141753	0	1	2.03262	IGFBP4
ENSG00000102287	0	1	2.01296	GABRE
ENSG00000134532	0.0225706	0.977429	1.99267	SOX5
ENSG00000225873	4.01979e-05	0.99996	1.98702	LINC00694
ENSG00000101187	2.77587e-08	1	1.9795	SLCO4A1
ENSG00000213553	8.98164e-11	1	1.96775	RPLP0P6
ENSG00000261732	0.00147844	0.998522	1.96413	LA16c-431H6.6
ENSG00000254726	0	1	1.96163	MEX3A
ENSG00000196218	4.38233e-10	1	1.94236	RYR1
ENSG00000106123	3.50939e-05	0.999965	1.94018	EPHB6
ENSG00000073849	0	1	1.90128	ST6GAL1
ENSG00000186395	0.0120157	0.987984	1.89597	KRT10
ENSG00000249992	1.56378e-08	1	1.89468	TMEM158
ENSG00000198435	2.24617e-05	0.999978	1.87352	NRARP
ENSG00000110492	4.05143e-12	1	1.87283	MDK
ENSG00000254870	6.11496e-06	0.999994	1.86337	ATP6V1G2-DDX39B
ENSG00000088053	0.000321265	0.999679	1.86061	GP6
ENSG00000129351	0	1	1.84858	ILF3
ENSG00000113719	3.7057e-12	1	1.83141	ERGIC1
ENSG00000135821	0	1	1.82178	GLUL
ENSG00000158161	0	1	1.8177	EYA3
ENSG00000112576	0	1	1.80952	CCND3
ENSG00000116852	2.55351e-15	1	1.80916	KIF21B
ENSG00000100823	0	1	1.79003	APEX1
ENSG00000113739	7.82786e-07	0.999999	1.78851	STC2
ENSG00000179241	0.0114639	0.988536	1.78449	LDLRAD3
ENSG00000120949	1.11022e-16	1	1.78181	TNFRSF8
ENSG00000198574	0.00595116	0.994049	1.78153	SH2D1B
ENSG00000164620	1.69842e-12	1	1.76991	RELL2
ENSG00000011478	0.0386341	0.961366	1.76957	QPCTL
ENSG00000134107	0.000251238	0.999749	1.76789	BHLHE40
ENSG00000108405	2.39341e-08	1	1.76028	P2RX1
ENSG00000099958	4.76521e-05	0.999952	1.7594	DERL3
ENSG00000007264	3.04392e-05	0.99997	1.7544	MATK
ENSG00000175832	1.23235e-14	1	1.75123	ETV4
ENSG00000126878	0.0163173	0.983683	1.74129	AIF1L
ENSG00000198324	0.000136505	0.999863	1.73712	FAM109A
ENSG00000216775	0.0208041	0.979196	1.73643	RP1-152L7.5
ENSG00000163743	4.30369e-07	1	1.73358	RCHY1
ENSG00000126561	0	1	1.73187	STAT5A
ENSG00000172927	0	1	1.72477	MYEOV
ENSG00000103187	0	1	1.71953	COTL1
ENSG00000244405	1.07456e-08	1	1.71405	ETV5
ENSG00000213190	0.00253014	0.99747	1.71268	MLLT11
ENSG00000090339	3.24407e-05	0.999968	1.71024	ICAM1
ENSG00000101400	3.0424e-10	1	1.70818	SNTA1
ENSG00000140854	6.79812e-12	1	1.70675	KATNB1
ENSG00000103257	4.11338e-13	1	1.70519	SLC7A5
ENSG00000167566	4.14478e-09	1	1.69596	NCKAP5L
ENSG00000184557	1.11022e-16	1	1.69527	SOCS3
ENSG00000105063	2.56986e-07	1	1.69101	PPP6R1
ENSG00000171067	7.77534e-09	1	1.68649	C11orf24
ENSG00000152556	4.10375e-08	1	1.68562	PFKM
ENSG00000112977	0	1	1.6828	DAP
ENSG00000069974	0.00481537	0.995185	1.68262	RAB27A
ENSG00000143891	0.00313581	0.996864	1.68046	GALM
ENSG00000136997	1.60647e-08	1	1.67714	MYC
ENSG00000185885	0	1	1.67376	IFITM1
ENSG00000136098	0.0402341	0.959766	1.66792	NEK3
ENSG00000231259	0.00618078	0.993819	1.6677	AC125232.1
ENSG00000103356	1.27098e-12	1	1.66014	EARS2
ENSG00000172349	2.36696e-09	1	1.65871	IL16
ENSG00000153179	0.00399624	0.996004	1.65679	RASSF3
ENSG00000104635	0	1	1.65591	SLC39A14
ENSG00000074370	5.54445e-13	1	1.65577	ATP2A3
ENSG00000187678	0.000231871	0.999768	1.65432	SPRY4
ENSG00000112033	8.48918e-06	0.999992	1.65315	PPARD
ENSG00000138795	2.06514e-11	1	1.64765	LEF1
ENSG00000124313	4.43978e-13	1	1.64446	IQSEC2
ENSG00000079819	0.00925946	0.990741	1.64432	EPB41L2
ENSG00000070814	0	1	1.63867	TCOF1
ENSG00000163013	0.000269799	0.99973	1.63816	FBXO41
ENSG00000196730	3.32195e-06	0.999997	1.63375	DAPK1
ENSG00000159840	0	1	1.63334	ZYX
ENSG00000131238	0	1	1.63128	PPT1
ENSG00000170545	3.35998e-07	1	1.6254	SMAGP
ENSG00000169174	0.00896189	0.991038	1.62159	PCSK9
ENSG00000170542	1.77064e-05	0.999982	1.62064	SERPINB9
ENSG00000177051	4.33858e-06	0.999996	1.61779	FBXO46
ENSG00000183741	5.11935e-08	1	1.615	CBX6
ENSG00000198756	2.04814e-07	1	1.61399	COLGALT2
ENSG00000162434	0	1	1.61369	JAK1
ENSG00000137161	1.5891e-11	1	1.6133	CNPY3
ENSG00000101350	4.58345e-06	0.999995	1.61327	KIF3B
ENSG00000123989	2.59051e-07	1	1.61264	CHPF
ENSG00000167123	0.0119615	0.988039	1.61211	CERCAM
ENSG00000170085	1.05704e-12	1	1.60969	SIMC1
ENSG00000148730	7.84373e-13	1	1.60946	EIF4EBP2
ENSG00000142634	1.07672e-05	0.999989	1.60897	EFHD2
ENSG00000047648	5.14566e-09	1	1.60802	ARHGAP6
ENSG00000114779	0	1	1.60694	ABHD14B
ENSG00000182158	0	1	1.60502	CREB3L2
ENSG00000153071	3.51235e-05	0.999965	1.60365	DAB2
ENSG00000134824	3.62101e-05	0.999964	1.60224	FADS2
ENSG00000165152	0.000716538	0.999283	1.59944	TMEM246
ENSG00000144283	0	1	1.59933	PKP4
ENSG00000167114	5.30594e-09	1	1.59847	SLC27A4
ENSG00000064545	0.00166806	0.998332	1.59649	TMEM161A
ENSG00000093010	0	1	1.59641	COMT
ENSG00000186577	5.98893e-06	0.999994	1.59358	C6orf1
ENSG00000061273	0	1	1.59271	HDAC7
ENSG00000131844	0	1	1.5874	MCCC2
ENSG00000164134	0	1	1.58722	NAA15
ENSG00000235823	3.38947e-05	0.999966	1.58641	OLMALINC
ENSG00000275131	4.55191e-15	1	1.58604	CH17-472G23.4
ENSG00000117362	0	1	1.58543	APH1A
ENSG00000105722	0.0188838	0.981116	1.57434	ERF
ENSG00000136010	0.0132709	0.986729	1.57208	ALDH1L2
ENSG00000172840	2.47376e-09	1	1.57067	PDP2
ENSG00000175130	0	1	1.57062	MARCKSL1
ENSG00000161091	6.7056e-08	1	1.56708	MFSD12
ENSG00000110660	0	1	1.56554	SLC35F2
ENSG00000119715	0.000939138	0.999061	1.56008	ESRRB
ENSG00000179632	0	1	1.55913	MAF1
ENSG00000180902	1.3495e-07	1	1.55738	D2HGDH
ENSG00000081189	6.75617e-10	1	1.55721	MEF2C
ENSG00000134369	1.07692e-14	1	1.55613	NAV1
ENSG00000181035	1.14416e-09	1	1.55477	SLC25A42
ENSG00000110395	0	1	1.55047	CBL
ENSG00000197905	8.65279e-06	0.999991	1.54964	TEAD4
ENSG00000140105	0.00564063	0.994359	1.54916	WARS
ENSG00000187796	2.95732e-07	1	1.54895	CARD9
ENSG00000148400	0.00104921	0.998951	1.54602	NOTCH1
ENSG00000118503	0.00351141	0.996489	1.54515	TNFAIP3
ENSG00000139793	0.000187438	0.999813	1.54156	MBNL2
ENSG00000143061	0.0224051	0.977595	1.53715	IGSF3
ENSG00000126453	2.21424e-08	1	1.53605	BCL2L12
ENSG00000048991	0	1	1.5338	R3HDM1
ENSG00000141985	0.0238423	0.976158	1.53268	SH3GL1
ENSG00000100889	0.00213066	0.997869	1.53058	PCK2
ENSG00000143570	0	1	1.52915	SLC39A1
ENSG00000160932	0.000567304	0.999433	1.52568	LY6E
ENSG00000146112	9.7532e-06	0.99999	1.52423	PPP1R18
ENSG00000179094	0.00906453	0.990935	1.52402	PER1
ENSG00000189266	7.77156e-15	1	1.52259	PNRC2
ENSG00000214160	0.000440243	0.99956	1.52185	ALG3
ENSG00000179361	7.30294e-12	1	1.52174	ARID3B
ENSG00000139514	0	1	1.51962	SLC7A1
ENSG00000101255	0.000853007	0.999147	1.51864	TRIB3
ENSG00000055070	0	1	1.51631	SZRD1
ENSG00000162430	8.69648e-08	1	1.51467	SELENON
ENSG00000126767	0	1	1.50532	ELK1
ENSG00000184922	1.23543e-05	0.999988	1.50457	FMNL1
ENSG00000182325	0.00250848	0.997492	1.50297	FBXL6
ENSG00000062716	0	1	1.5025	VMP1
ENSG00000112290	6.51568e-05	0.999935	1.50162	WASF1
ENSG00000165914	0.000363751	0.999636	1.50078	TTC7B
ENSG00000128626	7.32829e-07	0.999999	1.49854	MRPS12
ENSG00000178821	0.036712	0.963288	1.49763	TMEM52
ENSG00000128016	0.00153296	0.998467	1.49684	ZFP36
ENSG00000254858	0.00435607	0.995644	1.4957	MPV17L2
ENSG00000082641	0	1	1.49489	NFE2L1
ENSG00000239264	0	1	1.49045	TXNDC5
ENSG00000131389	0	1	1.49018	SLC6A6
ENSG00000168461	2.996e-08	1	1.48851	RAB31
ENSG00000263563	7.77156e-16	1	1.48845	UBBP4
ENSG00000126249	0.00338433	0.996616	1.48842	PDCD2L
ENSG00000172081	7.68616e-06	0.999992	1.48698	MOB3A
ENSG00000110880	5.93554e-05	0.999941	1.48393	CORO1C
ENSG00000088305	0	1	1.48357	DNMT3B
ENSG00000070950	1.6448e-12	1	1.48339	RAD18
ENSG00000072071	1.89988e-06	0.999998	1.48093	ADGRL1
ENSG00000065150	0	1	1.48045	IPO5
ENSG00000111684	7.52773e-09	1	1.48042	LPCAT3
ENSG00000166197	0	1	1.47891	NOLC1
ENSG00000148200	6.24776e-11	1	1.47862	NR6A1
ENSG00000112039	1.48888e-06	0.999999	1.47801	FANCE
ENSG00000164506	0.000144022	0.999856	1.47774	STXBP5
ENSG00000226419	0.0436406	0.956359	1.4774	SLC16A1-AS1
ENSG00000075702	9.40359e-14	1	1.47607	WDR62
ENSG00000179820	0.000464319	0.999536	1.47462	MYADM
ENSG00000143612	1.30609e-07	1	1.47436	C1orf43
ENSG00000130052	4.26348e-12	1	1.4727	STARD8
ENSG00000101236	0	1	1.4724	RNF24
ENSG00000117862	4.76135e-05	0.999952	1.47027	TXNDC12
ENSG00000118495	1.1046e-06	0.999999	1.46838	PLAGL1
ENSG00000146416	0	1	1.46809	AIG1
ENSG00000035403	4.44089e-15	1	1.46716	VCL
ENSG00000185033	7.69963e-08	1	1.46547	SEMA4B
ENSG00000104341	0	1	1.46494	LAPTM4B
ENSG00000157613	4.8772e-09	1	1.46463	CREB3L1
ENSG00000136280	1.25767e-06	0.999999	1.46457	CCM2
ENSG00000142453	1.28572e-05	0.999987	1.46371	CARM1
ENSG00000124067	7.26421e-10	1	1.46249	SLC12A4
ENSG00000100219	5.55112e-16	1	1.46164	XBP1
ENSG00000082074	0.0199781	0.980022	1.45836	FYB
ENSG00000099364	0.00198549	0.998015	1.45789	FBXL19
ENSG00000116670	3.6704e-13	1	1.45473	MAD2L2
ENSG00000126003	2.88658e-15	1	1.45465	PLAGL2
ENSG00000126457	0	1	1.45419	PRMT1
ENSG00000270231	0.00661389	0.993386	1.45327	NBPF8
ENSG00000171612	0.00272613	0.997274	1.4522	SLC25A33
ENSG00000185551	1.28947e-06	0.999999	1.45178	NR2F2
ENSG00000114353	0.000111937	0.999888	1.45112	GNAI2
ENSG00000264334	0.000985708	0.999014	1.4495	RP11-671C19.2
ENSG00000159217	5.83276e-09	1	1.44903	IGF2BP1
ENSG00000161642	0.000101451	0.999899	1.44806	ZNF385A
ENSG00000205352	0	1	1.44713	PRR13
ENSG00000159399	8.4102e-09	1	1.4456	HK2
ENSG00000117298	4.19945e-06	0.999996	1.44089	ECE1
ENSG00000160813	0.00534883	0.994651	1.43783	PPP1R35
ENSG00000177189	7.25972e-05	0.999927	1.4376	RPS6KA3
ENSG00000243323	2.55647e-05	0.999974	1.43369	PTPRVP
ENSG00000108219	0	1	1.43336	TSPAN14
ENSG00000138073	2.88625e-08	1	1.43204	PREB
ENSG00000131504	2.89983e-10	1	1.43113	DIAPH1
ENSG00000136868	5.07839e-11	1	1.43079	SLC31A1
ENSG00000024422	0.0127414	0.987259	1.43012	EHD2
ENSG00000172893	3.49763e-08	1	1.42995	DHCR7
ENSG00000132612	1.20904e-10	1	1.42906	VPS4A
ENSG00000132182	8.8274e-10	1	1.42891	NUP210

## Sheet: Upregulated
ENSG00000130560	0	1	0.699809	UBAC1
ENSG00000188690	8.31917e-05	0.999917	0.699425	UROS
ENSG00000166340	5.47542e-10	1	0.698131	TPP1
ENSG00000269343	0.00631921	0.993681	0.697029	ZNF587B
ENSG00000100852	0.0362771	0.963723	0.695969	ARHGAP5
ENSG00000180628	0.00214133	0.997859	0.69502	PCGF5
ENSG00000135409	0.000210459	0.99979	0.694966	AMHR2
ENSG00000080986	0	1	0.693681	NDC80
ENSG00000213625	0	1	0.693406	LEPROT
ENSG00000163072	6.55632e-07	0.999999	0.692885	NOSTRIN
ENSG00000117155	0	1	0.692269	SSX2IP
ENSG00000066926	0	1	0.69163	FECH
ENSG00000027697	0.000816958	0.999183	0.691451	IFNGR1
ENSG00000259295	0.0451487	0.954851	0.690814	CSPG4P12
ENSG00000156256	1.98459e-11	1	0.690592	USP16
ENSG00000163961	1.66363e-09	1	0.690484	RNF168
ENSG00000163554	3.00835e-05	0.99997	0.690045	SPTA1
ENSG00000230551	4.61931e-08	1	0.689585	CTB-89H12.4
ENSG00000131966	0.000319038	0.999681	0.687952	ACTR10
ENSG00000164548	0	1	0.685866	TRA2A
ENSG00000169967	5.42607e-06	0.999995	0.68546	MAP3K2
ENSG00000011426	0	1	0.684499	ANLN
ENSG00000111674	7.77156e-16	1	0.684198	ENO2
ENSG00000196565	2.98241e-05	0.99997	0.683242	HBG2
ENSG00000148218	0.00313037	0.99687	0.681992	ALAD
ENSG00000141562	0	1	0.680488	NARF
gSpikein_ERCC-00060	0	1	0.679242	NA
ENSG00000105610	3.33067e-16	1	0.678007	KLF1
ENSG00000197993	0	1	0.677019	KEL
ENSG00000158373	0.0120826	0.987917	0.676443	HIST1H2BD
ENSG00000142188	5.04262e-08	1	0.676343	TMEM50B
ENSG00000124098	0	1	0.675909	FAM210B
ENSG00000105819	0	1	0.675237	PMPCB
ENSG00000136929	1.9984e-15	1	0.673881	HEMGN
ENSG00000143198	7.12922e-05	0.999929	0.673867	MGST3
ENSG00000185432	2.02669e-09	1	0.673603	METTL7A
ENSG00000189180	3.51574e-07	1	0.672926	ZNF33A
ENSG00000168477	1.12728e-09	1	0.669702	TNXB
ENSG00000103978	4.06407e-06	0.999996	0.669076	TMEM87A
ENSG00000130813	0.00186857	0.998131	0.666866	C19orf66
ENSG00000162722	1.35085e-09	1	0.666413	TRIM58
ENSG00000217128	9.21719e-05	0.999908	0.666201	FNIP1
ENSG00000011052	0.00427076	0.995729	0.66605	NME1-NME2
ENSG00000105808	0.00865532	0.991345	0.665115	RASA4
ENSG00000277053	0.00144639	0.998554	0.664244	GTF2IP1
ENSG00000076650	0.0044297	0.99557	0.663809	GPATCH1
ENSG00000023909	7.24029e-08	1	0.663448	GCLM
ENSG00000271254	0.0171256	0.982874	0.658858	AC240274.1
ENSG00000221978	0	1	0.658242	CCNL2
ENSG00000183597	0	1	0.658029	TANGO2
ENSG00000198478	0.0432833	0.956717	0.657254	SH3BGRL2
ENSG00000110422	0.00880326	0.991197	0.656214	HIPK3
ENSG00000135776	2.06871e-10	1	0.655149	ABCB10
ENSG00000196547	0	1	0.654839	MAN2A2
ENSG00000135720	0	1	0.653776	DYNC1LI2
ENSG00000164985	0	1	0.653431	PSIP1
ENSG00000137338	0.00500707	0.994993	0.652774	PGBD1
ENSG00000149548	0.0015039	0.998496	0.646614	CCDC15
ENSG00000235194	2.77367e-07	1	0.644424	PPP1R3E
ENSG00000169914	0	1	0.643682	OTUD3
ENSG00000110002	0.0106612	0.989339	0.642428	VWA5A
ENSG00000234722	3.98701e-05	0.99996	0.636179	LINC01287
ENSG00000164307	0	1	0.63498	ERAP1
ENSG00000175538	0.00554464	0.994455	0.634853	KCNE3
ENSG00000115657	8.34999e-13	1	0.634548	ABCB6
ENSG00000094975	7.27503e-08	1	0.634164	SUCO
ENSG00000090013	1.97493e-05	0.99998	0.633848	BLVRB
ENSG00000176208	0	1	0.632994	ATAD5
ENSG00000165359	1.03598e-11	1	0.632607	INTS6L
ENSG00000102781	1.48378e-06	0.999999	0.629274	KATNAL1
ENSG00000162511	5.61039e-10	1	0.628897	LAPTM5
ENSG00000167705	0.000919877	0.99908	0.62843	RILP
ENSG00000133059	1.91398e-11	1	0.627345	DSTYK
ENSG00000241404	0.000447058	0.999553	0.627267	EGFL8
ENSG00000233369	2.9976e-15	1	0.624313	GTF2IP4
ENSG00000140939	1.03152e-05	0.99999	0.623447	NOL3
ENSG00000104419	0.00961809	0.990382	0.621229	NDRG1
ENSG00000160678	0.019239	0.980761	0.621063	S100A1
ENSG00000072182	3.40895e-08	1	0.620933	ASIC4
ENSG00000125846	0.00112818	0.998872	0.618926	ZNF133
ENSG00000152078	0	1	0.618442	TMEM56
ENSG00000138433	3.44308e-05	0.999966	0.615595	CIR1
ENSG00000176715	9.81836e-08	1	0.612915	ACSF3
ENSG00000104763	0	1	0.605312	ASAH1
ENSG00000173542	0	1	0.604266	MOB1B
ENSG00000114166	4.76912e-11	1	0.603085	KAT2B
ENSG00000272316	0.000663305	0.999337	0.600389	XXbac-BPGBPG55C20.2
ENSG00000244682	0.000135796	0.999864	0.594191	FCGR2C
ENSG00000135047	3.68572e-12	1	0.590103	CTSL
ENSG00000213366	0.0128965	0.987103	0.590046	GSTM2
ENSG00000092010	3.33067e-14	1	0.588205	PSME1
ENSG00000155090	8.1598e-05	0.999918	0.586693	KLF10
ENSG00000154917	2.99574e-11	1	0.586566	RAB6B
ENSG00000134755	1.77467e-05	0.999982	0.586451	DSC2
ENSG00000279669	3.70667e-11	1	0.586319	RP11-717F1.1
ENSG00000163660	1.78302e-13	1	0.584873	CCNL1
ENSG00000116815	0.000775006	0.999225	0.584545	CD58
ENSG00000164733	0	1	0.58447	CTSB
ENSG00000273311	0.000273826	0.999726	0.583351	DGCR11
ENSG00000080298	0.0141899	0.98581	0.582927	RFX3
ENSG00000157107	8.50397e-06	0.999991	0.582887	FCHO2
ENSG00000110888	0	1	0.581181	CAPRIN2
ENSG00000104112	4.92862e-07	1	0.579816	SCG3
ENSG00000034677	1.58762e-14	1	0.577897	RNF19A
ENSG00000205213	4.92939e-14	1	0.571321	LGR4
ENSG00000119139	0	1	0.565708	TJP2
ENSG00000126775	1.6206e-05	0.999984	0.563842	ATG14
ENSG00000134871	0.00183744	0.998163	0.561755	COL4A2
ENSG00000090238	1.25971e-05	0.999987	0.559866	YPEL3
ENSG00000213931	0	1	0.558439	HBE1
ENSG00000147454	0	1	0.558267	SLC25A37
ENSG00000065154	0	1	0.553573	OAT
ENSG00000164010	0	1	0.550866	ERMAP
ENSG00000159388	0	1	0.548441	BTG2
ENSG00000186951	1.3755e-11	1	0.541985	PPARA
ENSG00000182871	0.00040966	0.99959	0.539709	COL18A1
ENSG00000168071	1.79291e-07	1	0.537569	CCDC88B
ENSG00000101844	2.73558e-08	1	0.53448	ATG4A
ENSG00000143224	0	1	0.529993	PPOX
ENSG00000256269	0	1	0.529058	HMBS
ENSG00000095303	0	1	0.528594	PTGS1
ENSG00000224660	0.015107	0.984893	0.526666	SH3BP5-AS1
ENSG00000083838	0.00804334	0.991957	0.52206	ZNF446
ENSG00000139629	4.63736e-06	0.999995	0.519329	GALNT6
ENSG00000279744	1.48531e-07	1	0.517669	RP13-20L14.10
ENSG00000150782	0.000350845	0.999649	0.517292	IL18
ENSG00000169877	1.2626e-07	1	0.511731	AHSP
ENSG00000187010	3.9968e-15	1	0.509525	RHD
ENSG00000170180	0	1	0.507887	GYPA
ENSG00000258838	0.0231058	0.976894	0.502246	NA
ENSG00000167748	1.8614e-09	1	0.495801	KLK1
ENSG00000173559	0	1	0.495407	NABP1
ENSG00000011198	0	1	0.49335	ABHD5
ENSG00000196660	2.44249e-15	1	0.489464	SLC30A10
ENSG00000091513	0.00845428	0.991546	0.4875	TF
ENSG00000135838	0.000313074	0.999687	0.482907	NPL
ENSG00000156042	6.70902e-05	0.999933	0.482887	CFAP70
ENSG00000006747	0	1	0.480729	SCIN
ENSG00000151239	0	1	0.478857	TWF1
ENSG00000205639	0	1	0.475347	MFSD2B
ENSG00000213626	0	1	0.473124	LBH
ENSG00000206530	0.0313887	0.968611	0.466759	CFAP44
ENSG00000204091	6.06572e-06	0.999994	0.463024	TDRG1
ENSG00000177173	0.03074	0.96926	0.459164	NAP1L4P1
ENSG00000204282	0	1	0.459128	TNRC6C-AS1
ENSG00000250361	0	1	0.454956	GYPB
ENSG00000156587	0	1	0.450085	UBE2L6
ENSG00000264112	3.92091e-05	0.999961	0.447143	RP11-159D12.2
ENSG00000188672	0	1	0.446619	RHCE
ENSG00000157734	0.000304232	0.999696	0.444845	SNX22
ENSG00000183508	0	1	0.444284	FAM46C
ENSG00000158856	0	1	0.440476	DMTN
ENSG00000108679	4.79844e-06	0.999995	0.440407	LGALS3BP
ENSG00000240583	1.56541e-14	1	0.436781	AQP1
ENSG00000260793	7.85047e-09	1	0.435249	RP5-882C2.2
ENSG00000272281	0.0388486	0.961151	0.433349	TPTE2P2
ENSG00000182179	4.15962e-07	1	0.432571	UBA7
ENSG00000140450	3.64927e-10	1	0.429596	ARRDC4
ENSG00000174358	5.6449e-06	0.999994	0.429491	SLC6A19
ENSG00000282024	0	1	0.429185	RP3-467D16.3
ENSG00000131471	0.0111167	0.988883	0.427596	AOC3
ENSG00000145113	0.00139626	0.998604	0.425938	MUC4
ENSG00000129538	3.04555e-07	1	0.419735	RNASE1
ENSG00000213178	6.85199e-08	1	0.419301	RP11-641D5.1
ENSG00000135924	0	1	0.414683	DNAJB2
ENSG00000275832	0.00674747	0.993253	0.413046	ARHGAP23
ENSG00000257512	0.0121106	0.987889	0.392344	RP11-486A14.1
ENSG00000188175	0	1	0.391629	HEPACAM2
ENSG00000269600	0	1	0.39154	AC016629.3
ENSG00000113916	5.67535e-07	0.999999	0.386901	BCL6
ENSG00000106258	0.000894575	0.999105	0.383195	CYP3A5
ENSG00000079308	0	1	0.380122	TNS1
ENSG00000123240	0	1	0.375	OPTN
ENSG00000133742	0	1	0.368825	CA1
ENSG00000250722	1.42731e-10	1	0.358596	SELENOP
ENSG00000170271	0	1	0.344898	FAXDC2
ENSG00000101162	0	1	0.338084	TUBB1
ENSG00000158578	0	1	0.336038	ALAS2
ENSG00000188818	1.38514e-07	1	0.33585	ZDHHC11
ENSG00000173221	0.0109382	0.989062	0.332546	GLRX
ENSG00000204396	2.66454e-15	1	0.33139	VWA7
ENSG00000162645	0.00440734	0.995593	0.322125	GBP2
ENSG00000215472	0.00981474	0.990185	0.303868	RPL17-C18orf32
ENSG00000142512	0.0388038	0.961196	0.302357	SIGLEC10
ENSG00000105270	0.00303492	0.996965	0.30192	CLIP3
ENSG00000178685	0.000811665	0.999188	0.288274	PARP10
ENSG00000114270	0.000271875	0.999728	0.281069	COL7A1
ENSG00000243406	1.84788e-10	1	0.278256	MRPS31P5
ENSG00000186652	0	1	0.272348	PRG2
ENSG00000166947	0	1	0.266906	EPB42
ENSG00000187193	0.019899	0.980101	0.261289	MT1X
ENSG00000167306	0.00788319	0.992117	0.231782	MYO5B
ENSG00000123689	3.95527e-08	1	0.226623	G0S2
ENSG00000135407	0.0442853	0.955715	0.223986	AVIL
ENSG00000103316	0.000165064	0.999835	0.216584	CRYM
ENSG00000004939	0	1	0.215781	SLC4A1
ENSG00000135472	9.71578e-08	1	0.1534	FAIM2
ENSG00000198910	0.0357664	0.964234	0.151046	L1CAM
ENSG00000266086	0	1	0.149789	RP11-159D12.5
ENSG00000280571	0	1	0.143923	RP4-613B23.5
