# Supplementary material for: NF90/ILF3 is a transcription factor that promotes proliferation over differentiation by hierarchical regulation in K562 erythroleukemia cells
Source: PLoS One. 2018 Mar 28;13(3):e0193126. doi: 10.1371/journal.pone.0193126 (PMC5873942; doi:10.1371/journal.pone.0193126)
Supplement: S4 Table — List of 89 genes under transcriptional regulation by NF90/NF110 obtained by intersecting NF90/NF110 ChIP-seq genic peaks with genes that were differentially expressed upon NF90/NF110 knockdown. Includes Gene set enrichment analysis (GSEA) analysis as well as gene set matrix indicating membership of each gene in the annotated gene sets. (XLSX) [file pone.0193126.s004.xlsx]

## Sheet: Direct_positive_regulation
AIG1
ATP2A3
C6orf1
CCM2
CD69
COMT
CORO1C
EGR1
ELK3
FBXO46
FCGR2A
GABRE
GLUL
IFITM1
LAPTM4B
MYC
NBPF8
NFE2L1
NOTCH1
NPIPB13
NRARP
PDCD2L
PER1
PNRC2
PPT1
RILPL1
RNF24
SERPINB9
SIMC1
SLC2A3
SLC7A5
STAT5A
TNFAIP3
TRIB3
TXNDC5
VCL
VMP1
XBP1
ZNF385A

## Sheet: GSEA_Direct_positive_regulation
Gene Set Name	# Genes in Gene Set (K)	Description	# Genes in Overlap (k)	k/K	p-value	FDR q-value
GO_POSITIVE_REGULATION_OF_EPITHELIAL_CELL_PROLIFERATION	154	Any process that activates or increases the rate or extent of epithelial cell proliferation.	7	0.0455	3.91e-11	2.33e-07
HALLMARK_TNFA_SIGNALING_VIA_NFKB	200	Genes regulated by NF-kB in response to TNF [GeneID=7124].	7	0.035	2.45e-10	7.32e-07
GO_CELLULAR_RESPONSE_TO_STRESS	1565	Any process that results in a change in state or activity of a cell (in terms of movement, secretion, enzyme production, gene expression, etc.) as a result of a stimulus indicating the organism is under stress. The stress is usually, but not necessarily, exogenous (e.g. temperature, humidity, ionizing radiation).	12	0.0077	1.96e-09	3.9e-06
GO_REGULATION_OF_EPITHELIAL_CELL_PROLIFERATION	285	Any process that modulates the frequency, rate or extent of epithelial cell proliferation.	7	0.0246	2.88e-09	4.29e-06
GO_REGULATION_OF_CELL_DEATH	1472	Any process that modulates the rate or frequency of cell death. Cell death is the specific activation or halting of processes within a cell so that its vital functions markedly cease, rather than simply deteriorating gradually over time, which culminates in cell death.	10	0.0068	1.74e-07	0.000172
GO_REGULATION_OF_CELL_PROLIFERATION	1496	Any process that modulates the frequency, rate or extent of cell proliferation.	10	0.0067	2.02e-07	0.000172
GO_POSITIVE_REGULATION_OF_CELL_PROLIFERATION	814	Any process that activates or increases the rate or extent of cell proliferation.	8	0.0098	2.3e-07	0.000172
GO_NEGATIVE_REGULATION_OF_NITROGEN_COMPOUND_METABOLIC_PROCESS	1517	Any process that stops, prevents, or reduces the frequency, rate or extent of the chemical reactions and pathways involving nitrogen or nitrogenous compounds.	10	0.0066	2.3e-07	0.000172
GO_NEGATIVE_REGULATION_OF_CELL_DEATH	872	Any process that decreases the rate or frequency of cell death. Cell death is the specific activation or halting of processes within a cell so that its vital functions markedly cease, rather than simply deteriorating gradually over time, which culminates in cell death.	8	0.0092	3.86e-07	0.000256
GO_RESPONSE_TO_PEPTIDE	404	Any process that results in a change in state or activity of a cell or an organism (in terms of movement, secretion, enzyme production, gene expression, etc.) as a result of a peptide stimulus.	6	0.0149	8.21e-07	0.00049
Gene/Gene Set Overlap Matrix
Entrez Gene Id	Gene Symbol	Gene Description	GO_POSITIVE_REGULATION_OF_EPITHELIAL_CELL_PROLIFERATION	HALLMARK_TNFA_SIGNALING_VIA_NFKB	GO_CELLULAR_RESPONSE_TO_STRESS	GO_REGULATION_OF_EPITHELIAL_CELL_PROLIFERATION	GO_REGULATION_OF_CELL_DEATH	GO_REGULATION_OF_CELL_PROLIFERATION	GO_POSITIVE_REGULATION_OF_CELL_PROLIFERATION	GO_NEGATIVE_REGULATION_OF_NITROGEN_COMPOUND_METABOLIC_PROCESS	GO_NEGATIVE_REGULATION_OF_CELL_DEATH	GO_RESPONSE_TO_PEPTIDE
7128	TNFAIP3	tumor necrosis factor, alpha-induced protein 3	GO_POSITIVE_REGULATION_OF_EPITHELIAL_CELL_PROLIFERATION	HALLMARK_TNFA_SIGNALING_VIA_NFKB	GO_CELLULAR_RESPONSE_TO_STRESS	GO_REGULATION_OF_EPITHELIAL_CELL_PROLIFERATION	GO_REGULATION_OF_CELL_DEATH	GO_REGULATION_OF_CELL_PROLIFERATION	GO_POSITIVE_REGULATION_OF_CELL_PROLIFERATION	GO_NEGATIVE_REGULATION_OF_NITROGEN_COMPOUND_METABOLIC_PROCESS	GO_NEGATIVE_REGULATION_OF_CELL_DEATH	GO_RESPONSE_TO_PEPTIDE
4609	MYC	v-myc myelocytomatosis viral oncogene homolog (avian)	GO_POSITIVE_REGULATION_OF_EPITHELIAL_CELL_PROLIFERATION	HALLMARK_TNFA_SIGNALING_VIA_NFKB	GO_CELLULAR_RESPONSE_TO_STRESS	GO_REGULATION_OF_EPITHELIAL_CELL_PROLIFERATION	GO_REGULATION_OF_CELL_DEATH	GO_REGULATION_OF_CELL_PROLIFERATION	GO_POSITIVE_REGULATION_OF_CELL_PROLIFERATION	GO_NEGATIVE_REGULATION_OF_NITROGEN_COMPOUND_METABOLIC_PROCESS	GO_NEGATIVE_REGULATION_OF_CELL_DEATH
6776	STAT5A	signal transducer and activator of transcription 5A	GO_POSITIVE_REGULATION_OF_EPITHELIAL_CELL_PROLIFERATION	HALLMARK_TNFA_SIGNALING_VIA_NFKB		GO_REGULATION_OF_EPITHELIAL_CELL_PROLIFERATION		GO_REGULATION_OF_CELL_PROLIFERATION	GO_POSITIVE_REGULATION_OF_CELL_PROLIFERATION			GO_RESPONSE_TO_PEPTIDE
4851	NOTCH1	notch 1	GO_POSITIVE_REGULATION_OF_EPITHELIAL_CELL_PROLIFERATION		GO_CELLULAR_RESPONSE_TO_STRESS	GO_REGULATION_OF_EPITHELIAL_CELL_PROLIFERATION	GO_REGULATION_OF_CELL_DEATH	GO_REGULATION_OF_CELL_PROLIFERATION	GO_POSITIVE_REGULATION_OF_CELL_PROLIFERATION	GO_NEGATIVE_REGULATION_OF_NITROGEN_COMPOUND_METABOLIC_PROCESS	GO_NEGATIVE_REGULATION_OF_CELL_DEATH	GO_RESPONSE_TO_PEPTIDE
7494	XBP1	X-box binding protein 1	GO_POSITIVE_REGULATION_OF_EPITHELIAL_CELL_PROLIFERATION		GO_CELLULAR_RESPONSE_TO_STRESS	GO_REGULATION_OF_EPITHELIAL_CELL_PROLIFERATION	GO_REGULATION_OF_CELL_DEATH	GO_REGULATION_OF_CELL_PROLIFERATION	GO_POSITIVE_REGULATION_OF_CELL_PROLIFERATION	GO_NEGATIVE_REGULATION_OF_NITROGEN_COMPOUND_METABOLIC_PROCESS	GO_NEGATIVE_REGULATION_OF_CELL_DEATH	GO_RESPONSE_TO_PEPTIDE
2752	GLUL	glutamate-ammonia ligase	GO_POSITIVE_REGULATION_OF_EPITHELIAL_CELL_PROLIFERATION		GO_CELLULAR_RESPONSE_TO_STRESS	GO_REGULATION_OF_EPITHELIAL_CELL_PROLIFERATION		GO_REGULATION_OF_CELL_PROLIFERATION	GO_POSITIVE_REGULATION_OF_CELL_PROLIFERATION
441478	NRARP	NOTCH-regulated ankyrin repeat protein	GO_POSITIVE_REGULATION_OF_EPITHELIAL_CELL_PROLIFERATION			GO_REGULATION_OF_EPITHELIAL_CELL_PROLIFERATION		GO_REGULATION_OF_CELL_PROLIFERATION	GO_POSITIVE_REGULATION_OF_CELL_PROLIFERATION	GO_NEGATIVE_REGULATION_OF_NITROGEN_COMPOUND_METABOLIC_PROCESS
1958	EGR1	early growth response 1		HALLMARK_TNFA_SIGNALING_VIA_NFKB	GO_CELLULAR_RESPONSE_TO_STRESS		GO_REGULATION_OF_CELL_DEATH	GO_REGULATION_OF_CELL_PROLIFERATION	GO_POSITIVE_REGULATION_OF_CELL_PROLIFERATION	GO_NEGATIVE_REGULATION_OF_NITROGEN_COMPOUND_METABOLIC_PROCESS		GO_RESPONSE_TO_PEPTIDE
5187	PER1	period homolog 1 (Drosophila)		HALLMARK_TNFA_SIGNALING_VIA_NFKB						GO_NEGATIVE_REGULATION_OF_NITROGEN_COMPOUND_METABOLIC_PROCESS
6515	SLC2A3	solute carrier family 2 (facilitated glucose transporter), member 3		HALLMARK_TNFA_SIGNALING_VIA_NFKB
969	CD69	CD69 molecule		HALLMARK_TNFA_SIGNALING_VIA_NFKB
25946	ZNF385A	zinc finger protein 385A			GO_CELLULAR_RESPONSE_TO_STRESS		GO_REGULATION_OF_CELL_DEATH				GO_NEGATIVE_REGULATION_OF_CELL_DEATH
81567	TXNDC5	thioredoxin domain containing 5 (endoplasmic reticulum)			GO_CELLULAR_RESPONSE_TO_STRESS		GO_REGULATION_OF_CELL_DEATH				GO_NEGATIVE_REGULATION_OF_CELL_DEATH
1312	COMT	catechol-O-methyltransferase			GO_CELLULAR_RESPONSE_TO_STRESS			GO_REGULATION_OF_CELL_PROLIFERATION		GO_NEGATIVE_REGULATION_OF_NITROGEN_COMPOUND_METABOLIC_PROCESS
57761	TRIB3	tribbles homolog 3 (Drosophila)			GO_CELLULAR_RESPONSE_TO_STRESS					GO_NEGATIVE_REGULATION_OF_NITROGEN_COMPOUND_METABOLIC_PROCESS		GO_RESPONSE_TO_PEPTIDE
4779	NFE2L1	nuclear factor (erythroid-derived 2)-like 1			GO_CELLULAR_RESPONSE_TO_STRESS
83605	CCM2	cerebral cavernous malformation 2			GO_CELLULAR_RESPONSE_TO_STRESS
5272	SERPINB9	serpin peptidase inhibitor, clade B (ovalbumin), member 9					GO_REGULATION_OF_CELL_DEATH				GO_NEGATIVE_REGULATION_OF_CELL_DEATH
5538	PPT1	palmitoyl-protein thioesterase 1					GO_REGULATION_OF_CELL_DEATH				GO_NEGATIVE_REGULATION_OF_CELL_DEATH
353116	RILPL1	Rab interacting lysosomal protein-like 1					GO_REGULATION_OF_CELL_DEATH
8519	IFITM1	interferon induced transmembrane protein 1 (9-27)						GO_REGULATION_OF_CELL_PROLIFERATION
2004	ELK3	ELK3, ETS-domain protein (SRF accessory protein 2)								GO_NEGATIVE_REGULATION_OF_NITROGEN_COMPOUND_METABOLIC_PROCESS
23603	CORO1C	coronin, actin binding protein, 1C
7414	VCL	vinculin
2212	FCGR2A	Fc fragment of IgG, low affinity IIa, receptor (CD32)
8140	SLC7A5	solute carrier family 7 (amino acid transporter light chain, L system), member 5
84306	PDCD2L	programmed cell death 2-like
2564	GABRE	gamma-aminobutyric acid (GABA) A receptor, epsilon
11237	RNF24	ring finger protein 24
55629	PNRC2	proline-rich nuclear receptor coactivator 2
489	ATP2A3	ATPase, Ca++ transporting, ubiquitous
81671	VMP1	vacuole membrane protein 1
221491	C6orf1	chromosome 6 open reading frame 1
23403	FBXO46	F-box protein 46
51390	AIG1	androgen-induced 1
55353	LAPTM4B	lysosomal protein transmembrane 4 beta
728841	NBPF8	neuroblastoma breakpoint family, member 8

## Sheet: Direct_negative_regulation
ABHD5
ARHGAP5
ARRDC4
ASAH1
BLVRB
CCNL1
CTSB
DYNC1LI2
ERMAP
FCGR2C
FCHO2
GYPA
GYPB
HBE1
HBG2
HEPACAM2
HIPK3
HIST1H2BD
KAT2B
KLF1
KLF10
LBH
MAN2A2
MOB1B
NABP1
NARF
NDC80
NDRG1
OAT
OPTN
OTUD3
PCGF5
PMPCB
PPOX
RASA4
RHCE
RHD
RNF19A
SELENOP
SLC25A37
SLC4A1
SNX22
TMEM56
TRA2A
TRIM58
TUBB1
TWF1
UBE2L6
VWA5A
ZDHHC11

## Sheet: GSEA_Direct_negative_regulation
Gene Set Name	# Genes in Gene Set (K)	Description	# Genes in Overlap (k)	k/K	p-value	FDR q-value
HALLMARK_HEME_METABOLISM	200	Genes involved in metabolism of heme (a cofactor consisting of iron and porphyrin) and erythroblast differentiation.	16	0.08	1.2e-26	7.15e-23
Gene/Gene Set Overlap Matrix
Entrez Gene Id	Gene Symbol	Gene Description	HALLMARK_HEME_METABOLISM
25897	RNF19A	ring finger protein 19A	HALLMARK_HEME_METABOLISM
8850	KAT2B	K(lysine) acetyltransferase 2B	HALLMARK_HEME_METABOLISM
26502	NARF	nuclear prelamin A recognition factor	HALLMARK_HEME_METABOLISM
6521	SLC4A1	solute carrier family 4, anion exchanger, member 1 (erythrocyte membrane protein band 3, Diego blood group)	HALLMARK_HEME_METABOLISM
25893	TRIM58	tripartite motif containing 58	HALLMARK_HEME_METABOLISM
6006	RHCE	Rh blood group, CcEe antigens	HALLMARK_HEME_METABOLISM
6007	RHD	Rh blood group, D antigen	HALLMARK_HEME_METABOLISM
645	BLVRB	biliverdin reductase B (flavin reductase (NADPH))	HALLMARK_HEME_METABOLISM
5498	PPOX	protoporphyrinogen oxidase	HALLMARK_HEME_METABOLISM
10661	KLF1	Kruppel-like factor 1 (erythroid)	HALLMARK_HEME_METABOLISM
1508	CTSB	cathepsin B	HALLMARK_HEME_METABOLISM
10133	OPTN	optineurin	HALLMARK_HEME_METABOLISM
51312	SLC25A37	solute carrier family 25, member 37	HALLMARK_HEME_METABOLISM
2993	GYPA	glycophorin A (MNS blood group)	HALLMARK_HEME_METABOLISM
2994	GYPB	glycophorin B (MNS blood group)	HALLMARK_HEME_METABOLISM
114625	ERMAP	erythroblast membrane-associated protein (Scianna blood group)	HALLMARK_HEME_METABOLISM
1783	DYNC1LI2	dynein, cytoplasmic 1, light intermediate chain 2
253012	HEPACAM2	HEPACAM family member 2
81027	TUBB1	tubulin, beta 1 class VI
84333	PCGF5	polycomb group ring finger 5
10397	NDRG1	N-myc downstream regulated 1
5756	TWF1	twinfilin, actin-binding protein, homolog 1 (Drosophila)
10403	NDC80	NDC80 homolog, kinetochore complex component (S. cerevisiae)
3046	HBE1	hemoglobin, epsilon 1
3048	HBG2	hemoglobin, gamma G
79844	ZDHHC11	zinc finger, DHHC-type containing 11
9512	PMPCB	peptidase (mitochondrial processing) beta
4122	MAN2A2	mannosidase, alpha, class 2A, member 2
57018	CCNL1	cyclin L1
7071	KLF10	Kruppel-like factor 10
115548	FCHO2	FCH domain only 2
79856	SNX22	sorting nexin 22
394	ARHGAP5	Rho GTPase activating protein 5
51099	ABHD5	abhydrolase domain containing 5
3017	HIST1H2BD	histone cluster 1, H2bd
9103	FCGR2C	Fc fragment of IgG, low affinity IIc, receptor for (CD32) (gene/pseudogene)
427	ASAH1	N-acylsphingosine amidohydrolase (acid ceramidase) 1
4942	OAT	ornithine aminotransferase
9246	UBE2L6	ubiquitin-conjugating enzyme E2L 6
91947	ARRDC4	arrestin domain containing 4
10114	HIPK3	homeodomain interacting protein kinase 3
23252	OTUD3	OTU domain containing 3
10156	RASA4	RAS p21 protein activator 4
81606	LBH	limb bud and heart development homolog (mouse)
4013	VWA5A	von Willebrand factor A domain containing 5A
29896	TRA2A	transformer 2 alpha homolog (Drosophila)
148534	TMEM56	transmembrane protein 56
